# Supplementary material for: IL-33 is associated with alveolar dysfunction in patients with viral lower respiratory tract disease
Source: Mucosal Immunol. 2025 Apr;18(2):312–25. doi: 10.1016/j.mucimm.2024.12.001 (PMC11982439; doi:10.1016/j.mucimm.2024.12.001)
Supplement: Supplementary Data 2 [file mmc2.xlsx]

## Sheet: sort by adj p value
panel	assay	OR	l95	u95	p.value	adj.p.value	composite_endpoint_0	composite_endpoint_1
Olink Target 96 Inflammation(v.3022)	HGF	4.98517	2.53134	9.81772	3.38466e-06	0.00404128	0	0
Olink Target 96 Cardiovascular III(v.6114)	ST2	3.02432	1.82685	5.00671	1.6851e-05	0.00745567	0	0
Olink Target 96 Oncology II(v.7004)	HGF-ONCII	4.83795	2.3501	9.95945	1.87328e-05	0.00745567	0	0
Olink Target 96 Metabolism(v.3403)	HDGF	2.73907	1.66637	4.50229	7.06863e-05	0.0123877	0	0
Olink Target 96 Cell Regulation(v.3703)	SEMA4C	20.9275	4.63995	94.3891	7.59364e-05	0.0123877	0	0
Olink Target 96 Cardiovascular II(v.5006)	PTX3	11.5782	3.40208	39.4039	8.87556e-05	0.0123877	0	0
Olink Target 96 Oncology II(v.7004)	ANXA1	5.27001	2.28099	12.1758	0.000100239	0.0123877	0	0
Olink Target 96 Metabolism(v.3403)	CLEC5A	4.92828	2.2028	11.0259	0.000103516	0.0123877	0	0
Olink Target 96 Cell Regulation(v.3703)	APBB1IP	3.30891	1.79959	6.0841	0.000117735	0.0123877	0	0
Olink Target 96 Neuro Exploratory(v.3911)	NPM1	4.00954	1.97706	8.13145	0.000118384	0.0123877	0	0
Olink Target 96 Inflammation(v.3022)	IL6	2.13715	1.44894	3.15225	0.000128056	0.0123877	0	0
Olink Target 96 Organ Damage(v.3311)	PXN	3.9644	1.95906	8.02245	0.000128228	0.0123877	0	0
Olink Target 96 Organ Damage(v.3311)	NUCB2	5.36562	2.26466	12.7127	0.000134874	0.0123877	0	0
Olink Target 96 Neuro Exploratory(v.3911)	COL4A3BP	5.31736	2.23694	12.6397	0.000155285	0.0132436	0	0
Olink Target 96 Oncology II(v.7004)	IL6-ONCII	2.30826	1.49024	3.57529	0.000178945	0.014119	0	0
Olink Target 96 Inflammation(v.3022)	OPG-INFI	6.76684	2.46699	18.5611	0.000203988	0.014119	0	0
Olink Target 96 Metabolism(v.3403)	PAG1	4.09238	1.94358	8.61683	0.000207864	0.014119	0	0
Olink Target 96 Inflammation(v.3022)	OSM	2.43228	1.51953	3.89328	0.000212849	0.014119	0	0
Olink Target 96 Oncology III(v.4001)	VWA1	5.73834	2.23775	14.715	0.000276408	0.0166723	0	0
Olink Target 96 Cardiovascular II(v.5006)	IL6-CVDII	2.06584	1.39424	3.06095	0.000298335	0.0166723	0	0
Olink Target 96 Cell Regulation(v.3703)	TNFRSF10A-CRE	5.37886	2.15714	13.4122	0.000307195	0.0166723	0	0
Olink Target 96 Neuro Exploratory(v.3911)	FCAR	5.59664	2.17637	14.3921	0.000351901	0.0181296	0	0
Olink Target 96 Development(v.3521)	SPINK1	1.90603	1.3369	2.71743	0.000364414	0.0181296	0	0
Olink Target 96 Organ Damage(v.3311)	CALR	19.6759	3.79342	102.056	0.000388927	0.0183747	0	0
Olink Target 96 Inflammation(v.3022)	IL-18R1	6.0708	2.22948	16.5306	0.000417515	0.0183747	0	0
Olink Target 96 Cardiovascular II(v.5006)	CTSL1	4.31206	1.91364	9.71648	0.000422236	0.0183747	0	0
Olink Target 96 Cardiovascular III(v.6114)	IL-1RT2	4.51927	1.95144	10.466	0.000430897	0.0183747	0	0
Olink Target 96 Immune Response(v.3203)	IL6-IMO	2.19299	1.41132	3.40759	0.000479222	0.019399	0	0
Olink Target 96 Neuro Exploratory(v.3911)	MAD1L1	2.6661	1.53651	4.62611	0.000487412	0.019399	0	0
Olink Target 96 Neurology(v.8013)	MATN3	2.99816	1.60896	5.58681	0.000544912	0.0198413	0	0
Olink Target 96 Cardiovascular III(v.6114)	PRTN3	2.97043	1.59958	5.51612	0.000565884	0.0198413	0	0
Olink Target 96 Organ Damage(v.3311)	RCOR1	6.38585	2.22424	18.3339	0.000569711	0.0198413	0.0178571428571429	0
Olink Target 96 Immune Response(v.3203)	PRDX1	3.23513	1.65613	6.31962	0.000588849	0.0198413	0	0
Olink Target 96 Inflammation(v.3022)	CASP-8	3.3688	1.68082	6.75196	0.000617382	0.0198413	0	0
Olink Target 96 Oncology II(v.7004)	LYN	8.90654	2.54399	31.1819	0.000624998	0.0198413	0	0
Olink Target 96 Neuro Exploratory(v.3911)	GSTP1	24.5703	3.89974	154.805	0.000651614	0.0198413	0	0
Olink Target 96 Organ Damage(v.3311)	CALCA	1.59344	1.21879	2.08325	0.000657153	0.0198413	0	0
Olink Target 96 Cell Regulation(v.3703)	PRDX6	4.535	1.89936	10.828	0.000662254	0.0198413	0	0
Olink Target 96 Immune Response(v.3203)	BACH1	6.2453	2.17492	17.9334	0.0006647	0.0198413	0	0
Olink Target 96 Neuro Exploratory(v.3911)	KIF1BP	3.6329	1.71994	7.6735	0.000720991	0.0200112	0	0
Olink Target 96 Immune Response(v.3203)	HEXIM1	3.8198	1.75637	8.30739	0.000722479	0.0200112	0	0
Olink Target 96 Cell Regulation(v.3703)	IGSF3	3.12824	1.61337	6.06551	0.000735843	0.0200112	0	0
Olink Target 96 Neurology(v.8013)	CTSC	17.5704	3.32452	92.8612	0.000740127	0.0200112	0	0
Olink Target 96 Metabolism(v.3403)	NADK	2.24278	1.40174	3.58843	0.000756184	0.0200112	0	0
Olink Target 96 Inflammation(v.3022)	MCP-3	1.71857	1.25338	2.35642	0.000772811	0.0200112	0	0
Olink Target 96 Inflammation(v.3022)	CCL20	1.82966	1.28382	2.60759	0.000831359	0.0200112	0	0
Olink Target 96 Cardiovascular III(v.6114)	OPG-CVDIII	4.39936	1.8435	10.4987	0.000842817	0.0200112	0	0
Olink Target 96 Oncology III(v.4001)	FUS	3.91635	1.7548	8.74044	0.000859254	0.0200112	0.0178571428571429	0
Olink Target 96 Cardiovascular II(v.5006)	TNFRSF10A-CVDII	4.58243	1.86993	11.2296	0.00087267	0.0200112	0	0
Olink Target 96 Cardiovascular II(v.5006)	IL-4RA	2.69222	1.50091	4.82911	0.000893291	0.0200112	0	0
Olink Target 96 Inflammation(v.3022)	STAMBP	3.69042	1.7034	7.99527	0.000931875	0.0200112	0	0
Olink Target 96 Metabolism(v.3403)	PPP1R2	2.96155	1.55663	5.63447	0.000937946	0.0200112	0	0
Olink Target 96 Immune Response(v.3203)	TANK	3.32433	1.6312	6.7749	0.000942751	0.0200112	0.0178571428571429	0.0227272727272727
Olink Target 96 Neuro Exploratory(v.3911)	SFRP1	1.37592	1.13837	1.66303	0.000965954	0.0200112	0	0
Olink Target 96 Development(v.3521)	CD177	2.15351	1.36387	3.40032	0.000996174	0.0200112	0.0178571428571429	0
Olink Target 96 Metabolism(v.3403)	GLRX	4.0568	1.76186	9.34106	0.000998346	0.0200112	0.0178571428571429	0
Olink Target 96 Oncology III(v.4001)	NAMPT	2.87847	1.53336	5.40354	0.00100079	0.0200112	0	0
Olink Target 96 Cardiovascular III(v.6114)	RETN	2.52763	1.4544	4.39281	0.0010075	0.0200112	0	0
Olink Target 96 Oncology II(v.7004)	MK	3.37178	1.63251	6.96407	0.00102195	0.0200112	0	0
Olink Target 96 Cell Regulation(v.3703)	CBL	2.65746	1.48114	4.76799	0.00104882	0.0200112	0	0
Olink Target 96 Immune Response(v.3203)	CKAP4	3.0725	1.56737	6.02299	0.00108071	0.0200112	0	0
Olink Target 96 Development(v.3521)	B4GALT1	2.31538	1.3991	3.83173	0.00108815	0.0200112	0	0
Olink Target 96 Neuro Exploratory(v.3911)	PPP3R1	5.25835	1.94149	14.2418	0.00109416	0.0200112	0	0
Olink Target 96 Cardiovascular III(v.6114)	OPN	2.94175	1.53831	5.6256	0.00110615	0.0200112	0	0
Olink Target 96 Cell Regulation(v.3703)	PREB	5.37133	1.94728	14.8162	0.00116482	0.0200232	0.0357142857142857	0
Olink Target 96 Organ Damage(v.3311)	NBN	2.38224	1.4107	4.02286	0.00116567	0.0200232	0	0
Olink Target 96 Inflammation(v.3022)	4E-BP1	2.65677	1.47265	4.79299	0.00117145	0.0200232	0	0
Olink Target 96 Cell Regulation(v.3703)	DCTN2	13.9898	2.83477	69.0405	0.00119821	0.0200232	0.0535714285714286	0
Olink Target 96 Organ Damage(v.3311)	AGR2	2.23289	1.37311	3.63102	0.00120295	0.0200232	0.0178571428571429	0.0227272727272727
Olink Target 96 Organ Damage(v.3311)	FGR	2.29706	1.38832	3.80062	0.00120743	0.0200232	0	0
Olink Target 96 Cell Regulation(v.3703)	ZBTB16-CRE	2.83669	1.50762	5.33741	0.00122515	0.0200388	0.0178571428571429	0
Olink Target 96 Development(v.3521)	NUDT5	2.90594	1.51677	5.56739	0.00130064	0.0200992	0	0
Olink Target 96 Oncology II(v.7004)	S100A11	6.37526	2.05916	19.7381	0.00131497	0.0200992	0	0
Olink Target 96 Neuro Exploratory(v.3911)	PFDN2	3.95332	1.70891	9.14543	0.00131691	0.0200992	0	0
Olink Target 96 Metabolism(v.3403)	APEX1	1.89437	1.28272	2.79769	0.00132005	0.0200992	0	0
Olink Target 96 Neuro Exploratory(v.3911)	FKBP5	2.5851	1.44777	4.61587	0.00132272	0.0200992	0	0
Olink Target 96 Organ Damage(v.3311)	NUB1	4.63477	1.81508	11.8348	0.00134421	0.0200992	0.0178571428571429	0
Olink Target 96 Neuro Exploratory(v.3911)	SRP14	2.73038	1.47709	5.04705	0.0013532	0.0200992	0	0
Olink Target 96 Metabolism(v.3403)	MCFD2	4.75435	1.83091	12.3457	0.00136351	0.0200992	0	0
Olink Target 96 Organ Damage(v.3311)	CAPG	3.49298	1.62243	7.52013	0.00138914	0.0202272	0	0
Olink Target 96 Organ Damage(v.3311)	FOSB	3.66098	1.64427	8.1512	0.00148443	0.0213543	0	0
Olink Target 96 Metabolism(v.3403)	S100P	3.56973	1.62626	7.83575	0.00151234	0.0214969	0.0714285714285714	0.0227272727272727
Olink Target 96 Cell Regulation(v.3703)	DNAJB1	2.5082	1.41827	4.43572	0.00157054	0.0217495	0	0
Olink Target 96 Neuro Exploratory(v.3911)	ASGR1	4.64018	1.7913	12.0199	0.00157548	0.0217495	0	0
Olink Target 96 Metabolism(v.3403)	FKBP4	2.28656	1.3687	3.81997	0.00158476	0.0217495	0.0178571428571429	0.0227272727272727
Olink Target 96 Oncology III(v.4001)	PSMD9	3.5827	1.61836	7.93131	0.00164772	0.0223145	0	0
Olink Target 96 Cardiovascular III(v.6114)	GDF-15	2.3392	1.3773	3.97289	0.00166331	0.0223145	0	0
Olink Target 96 Immune Response(v.3203)	DFFA	3.17196	1.54277	6.52158	0.00169503	0.0224874	0	0
Olink Target 96 Inflammation(v.3022)	IL8	2.22787	1.34949	3.67797	0.00173709	0.0227921	0	0
Olink Target 96 Cardiovascular II(v.5006)	TRAIL-R2	2.61573	1.43101	4.78128	0.00178075	0.023111	0	0
Olink Target 96 Immune Response(v.3203)	TRIM21	2.95045	1.49448	5.82491	0.00182241	0.023207	0	0
Olink Target 96 Neuro Exploratory(v.3911)	SMOC1	2.05091	1.30554	3.22182	0.00182702	0.023207	0	0
Olink Target 96 Inflammation(v.3022)	VEGFA-INFI	4.23433	1.69947	10.5501	0.00194451	0.0242106	0	0
Olink Target 96 Cell Regulation(v.3703)	LYAR	3.27787	1.54676	6.94641	0.00194658	0.0242106	0.0178571428571429	0
Olink Target 96 Immune Response(v.3203)	ZBTB16-IMO	2.89234	1.47549	5.66973	0.00198323	0.0243433	0	0
Olink Target 96 Oncology II(v.7004)	FCRLB	2.49521	1.39671	4.45767	0.00201108	0.0243433	0	0
Olink Target 96 Oncology II(v.7004)	VIM	2.15284	1.32316	3.50279	0.00201841	0.0243433	0	0
Olink Target 96 Oncology III(v.4001)	ELOA	3.71016	1.61256	8.5363	0.00204273	0.0243902	0.0178571428571429	0
Olink Target 96 Immune Response(v.3203)	IRF9	3.20834	1.52552	6.7475	0.00211578	0.0247776	0	0
Olink Target 96 Neuro Exploratory(v.3911)	ILKAP	3.2604	1.5344	6.92794	0.00211668	0.0247776	0	0
Olink Target 96 Development(v.3521)	VSIG4	2.33425	1.3587	4.01024	0.00213922	0.0247984	0	0
Olink Target 96 Oncology II(v.7004)	FURIN	9.42652	2.23453	39.7664	0.00225241	0.0253975	0	0
Olink Target 96 Cardiovascular III(v.6114)	U-PAR	3.54635	1.57356	7.99242	0.00226191	0.0253975	0	0
Olink Target 96 Neuro Exploratory(v.3911)	VSTM1	2.78749	1.44252	5.38649	0.0022874	0.0253975	0	0
Olink Target 96 Inflammation(v.3022)	SIRT2	2.7245	1.43065	5.18848	0.00229075	0.0253975	0.0178571428571429	0.0227272727272727
Olink Target 96 Metabolism(v.3403)	ENO2	3.23838	1.52144	6.89287	0.00229726	0.0253975	0	0
Olink Target 96 Organ Damage(v.3311)	PLIN1	2.44252	1.37136	4.35038	0.00242696	0.0265852	0	0
Olink Target 96 Oncology III(v.4001)	LSP1	4.0104	1.626	9.89136	0.00256627	0.0278557	0	0
Olink Target 96 Immune Response(v.3203)	BIRC2	12.4374	2.40893	64.2149	0.00261459	0.0281245	0.0357142857142857	0
Olink Target 96 Organ Damage(v.3311)	NCF2	1.78557	1.22302	2.60687	0.00267558	0.0285236	0	0
Olink Target 96 Inflammation(v.3022)	ADA	3.37706	1.52252	7.49054	0.00275115	0.0290697	0	0
Olink Target 96 Metabolism(v.3403)	ENPP7	1.62543	1.18186	2.23547	0.0028111	0.0291383	0	0
Olink Target 96 Development(v.3521)	MIF	2.00565	1.27031	3.16665	0.00281907	0.0291383	0	0
Olink Target 96 Oncology III(v.4001)	CDC27	6.40543	1.89179	21.6882	0.00284004	0.0291383	0.0357142857142857	0
Olink Target 96 Cell Regulation(v.3703)	HS6ST1	2.63395	1.39391	4.97712	0.00285526	0.0291383	0	0
Olink Target 96 Inflammation(v.3022)	EN-RAGE	1.97574	1.26197	3.0932	0.0029074	0.0294189	0	0
Olink Target 96 Cardiometabolic(v.3603)	LCN2	2.85773	1.42879	5.71574	0.00298843	0.029752	0	0
Olink Target 96 Cell Regulation(v.3703)	SLAMF8	2.65619	1.39225	5.06756	0.00303579	0.029752	0	0.0227272727272727
Olink Target 96 Cardiovascular II(v.5006)	ACE2	2.02635	1.27021	3.2326	0.00303927	0.029752	0	0
Olink Target 96 Oncology II(v.7004)	AREG-ONCII	2.21541	1.30915	3.74902	0.00303999	0.029752	0	0
Olink Target 96 Organ Damage(v.3311)	MAX	6.7475	1.89425	24.0353	0.00322304	0.0312871	0.0535714285714286	0.0909090909090909
Olink Target 96 Cardiovascular III(v.6114)	CXCL16	3.489	1.51319	8.0447	0.00336964	0.0324464	0	0
Olink Target 96 Organ Damage(v.3311)	LAT2	2.83364	1.40364	5.72049	0.00366042	0.0349644	0.0178571428571429	0
Olink Target 96 Cell Regulation(v.3703)	PFKM	3.36616	1.48193	7.64615	0.00373519	0.0352037	0	0
Olink Target 96 Neurology(v.8013)	NMNAT1	1.87035	1.22482	2.85609	0.00374445	0.0352037	0	0
Olink Target 96 Immune Response(v.3203)	PIK3AP1	2.08718	1.26643	3.43985	0.00389393	0.0360807	0	0
Olink Target 96 Neurology(v.8013)	Alpha-2-MRAP	2.89595	1.4067	5.96185	0.00389816	0.0360807	0	0
Olink Target 96 Immune Response(v.3203)	KRT19	1.75509	1.19732	2.57269	0.00393988	0.0361863	0	0
Olink Target 96 Inflammation(v.3022)	CSF-1	90.095	4.20016	1932.57	0.00400831	0.0365337	0	0
Olink Target 96 Neuro Exploratory(v.3911)	PTS	1.63632	1.16955	2.28938	0.00405201	0.0366522	0	0
Olink Target 96 Metabolism(v.3403)	SERPINB8	1.89965	1.22558	2.94444	0.00410791	0.0368785	0	0
Olink Target 96 Metabolism(v.3403)	AHCY	2.76723	1.37928	5.55188	0.00416796	0.0371135	0.0357142857142857	0.0227272727272727
Olink Target 96 Oncology II(v.7004)	FADD	3.73148	1.51451	9.1937	0.00420629	0.0371135	0.0178571428571429	0
Olink Target 96 Neurology(v.8013)	CTSS	23.1993	2.69078	200.019	0.00422894	0.0371135	0	0
Olink Target 96 Metabolism(v.3403)	ARG1	1.89198	1.22189	2.92954	0.00425842	0.0371135	0.0178571428571429	0
Olink Target 96 Metabolism(v.3403)	VCAN	2.79687	1.37981	5.66924	0.00432955	0.03746	0	0
Olink Target 96 Organ Damage(v.3311)	TOP2B	1.94557	1.23023	3.07688	0.00442716	0.038029	0	0
Olink Target 96 Neuro Exploratory(v.3911)	NAA10	2.37286	1.30761	4.30595	0.00448116	0.0382179	0	0
Olink Target 96 Oncology III(v.4001)	ARHGAP25	2.13192	1.26361	3.59689	0.00455719	0.0385906	0	0
Olink Target 96 Oncology III(v.4001)	INPP1	4.57785	1.59132	13.1694	0.00477675	0.0399822	0	0
Olink Target 96 Metabolism(v.3403)	TXNDC5	2.41589	1.30848	4.46052	0.00481152	0.0399822	0.0178571428571429	0
Olink Target 96 Inflammation(v.3022)	TGF-alpha-INFI	2.02693	1.24015	3.31284	0.00482197	0.0399822	0	0
Olink Target 96 Cardiovascular III(v.6114)	SCGB3A2	2.00379	1.23503	3.25108	0.0048785	0.0400298	0	0
Olink Target 96 Cardiovascular II(v.5006)	TGM2	2.67855	1.34849	5.32049	0.00489476	0.0400298	0	0
Olink Target 96 Oncology III(v.4001)	FOXO3	3.90654	1.50883	10.1145	0.00499326	0.0405575	0.0178571428571429	0
Olink Target 96 Neuro Exploratory(v.3911)	HMOX2	2.48542	1.31512	4.69717	0.00505526	0.0407837	0	0
Olink Target 96 Cell Regulation(v.3703)	GALNT2	7.2462	1.80775	29.0458	0.00517651	0.0414317	0	0
Olink Target 96 Neurology(v.8013)	EZR	6.0933	1.71387	21.6634	0.00523035	0.0414317	0	0
Olink Target 96 Cardiometabolic(v.3603)	REG1A	1.72102	1.1756	2.5195	0.00523969	0.0414317	0	0
Olink Target 96 Oncology II(v.7004)	TXLNA	2.58014	1.32378	5.0289	0.00537286	0.0422052	0	0
Olink Target 96 Oncology II(v.7004)	TGF-alpha-ONCII	2.05722	1.23477	3.42749	0.00561072	0.0435013	0	0
Olink Target 96 Development(v.3521)	BCAM	3.62342	1.4555	9.02037	0.00566409	0.0436317	0	0
Olink Target 96 Immune Response(v.3203)	TRAF2	3.87538	1.48005	10.1474	0.00580951	0.0444651	0	0
Olink Target 96 Immune Response(v.3203)	TRIM5	3.7076	1.45597	9.44137	0.00600078	0.0453752	0	0
Olink Target 96 Immune Response(v.3203)	AREG-IMO	2.00783	1.22057	3.30286	0.00605345	0.0453752	0	0
Olink Target 96 Metabolism(v.3403)	SERPINB6	3.31039	1.40756	7.7856	0.00607905	0.0453752	0	0
Olink Target 96 Metabolism(v.3403)	LILRA5	3.53321	1.43384	8.70639	0.00608495	0.0453752	0	0
Olink Target 96 Cell Regulation(v.3703)	VAMP5	2.28791	1.26574	4.13555	0.00613925	0.0453752	0	0
Olink Target 96 Development(v.3521)	TMSB10	1.94468	1.2083	3.12981	0.00615644	0.0453752	0	0
Olink Target 96 Oncology III(v.4001)	CDHR2	1.60507	1.14343	2.25311	0.00624564	0.0457503	0	0
Olink Target 96 Oncology III(v.4001)	USO1	2.45593	1.28782	4.68357	0.00637205	0.0459066	0.0178571428571429	0
Olink Target 96 Cell Regulation(v.3703)	TACSTD2	3.52851	1.42604	8.73072	0.00637564	0.0459066	0	0
Olink Target 96 Cardiometabolic(v.3603)	TIMP1	2.8769	1.34628	6.14774	0.00638232	0.0459066	0	0
Olink Target 96 Cardiovascular III(v.6114)	PON3	0.476064	0.278902	0.812606	0.00651529	0.0463483	0	0
Olink Target 96 Oncology III(v.4001)	IL1B	2.44686	1.28416	4.6623	0.00652137	0.0463483	0	0
Olink Target 96 Development(v.3521)	FSTL3	2.5265	1.29383	4.93358	0.00663839	0.0469008	0	0
Olink Target 96 Neurology(v.8013)	TNFRSF12A	2.81077	1.32878	5.94559	0.00685763	0.0481647	0	0
Olink Target 96 Oncology II(v.7004)	CDKN1A	2.09807	1.22403	3.59622	0.0070332	0.0485727	0	0
Olink Target 96 Cardiovascular II(v.5006)	NEMO	2.23241	1.24366	4.00724	0.00713316	0.0485727	0	0
Olink Target 96 Neuro Exploratory(v.3911)	WWP2	2.99104	1.34628	6.6452	0.00714362	0.0485727	0	0
Olink Target 96 Oncology III(v.4001)	LACTB2	2.48404	1.28004	4.82053	0.00714803	0.0485727	0	0
Olink Target 96 Inflammation(v.3022)	TNFSF14	2.24535	1.2445	4.0511	0.00722102	0.0485727	0	0
Olink Target 96 Organ Damage(v.3311)	LRP1	4.0099	1.45523	11.0493	0.00724303	0.0485727	0	0
Olink Target 96 Metabolism(v.3403)	BAG6	3.42278	1.39405	8.4039	0.00725516	0.0485727	0	0
Olink Target 96 Metabolism(v.3403)	TSHB	0.473277	0.274056	0.817321	0.00728184	0.0485727	0	0
Olink Target 96 Oncology II(v.7004)	ADAM 8	3.77587	1.42911	9.97632	0.00735599	0.0487947	0	0
Olink Target 96 Cell Regulation(v.3703)	BGN	4.96422	1.53286	16.0768	0.00753068	0.0496775	0	0
Olink Target 96 Cardiovascular III(v.6114)	vWF	3.86491	1.43225	10.4294	0.00760065	0.0498636	0	0
Olink Target 96 Cell Regulation(v.3703)	DDAH1	1.90809	1.18651	3.0685	0.00768667	0.0501524	0	0
Olink Target 96 Organ Damage(v.3311)	PTPRJ	3.41889	1.38363	8.44795	0.00773227	0.0501757	0	0
Olink Target 96 Cell Regulation(v.3703)	BCR	2.63476	1.2899	5.38176	0.0078467	0.0505718	0	0
Olink Target 96 Immune Response(v.3203)	PSIP1	2.0931	1.21387	3.60915	0.00787801	0.0505718	0.0178571428571429	0
Olink Target 96 Immune Response(v.3203)	HCLS1	2.37682	1.2543	4.50393	0.00793631	0.0506735	0	0
Olink Target 96 Oncology II(v.7004)	VEGFA-ONCII	3.50361	1.3873	8.84832	0.00798806	0.0507327	0	0
Olink Target 96 Organ Damage(v.3311)	GALNT10	5.86187	1.58505	21.6785	0.00804222	0.0508026	0	0
Olink Target 96 Neuro Exploratory(v.3911)	BST2	2.03249	1.20212	3.43644	0.00812042	0.0508026	0	0
Olink Target 96 Inflammation(v.3022)	MCP-1-INFI	2.25548	1.23452	4.12078	0.00816506	0.0508026	0	0
Olink Target 96 Immune Response(v.3203)	LILRB4	2.32601	1.24435	4.34789	0.00816927	0.0508026	0	0
Olink Target 96 Neuro Exploratory(v.3911)	IL15	2.8758	1.31189	6.30407	0.00834156	0.051272	0	0
Olink Target 96 Cardiometabolic(v.3603)	DEFA1	2.29962	1.23846	4.27001	0.00835575	0.051272	0.0714285714285714	0
Olink Target 96 Immune Response(v.3203)	TREM1	2.70452	1.2903	5.66879	0.00841293	0.051272	0	0
Olink Target 96 Cardiovascular II(v.5006)	SERPINA12	0.640789	0.459941	0.892747	0.00852399	0.051272	0	0
Olink Target 96 Cardiovascular II(v.5006)	TF	3.02334	1.32563	6.89532	0.00853565	0.051272	0	0
Olink Target 96 Immune Response(v.3203)	SRPK2	2.1443	1.21428	3.78661	0.0085589	0.051272	0	0
Olink Target 96 Oncology II(v.7004)	ABL1	2.66058	1.28209	5.5212	0.00861066	0.051272	0	0
Olink Target 96 Inflammation(v.3022)	LIF-R	4.11446	1.43172	11.8241	0.00863122	0.051272	0	0
Olink Target 96 Metabolism(v.3403)	ANGPT2	2.21426	1.22254	4.01045	0.00871526	0.0515149	0	0
Olink Target 96 Organ Damage(v.3311)	TIGAR	3.13824	1.33321	7.38712	0.00883332	0.051854	0	0
Olink Target 96 Metabolism(v.3403)	CCDC80	2.17699	1.21565	3.89855	0.0088733	0.051854	0	0
Olink Target 96 Immune Response(v.3203)	IRAK4	2.7619	1.29006	5.91298	0.0089029	0.051854	0.0535714285714286	0
Olink Target 96 Oncology III(v.4001)	FLT1	4.70225	1.47215	15.0197	0.00898349	0.0518976	0	0
Olink Target 96 Cardiovascular II(v.5006)	PRELP	18.8641	2.07919	171.151	0.00903932	0.0518976	0	0
Olink Target 96 Development(v.3521)	TPP1	2.62634	1.27203	5.42256	0.00904078	0.0518976	0	0
Olink Target 96 Immune Response(v.3203)	IL10-IMO	2.3671	1.23898	4.52242	0.009087	0.0519133	0	0
Olink Target 96 Oncology III(v.4001)	LAP3	2.50026	1.2538	4.9859	0.0092608	0.0526543	0	0
Olink Target 96 Cardiovascular III(v.6114)	PGLYRP1	2.40439	1.24101	4.65837	0.0093252	0.0527691	0	0
Olink Target 96 Cardiovascular III(v.6114)	MCP-1-CVDIII	1.95697	1.17703	3.25372	0.0096432	0.0539549	0	0
Olink Target 96 Cardiovascular III(v.6114)	CHI3L1	1.72995	1.14222	2.62009	0.00965797	0.0539549	0	0
Olink Target 96 Cell Regulation(v.3703)	FLI1	2.62859	1.26408	5.46602	0.00967031	0.0539549	0.0892857142857143	0.0227272727272727
Olink Target 96 Neuro Exploratory(v.3911)	ING1	5.05601	1.47798	17.296	0.00980607	0.0544042	0.0178571428571429	0.0227272727272727
Olink Target 96 Metabolism(v.3403)	COMT	2.1903	1.20769	3.97238	0.00984323	0.0544042	0.0178571428571429	0.0227272727272727
Olink Target 96 Organ Damage(v.3311)	ENAH	3.26074	1.32836	8.0042	0.00988753	0.0544042	0	0
Olink Target 96 Oncology II(v.7004)	5'-NT	2.96733	1.29423	6.8033	0.0101922	0.0558234	0	0
Olink Target 96 Oncology III(v.4001)	CD300E	2.61302	1.25355	5.44686	0.0103775	0.0559147	0	0
Olink Target 96 Immune Response(v.3203)	EGLN1	2.09266	1.18963	3.68116	0.010389	0.0559147	0.0357142857142857	0
Olink Target 96 Development(v.3521)	PARK7	2.30269	1.21519	4.36342	0.0105384	0.0564254	0	0
Olink Target 96 Cardiovascular III(v.6114)	CHIT1	1.95379	1.16483	3.27714	0.0111427	0.0592976	0.0714285714285714	0.0909090909090909
Olink Target 96 Neurology(v.8013)	N2DL-2	2.08268	1.18164	3.67078	0.0111742	0.0592976	0	0
Olink Target 96 Cell Regulation(v.3703)	ZBTB17	2.24753	1.20021	4.20875	0.0114008	0.0600127	0	0
Olink Target 96 Metabolism(v.3403)	RNASE3	1.50176	1.0958	2.0581	0.0114394	0.0600127	0	0
Olink Target 96 Neuro Exploratory(v.3911)	AKT1S1	2.4025	1.21779	4.73975	0.0114597	0.0600127	0	0
Olink Target 96 Cell Regulation(v.3703)	NFKBIE	3.10512	1.2888	7.48124	0.0115535	0.0602396	0	0
Olink Target 96 Neuro Exploratory(v.3911)	PTPN1	2.00412	1.16644	3.4434	0.0118193	0.0613575	0	0
Olink Target 96 Neurology(v.8013)	HAGH	3.95862	1.35432	11.5709	0.0119294	0.0616612	0.0714285714285714	0.0227272727272727
Olink Target 96 Inflammation(v.3022)	CDCP1	2.20201	1.18887	4.07853	0.0120685	0.062111	0	0
Olink Target 96 Metabolism(v.3403)	DAB2	3.60466	1.32289	9.82208	0.0121715	0.0623724	0.0892857142857143	0.0681818181818182
Olink Target 96 Neuro Exploratory(v.3911)	TPPP3	4.02682	1.35211	11.9926	0.0123566	0.0630506	0	0
Olink Target 96 Cardiovascular III(v.6114)	MMP-9	2.24143	1.18918	4.22477	0.0125688	0.0638603	0	0
Olink Target 96 Organ Damage(v.3311)	CRH	0.475129	0.26445	0.853647	0.0127988	0.064628	0	0
Olink Target 96 Cardiovascular II(v.5006)	PARP-1	1.92102	1.14808	3.21434	0.0129262	0.064628	0.0178571428571429	0
Olink Target 96 Cell Regulation(v.3703)	LRMP	2.39576	1.20293	4.7714	0.0129318	0.064628	0	0
Olink Target 96 Immune Response(v.3203)	CLEC4D	1.8603	1.14011	3.0354	0.0129575	0.064628	0	0
Olink Target 96 Development(v.3521)	DAG1	3.46869	1.30003	9.25504	0.0129906	0.064628	0.0178571428571429	0
Olink Target 96 Inflammation(v.3022)	IL18-INFI	2.02295	1.15938	3.52977	0.0131133	0.0649678	0	0
Olink Target 96 Oncology II(v.7004)	GZMB	1.6784	1.11428	2.5281	0.0132204	0.065228	0	0
Olink Target 96 Oncology III(v.4001)	AIF1	4.20766	1.34819	13.132	0.0133424	0.0654283	0	0
Olink Target 96 Oncology III(v.4001)	ACTN4	12.3882	1.68653	90.9964	0.0133706	0.0654283	0.0357142857142857	0
Olink Target 96 Neuro Exploratory(v.3911)	PHOSPHO1	3.59843	1.30347	9.93406	0.0134532	0.065564	0	0
Olink Target 96 Inflammation(v.3022)	uPA-INFI	2.99962	1.25449	7.1724	0.0135202	0.0656222	0	0
Olink Target 96 Oncology III(v.4001)	VAT1	4.82313	1.38012	16.8556	0.0137147	0.0661355	0	0
Olink Target 96 Oncology II(v.7004)	CD70	1.96988	1.14869	3.37813	0.0137489	0.0661355	0	0
Olink Target 96 Oncology II(v.7004)	CXCL13	2.35525	1.19087	4.65811	0.0138149	0.0661355	0	0
Olink Target 96 Cardiovascular II(v.5006)	Gal-9	7.58701	1.51032	38.113	0.0138677	0.0661355	0	0
Olink Target 96 Immune Response(v.3203)	PRDX5	2.61073	1.21528	5.60852	0.0139028	0.0661355	0	0
Olink Target 96 Cardiovascular II(v.5006)	DCN	4.6428	1.36272	15.8181	0.0140948	0.0667355	0	0
Olink Target 96 Neurology(v.8013)	LAIR-2	1.73709	1.11751	2.70017	0.0141408	0.0667355	0	0
Olink Target 96 Cardiometabolic(v.3603)	SERPINA5	0.56076	0.352554	0.891924	0.0145642	0.0684631	0	0
Olink Target 96 Development(v.3521)	CRIM1	4.60673	1.35016	15.7181	0.0147093	0.068874	0	0
Olink Target 96 Cardiometabolic(v.3603)	MBL2	1.56568	1.09153	2.24578	0.0148556	0.0692875	0	0
Olink Target 96 Oncology II(v.7004)	TFPI-2	1.94542	1.13817	3.32522	0.014966	0.0695309	0	0
Olink Target 96 Organ Damage(v.3311)	INPPL1	2.34714	1.17974	4.66973	0.0150583	0.0696884	0	0
Olink Target 96 Cardiovascular III(v.6114)	PCSK9	2.54319	1.19472	5.4137	0.0154546	0.0712464	0	0
Olink Target 96 Organ Damage(v.3311)	RRM2B	2.59339	1.19827	5.61281	0.0155555	0.0713371	0	0
Olink Target 96 Cardiometabolic(v.3603)	PLXNB2	4.12047	1.30779	12.9824	0.0155938	0.0713371	0	0
Olink Target 96 Oncology III(v.4001)	TBL1X	4.43532	1.3232	14.8671	0.0157868	0.0719444	0.0892857142857143	0
Olink Target 96 Oncology II(v.7004)	FGF-BP1	1.60364	1.0925	2.35391	0.0158735	0.0720645	0	0
Olink Target 96 Neuro Exploratory(v.3911)	EIF4B	1.65108	1.09664	2.48584	0.0163097	0.0737645	0	0
Olink Target 96 Development(v.3521)	ANGPTL4	1.90969	1.12376	3.24528	0.0167887	0.0756444	0	0
Olink Target 96 Cardiovascular III(v.6114)	TNF-R1	2.17833	1.14878	4.13059	0.0170859	0.0766937	0	0
Olink Target 96 Metabolism(v.3403)	TINAGL1	2.29827	1.15751	4.56329	0.0174074	0.0778445	0	0
Olink Target 96 Metabolism(v.3403)	CLSTN2	2.21844	1.14886	4.28378	0.0176283	0.0785236	0	0
Olink Target 96 Immune Response(v.3203)	DDX58	1.69866	1.0964	2.63175	0.0176908	0.0785236	0	0
Olink Target 96 Cardiovascular III(v.6114)	t-PA	1.81839	1.10908	2.98134	0.0177682	0.078575	0	0
Olink Target 96 Organ Damage(v.3311)	MAEA	2.53418	1.17315	5.4742	0.0179624	0.0791407	0.0178571428571429	0
Olink Target 96 Cardiovascular III(v.6114)	JAM-A	2.22301	1.14625	4.31124	0.0180834	0.0793809	0	0
Olink Target 96 Metabolism(v.3403)	NOMO1	2.59132	1.17219	5.72855	0.0186465	0.0815529	0	0
Olink Target 96 Development(v.3521)	MFGE8	2.11169	1.1306	3.94412	0.0190212	0.0828881	0	0
Olink Target 96 Cardiovascular III(v.6114)	CSTB	1.84942	1.10522	3.09472	0.0192379	0.0835273	0	0
Olink Target 96 Cardiovascular II(v.5006)	IL-1ra	3.23412	1.20932	8.64907	0.0193511	0.0837147	0	0
Olink Target 96 Oncology II(v.7004)	ITGB5	4.27033	1.26291	14.4395	0.0195156	0.0841213	0	0
Olink Target 96 Development(v.3521)	IL13RA1	4.80335	1.27774	18.057	0.0201918	0.0867233	0.0357142857142857	0.0227272727272727
Olink Target 96 Organ Damage(v.3311)	ST3GAL1	2.40581	1.146	5.05054	0.0203318	0.0870112	0	0
Olink Target 96 Inflammation(v.3022)	PD-L1	2.41949	1.14464	5.11421	0.0206811	0.0878999	0	0
Olink Target 96 Oncology III(v.4001)	VMO1	2.1462	1.12382	4.09866	0.0206867	0.0878999	0	0.0227272727272727
Olink Target 96 Neurology(v.8013)	gal-8	2.60416	1.15439	5.87464	0.0211158	0.0894051	0	0
Olink Target 96 Cardiovascular III(v.6114)	SELE	2.07656	1.11353	3.87245	0.0215495	0.090919	0	0
Olink Target 96 Organ Damage(v.3311)	PSMA1	3.02486	1.1753	7.78505	0.0217389	0.0912403	0.0535714285714286	0.0454545454545455
Olink Target 96 Immune Response(v.3203)	IRAK1	2.57711	1.14787	5.78593	0.0217785	0.0912403	0	0
Olink Target 96 Neuro Exploratory(v.3911)	CRIP2	2.58933	1.14633	5.8488	0.0221089	0.0921837	0	0
Olink Target 96 Cell Regulation(v.3703)	STX6	3.50896	1.19697	10.2867	0.022158	0.0921837	0.0714285714285714	0.0454545454545455
Olink Target 96 Development(v.3521)	P4HB	3.04381	1.17186	7.90606	0.0222751	0.0921837	0.0178571428571429	0
Olink Target 96 Oncology III(v.4001)	UBAC1	2.56152	1.14315	5.73976	0.0223125	0.0921837	0	0
Olink Target 96 Oncology II(v.7004)	GPC1	2.68841	1.14971	6.28643	0.0224952	0.0926184	0	0
Olink Target 96 Immune Response(v.3203)	CLEC4G	2.8299	1.15535	6.93153	0.0228498	0.0934338	0	0
Olink Target 96 Neurology(v.8013)	CLEC1B	3.39636	1.17978	9.77748	0.0234236	0.0950519	0	0
Olink Target 96 Development(v.3521)	MATN2	2.30281	1.11928	4.73783	0.0234434	0.0950519	0	0
Olink Target 96 Oncology III(v.4001)	AIMP1	1.94111	1.09355	3.44556	0.0234844	0.0950519	0	0
Olink Target 96 Cardiovascular II(v.5006)	CEACAM8	1.849	1.08529	3.15012	0.0237527	0.0958131	0	0
Olink Target 96 Immune Response(v.3203)	BTN3A2	2.01571	1.09656	3.70532	0.0240237	0.0965801	0	0
Olink Target 96 Metabolism(v.3403)	APLP1	0.485989	0.259599	0.909809	0.0241052	0.0965825	0	0
Olink Target 96 Cardiovascular II(v.5006)	IL18-CVDII	1.89349	1.08662	3.29949	0.024247	0.096791	0	0
Olink Target 96 Development(v.3521)	CRELD2	2.11679	1.10213	4.06557	0.0243193	0.096791	0	0
Olink Target 96 Neuro Exploratory(v.3911)	IMPA1	5.74016	1.25229	26.3112	0.0244729	0.0970786	0	0
Olink Target 96 Metabolism(v.3403)	CRKL	1.60672	1.06207	2.43069	0.0247612	0.097897	0	0
Olink Target 96 Development(v.3521)	LGMN	2.41913	1.11592	5.24426	0.0252309	0.0994247	0	0
Olink Target 96 Neuro Exploratory(v.3911)	LTBP3	1.69614	1.06736	2.69532	0.0253596	0.0994738	0	0
Olink Target 96 Cardiovascular III(v.6114)	AZU1	1.63221	1.06216	2.50819	0.02541	0.0994738	0	0
Olink Target 96 Cell Regulation(v.3703)	COL4A1	2.03709	1.08947	3.80894	0.0258554	0.100887	0	0
Olink Target 96 Inflammation(v.3022)	CCL19	1.7911	1.07032	2.99727	0.0265071	0.102931	0	0
Olink Target 96 Cardiovascular III(v.6114)	BLM hydrolase	2.48299	1.11112	5.54866	0.0266335	0.102931	0	0
Olink Target 96 Inflammation(v.3022)	CCL23	2.59546	1.11681	6.0318	0.026638	0.102931	0	0
Olink Target 96 Neurology(v.8013)	GFR-alpha-1	2.2675	1.09883	4.67912	0.0267608	0.103072	0	0
Olink Target 96 Oncology III(v.4001)	GFER	1.78272	1.06663	2.97956	0.0273735	0.105093	0	0
Olink Target 96 Neurology(v.8013)	MSR1	4.4257	1.17782	16.6298	0.0276424	0.105541	0	0
Olink Target 96 Organ Damage(v.3311)	FES	2.28279	1.09494	4.75928	0.027667	0.105541	0.0178571428571429	0.0227272727272727
Olink Target 96 Oncology III(v.4001)	GOPC	2.53554	1.10449	5.82076	0.0282069	0.106707	0	0
Olink Target 96 Cardiovascular III(v.6114)	IGFBP-1	1.45286	1.0407	2.02826	0.0282097	0.106707	0	0
Olink Target 96 Cardiovascular II(v.5006)	IL16	2.58269	1.10646	6.02849	0.0282408	0.106707	0	0
Olink Target 96 Development(v.3521)	HTRA2	5.51562	1.19851	25.3833	0.0283435	0.106758	0.0535714285714286	0.0454545454545455
Olink Target 96 Immune Response(v.3203)	MILR1	2.2527	1.0864	4.67105	0.0290557	0.108784	0	0
Olink Target 96 Cardiovascular II(v.5006)	KIM1-CVDII	1.65983	1.05304	2.61626	0.0290637	0.108784	0	0
Olink Target 96 Organ Damage(v.3311)	RASSF2	1.58176	1.04727	2.38902	0.0292915	0.109178	0	0
Olink Target 96 Neuro Exploratory(v.3911)	SNCG	1.64722	1.05138	2.58074	0.0293519	0.109178	0	0
Olink Target 96 Cell Regulation(v.3703)	CAMKK1	4.67849	1.163	18.8205	0.0298089	0.110399	0.0357142857142857	0.0227272727272727
Olink Target 96 Cardiovascular III(v.6114)	TR-AP	2.03372	1.07148	3.86006	0.0299176	0.110399	0	0
Olink Target 96 Inflammation(v.3022)	CD40	2.31194	1.08473	4.92755	0.0299575	0.110399	0	0
Olink Target 96 Cardiovascular II(v.5006)	SLAMF7	1.99386	1.0676	3.72373	0.0303675	0.111566	0	0
Olink Target 96 Inflammation(v.3022)	TRANCE	0.590031	0.365788	0.951744	0.0305601	0.111929	0	0
Olink Target 96 Neuro Exploratory(v.3911)	IFI30	2.34507	1.08245	5.08049	0.0307066	0.112121	0	0
Olink Target 96 Cell Regulation(v.3703)	SIGLEC10	1.9765	1.06486	3.66862	0.0308383	0.112259	0	0
Olink Target 96 Cardiovascular II(v.5006)	IL1RL2	2.54417	1.08755	5.95176	0.0312756	0.113505	0	0
Olink Target 96 Development(v.3521)	RELT	1.87138	1.05645	3.31492	0.0316945	0.114676	0	0
Olink Target 96 Cell Regulation(v.3703)	ATG4A	1.92308	1.0572	3.49815	0.0321767	0.115427	0.0535714285714286	0.0227272727272727
Olink Target 96 Oncology II(v.7004)	ERBB4	3.24876	1.10354	9.56414	0.0324482	0.115427	0	0
Olink Target 96 Cardiometabolic(v.3603)	PRSS2	1.47176	1.03262	2.09765	0.0325531	0.115427	0	0
Olink Target 96 Immune Response(v.3203)	DCTN1	1.93747	1.05638	3.55344	0.0325786	0.115427	0	0
Olink Target 96 Cardiovascular III(v.6114)	TFPI	2.42599	1.07555	5.47203	0.0327205	0.115587	0	0
Olink Target 96 Cell Regulation(v.3703)	ENTPD6-CRE	3.04039	1.09372	8.4519	0.0330285	0.116029	0	0
Olink Target 96 Cardiovascular III(v.6114)	MB	1.49865	1.03286	2.17448	0.0331494	0.116072	0	0
Olink Target 96 Oncology III(v.4001)	ALPP	1.67917	1.04184	2.70637	0.033312	0.1163	0	0
Olink Target 96 Cardiovascular III(v.6114)	LTBR	2.20684	1.06235	4.58428	0.0338241	0.117743	0	0
Olink Target 96 Inflammation(v.3022)	IL-17C	1.537	1.03303	2.28682	0.0339811	0.117946	0	0
Olink Target 96 Cardiometabolic(v.3603)	CES1	1.58309	1.03452	2.42254	0.0343155	0.11846	0.0178571428571429	0
Olink Target 96 Neurology(v.8013)	NEP	1.53226	1.03178	2.27551	0.0344253	0.11846	0.0178571428571429	0
Olink Target 96 Inflammation(v.3022)	CXCL9	1.53688	1.032	2.28876	0.0344268	0.11846	0	0
Olink Target 96 Inflammation(v.3022)	TNFB	0.514758	0.277761	0.953969	0.034883	0.119326	0	0
Olink Target 96 Cardiovascular III(v.6114)	ITGB2	2.41029	1.06399	5.46011	0.0349738	0.119326	0	0
Olink Target 96 Oncology II(v.7004)	SCAMP3	1.93701	1.04724	3.58273	0.0351069	0.119326	0.0535714285714286	0.0227272727272727
Olink Target 96 Oncology II(v.7004)	CYR61	1.95584	1.0474	3.65223	0.0352624	0.119326	0	0
Olink Target 96 Cardiovascular II(v.5006)	SPON2	92.991	1.36693	6326.11	0.0352761	0.119326	0	0
Olink Target 96 Oncology II(v.7004)	IGF1R	3.31725	1.0862	10.1309	0.035278	0.119326	0	0
Olink Target 96 Oncology III(v.4001)	MYO9B	1.88411	1.04396	3.40038	0.0354815	0.119675	0.0178571428571429	0
Olink Target 96 Cardiovascular II(v.5006)	HSP 27	3.51685	1.08557	11.3933	0.0360025	0.12109	0	0
Olink Target 96 Inflammation(v.3022)	IL10-INFI	1.61944	1.03142	2.54269	0.036225	0.121496	0	0
Olink Target 96 Oncology II(v.7004)	MetAP 2	2.09428	1.04484	4.19776	0.0371918	0.124042	0	0
Olink Target 96 Neurology(v.8013)	PVR	4.12637	1.08693	15.6651	0.0372993	0.124054	0	0
Olink Target 96 Cardiovascular II(v.5006)	GLO1	1.93199	1.03725	3.59853	0.0379624	0.125909	0	0
Olink Target 96 Oncology II(v.7004)	WISP-1	2.07068	1.03936	4.12533	0.0384728	0.127248	0	0
Olink Target 96 Development(v.3521)	BLVRB	1.89862	1.03414	3.48573	0.0386106	0.127351	0	0
Olink Target 96 Cell Regulation(v.3703)	METAP1D	1.72918	1.02824	2.90793	0.0389207	0.12802	0	0
Olink Target 96 Cardiovascular III(v.6114)	TNF-R2	1.86115	1.02998	3.36306	0.0396027	0.129641	0	0
Olink Target 96 Cardiovascular III(v.6114)	TNFRSF10C	2.08991	1.03546	4.21815	0.0396631	0.129641	0	0
Olink Target 96 Organ Damage(v.3311)	RARRES1	6.51663	1.09189	38.8926	0.0397391	0.129641	0	0
Olink Target 96 Oncology II(v.7004)	RSPO3	1.62439	1.02212	2.58154	0.0401147	0.130468	0	0
Olink Target 96 Cardiovascular III(v.6114)	IL2-RA	1.78047	1.02608	3.08948	0.0402113	0.130468	0	0
Olink Target 96 Cardiovascular II(v.5006)	GT	1.58193	1.01971	2.45412	0.0406447	0.130978	0	0.0227272727272727
Olink Target 96 Cardiovascular II(v.5006)	BMP-6	2.56671	1.04085	6.32945	0.0406638	0.130978	0	0
Olink Target 96 Cardiometabolic(v.3603)	ST6GAL1	2.24023	1.03455	4.85099	0.0407387	0.130978	0	0
Olink Target 96 Oncology III(v.4001)	BRK1	1.53608	1.01808	2.31766	0.0408188	0.130978	0	0
Olink Target 96 Oncology II(v.7004)	CEACAM5	1.62788	1.02031	2.59724	0.0409168	0.130978	0	0.0227272727272727
Olink Target 96 Cardiovascular II(v.5006)	TNFRSF11A	1.78175	1.0238	3.10082	0.0410327	0.130998	0	0
Olink Target 96 Neuro Exploratory(v.3911)	GGT5	2.3262	1.03206	5.24312	0.0417388	0.132896	0	0
Olink Target 96 Cell Regulation(v.3703)	TP53	2.7596	1.0329	7.37283	0.0429124	0.13627	0.0178571428571429	0
Olink Target 96 Inflammation(v.3022)	IL-10RA	2.38281	1.02717	5.52758	0.043131	0.1366	0.0178571428571429	0
Olink Target 96 Oncology III(v.4001)	DRG2	2.5853	1.02714	6.50717	0.0437094	0.138066	0.0535714285714286	0
Olink Target 96 Cardiovascular III(v.6114)	SHPS-1	1.89675	1.01668	3.53864	0.0442202	0.139311	0	0
Olink Target 96 Development(v.3521)	FUCA1	1.60274	1.01119	2.54036	0.0447119	0.140393	0	0
Olink Target 96 Cardiometabolic(v.3603)	CA3	1.57453	1.01058	2.45319	0.0447989	0.140393	0.0178571428571429	0
Olink Target 96 Oncology III(v.4001)	DCTPP1	2.01943	1.01461	4.01937	0.0453608	0.141782	0	0
Olink Target 96 Oncology II(v.7004)	SYND1	1.91877	1.01173	3.63901	0.0459657	0.142925	0	0
Olink Target 96 Neuro Exploratory(v.3911)	RBKS	1.73683	1.00903	2.98959	0.0463231	0.143403	0	0
Olink Target 96 Metabolism(v.3403)	USP8	2.38685	1.01412	5.61773	0.0463598	0.143403	0.0357142857142857	0.0227272727272727
Olink Target 96 Metabolism(v.3403)	ANGPTL1	1.89748	1.0094	3.56691	0.0466969	0.143872	0	0
Olink Target 96 Development(v.3521)	PEBP1	1.50596	1.00589	2.25462	0.0467525	0.143872	0	0
Olink Target 96 Cardiovascular II(v.5006)	MMP7	2.83955	1.01296	7.9599	0.0472015	0.144881	0	0
Olink Target 96 Metabolism(v.3403)	NECTIN2	1.97463	1.00639	3.87442	0.0478698	0.146306	0	0
Olink Target 96 Cardiovascular III(v.6114)	PAI	2.13612	1.00573	4.53703	0.0482846	0.147071	0	0
Olink Target 96 Cardiovascular III(v.6114)	LDL receptor	1.79847	1.00285	3.22533	0.0488911	0.148	0	0
Olink Target 96 Oncology III(v.4001)	NT5C3A	1.71884	1.00248	2.9471	0.0489524	0.148	0.0178571428571429	0
Olink Target 96 Oncology III(v.4001)	PCDH1	6.03505	1.00657	36.184	0.0491639	0.148	0	0
Olink Target 96 Development(v.3521)	CLEC11A	1.77427	1.00198	3.14183	0.0492092	0.148	0	0
Olink Target 96 Oncology III(v.4001)	SPINK4	1.93788	1.00228	3.74682	0.0492094	0.148	0.0535714285714286	0.0681818181818182
Olink Target 96 Metabolism(v.3403)	NT-proBNP-MET	1.24417	1.0001	1.5478	0.0498878	0.149255	0.0178571428571429	0
Olink Target 96 Metabolism(v.3403)	THOP1	1.904	1.00008	3.62492	0.0499663	0.149255	0	0
Olink Target 96 Metabolism(v.3403)	CD164	2.18043	0.99745	4.76644	0.0507483	0.151106	0	0
Olink Target 96 Organ Damage(v.3311)	ATP6AP2	3.44517	0.98773	12.0166	0.052303	0.155348	0.0178571428571429	0
Olink Target 96 Oncology III(v.4001)	SCLY	1.81345	0.993263	3.31091	0.0526242	0.155914	0	0
Olink Target 96 Cardiometabolic(v.3603)	SOD1	1.96464	0.990138	3.89827	0.0534025	0.157828	0.0714285714285714	0.0454545454545455
Olink Target 96 Development(v.3521)	CRHBP	2.10154	0.988291	4.46881	0.0536811	0.15826	0	0
Olink Target 96 Development(v.3521)	PPIB	1.79538	0.99029	3.25501	0.053873	0.158434	0	0
Olink Target 96 Organ Damage(v.3311)	MAP4K5	1.67435	0.990475	2.83042	0.054321	0.159158	0	0
Olink Target 96 Inflammation(v.3022)	CX3CL1	1.99126	0.987106	4.0169	0.0543857	0.159158	0	0
Olink Target 96 Oncology II(v.7004)	CEACAM1	4.1491	0.971209	17.7253	0.0547861	0.159938	0	0
Olink Target 96 Neuro Exploratory(v.3911)	ABHD14B	2.73041	0.977737	7.62489	0.055234	0.160541	0.0357142857142857	0
Olink Target 96 Cardiovascular II(v.5006)	RAGE	2.33531	0.981072	5.55888	0.0552618	0.160541	0	0
Olink Target 96 Neuro Exploratory(v.3911)	PSME1	1.90779	0.98342	3.70102	0.0560625	0.162473	0	0
Olink Target 96 Immune Response(v.3203)	EIF4G1	1.73965	0.984912	3.07275	0.0564401	0.163171	0	0
Olink Target 96 Cardiovascular III(v.6114)	IL-18BP	2.20593	0.977503	4.97812	0.0567534	0.16368	0	0
Olink Target 96 Cardiovascular III(v.6114)	AP-N	1.96803	0.979447	3.95441	0.0572144	0.16429	0	0
Olink Target 96 Immune Response(v.3203)	CXADR	1.73011	0.983269	3.04422	0.05724	0.16429	0	0
Olink Target 96 Neurology(v.8013)	Siglec-9	2.93437	0.9661	8.91268	0.0575438	0.164529	0	0
Olink Target 96 Cell Regulation(v.3703)	MRC2	3.1936	0.963229	10.5884	0.0575989	0.164529	0.0178571428571429	0
Olink Target 96 Metabolism(v.3403)	QDPR	1.62448	0.984104	2.68156	0.0577834	0.164662	0	0
Olink Target 96 Cardiovascular II(v.5006)	AGRP	1.69712	0.981943	2.93317	0.0581288	0.165252	0	0
Olink Target 96 Neurology(v.8013)	IL-5R-alpha	1.61481	0.982114	2.6551	0.0589104	0.167076	0	0
Olink Target 96 Inflammation(v.3022)	AXIN1	1.70965	0.979444	2.98426	0.0591708	0.167417	0	0
Olink Target 96 Cardiovascular III(v.6114)	IGFBP-2	1.78992	0.97444	3.28784	0.0605813	0.170657	0	0
Olink Target 96 Cardiovascular III(v.6114)	FABP4	1.42736	0.98427	2.06991	0.0606017	0.170657	0	0
Olink Target 96 Neuro Exploratory(v.3911)	FHIT	2.79917	0.954555	8.20836	0.060756	0.170689	0.0357142857142857	0.0227272727272727
Olink Target 96 Neurology(v.8013)	SIGLEC1	2.32893	0.960943	5.64437	0.0612355	0.17123	0	0
Olink Target 96 Development(v.3521)	SNAP29	1.65845	0.975883	2.81844	0.0615158	0.171612	0	0
Olink Target 96 Organ Damage(v.3311)	BID	1.85812	0.970099	3.55902	0.0616992	0.171722	0	0
Olink Target 96 Metabolism(v.3403)	KYAT1	1.54599	0.977615	2.4448	0.0624371	0.173341	0	0
Olink Target 96 Organ Damage(v.3311)	STX8	1.83339	0.968675	3.47002	0.0625713	0.173341	0	0
Olink Target 96 Immune Response(v.3203)	ITGB6	2.23063	0.957527	5.19644	0.062969	0.173665	0	0
Olink Target 96 Inflammation(v.3022)	CD8A	0.632936	0.39081	1.02507	0.0629792	0.173665	0	0
Olink Target 96 Immune Response(v.3203)	GLB1	2.28087	0.955841	5.4427	0.0631378	0.173702	0	0
Olink Target 96 Inflammation(v.3022)	MMP-10	1.71386	0.969295	3.03035	0.063918	0.174789	0	0
Olink Target 96 Oncology III(v.4001)	VPS37A	2.101	0.957547	4.60991	0.064055	0.174789	0.0178571428571429	0
Olink Target 96 Cardiovascular III(v.6114)	TFF3	1.64274	0.971073	2.77898	0.0642325	0.174789	0	0
Olink Target 96 Cardiovascular II(v.5006)	LOX-1	1.78922	0.965938	3.31421	0.0643409	0.174789	0	0
Olink Target 96 Oncology III(v.4001)	HSPB6	1.76246	0.966652	3.21342	0.0644114	0.174789	0	0
Olink Target 96 Oncology III(v.4001)	HBQ1	1.70778	0.966238	3.0184	0.0655035	0.17735	0.0535714285714286	0.0454545454545455
Olink Target 96 Oncology II(v.7004)	TNFRSF6B	1.59707	0.969639	2.63049	0.0659299	0.177803	0	0
Olink Target 96 Cell Regulation(v.3703)	OPTC	2.04674	0.953823	4.39195	0.0659687	0.177803	0	0
Olink Target 96 Oncology III(v.4001)	SCG2	1.91608	0.957289	3.83518	0.0662525	0.178043	0	0
Olink Target 96 Development(v.3521)	ARSA	1.85394	0.958833	3.58466	0.0665002	0.178043	0	0
Olink Target 96 Cardiovascular II(v.5006)	REN	1.59693	0.968589	2.6329	0.0665213	0.178043	0	0
Olink Target 96 Oncology III(v.4001)	TXNDC15	7.54788	0.870343	65.4575	0.0666542	0.178043	0	0
Olink Target 96 Cardiovascular III(v.6114)	Gal-3	2.07474	0.95016	4.53033	0.0669977	0.178561	0	0
Olink Target 96 Cardiovascular III(v.6114)	CTSZ	2.37766	0.939746	6.01573	0.0674324	0.179319	0	0
Olink Target 96 Organ Damage(v.3311)	KIM1-ODA	1.54615	0.968708	2.46779	0.0677406	0.179552	0	0
Olink Target 96 Cardiometabolic(v.3603)	LILRB1	1.70451	0.961681	3.02111	0.0678206	0.179552	0	0
Olink Target 96 Immune Response(v.3203)	PRDX3	2.48886	0.93334	6.63681	0.0684333	0.180773	0.0357142857142857	0
Olink Target 96 Organ Damage(v.3311)	ENTPD6-ODA	2.58004	0.928983	7.16549	0.0689646	0.181774	0	0
Olink Target 96 Development(v.3521)	MESDC2	1.65347	0.960457	2.84652	0.069612	0.183076	0	0
Olink Target 96 Cardiovascular II(v.5006)	PAPPA	1.77151	0.954248	3.2887	0.0700429	0.183805	0	0
Olink Target 96 Cell Regulation(v.3703)	PCDH17	1.8932	0.948352	3.77941	0.0703501	0.183952	0	0
Olink Target 96 Cardiometabolic(v.3603)	FCGR2A	1.86289	0.949495	3.65494	0.0704072	0.183952	0	0
Olink Target 96 Immune Response(v.3203)	CLEC4C	0.655817	0.414949	1.0365	0.0708431	0.184687	0	0
Olink Target 96 Metabolism(v.3403)	GHRL	0.61632	0.363324	1.04549	0.0726501	0.188985	0.0178571428571429	0
Olink Target 96 Immune Response(v.3203)	SPRY2	2.07829	0.934132	4.62385	0.0729735	0.189414	0.0178571428571429	0.0227272727272727
Olink Target 96 Oncology III(v.4001)	AFP	0.55647	0.292719	1.05787	0.0737192	0.190934	0	0
Olink Target 96 Cardiometabolic(v.3603)	OSMR	2.31386	0.921054	5.81285	0.0742582	0.191914	0	0
Olink Target 96 Neurology(v.8013)	PDGF-R-alpha	2.30107	0.920672	5.75113	0.0745614	0.192282	0	0
Olink Target 96 Neuro Exploratory(v.3911)	IFNL1	1.28491	0.975018	1.69331	0.0750217	0.193051	0	0
Olink Target 96 Inflammation(v.3022)	CCL3-INFI	1.59345	0.953337	2.66336	0.0754586	0.193578	0	0
Olink Target 96 Immune Response(v.3203)	CLEC6A	1.80542	0.940685	3.46506	0.0757056	0.193578	0	0
Olink Target 96 Development(v.3521)	LAIR1	1.52541	0.957226	2.43086	0.0757126	0.193578	0	0
Olink Target 96 Development(v.3521)	CTSF	0.479825	0.213239	1.07969	0.0759466	0.193761	0	0
Olink Target 96 Cardiovascular II(v.5006)	Dkk-1	3.2518	0.882989	11.9754	0.0762447	0.194107	0	0
Olink Target 96 Oncology III(v.4001)	RP2	1.90634	0.932433	3.89747	0.0770165	0.195006	0	0
Olink Target 96 Cell Regulation(v.3703)	IQGAP2	2.08786	0.923124	4.72217	0.0770789	0.195006	0.0357142857142857	0.0454545454545455
Olink Target 96 Metabolism(v.3403)	PILRB	1.64191	0.946462	2.84835	0.077694	0.195006	0	0
Olink Target 96 Oncology III(v.4001)	AKR1B1	1.72161	0.941078	3.14951	0.0779128	0.195006	0	0
Olink Target 96 Oncology III(v.4001)	MANSC1	3.95407	0.857457	18.2338	0.0779332	0.195006	0	0
Olink Target 96 Cardiometabolic(v.3603)	ANGPTL3	1.70961	0.941734	3.1036	0.077955	0.195006	0	0
Olink Target 96 Organ Damage(v.3311)	PRKAB1	2.06924	0.9216	4.64602	0.0780431	0.195006	0.0357142857142857	0
Olink Target 96 Cell Regulation(v.3703)	HS3ST3B1	1.70634	0.941724	3.09178	0.0780678	0.195006	0	0
Olink Target 96 Oncology II(v.7004)	KLK13	1.64028	0.94123	2.85851	0.0807641	0.200483	0	0
Olink Target 96 Oncology III(v.4001)	HLA-E	1.83565	0.923319	3.64944	0.083194	0.20566	0	0
Olink Target 96 Cardiovascular II(v.5006)	PSGL-1	0.303058	0.078258	1.17361	0.0839431	0.207083	0	0
Olink Target 96 Metabolism(v.3403)	TYMP	1.53601	0.943526	2.50054	0.0843124	0.207336	0	0
Olink Target 96 Organ Damage(v.3311)	AIFM1	1.557	0.94167	2.5744	0.0843929	0.207336	0.0535714285714286	0.0681818181818182
Olink Target 96 Cardiovascular III(v.6114)	TNFRSF14	1.78364	0.922843	3.44738	0.0852204	0.208939	0	0
Olink Target 96 Neurology(v.8013)	WFIKKN1	0.425864	0.160865	1.12741	0.0856923	0.209244	0	0
Olink Target 96 Neuro Exploratory(v.3911)	ANXA10	1.2402	0.970209	1.58532	0.0856953	0.209244	0	0
Olink Target 96 Cardiovascular II(v.5006)	CD4	1.8723	0.910068	3.8519	0.088387	0.2153	0	0
Olink Target 96 Cardiovascular III(v.6114)	uPA-CVDIII	1.92406	0.906027	4.08597	0.0885363	0.2153	0	0
Olink Target 96 Inflammation(v.3022)	TRAIL-INFI	0.538905	0.264362	1.09857	0.0888862	0.215526	0	0
Olink Target 96 Immune Response(v.3203)	ITM2A	1.96177	0.902254	4.26548	0.0890485	0.215526	0	0
Olink Target 96 Metabolism(v.3403)	CD79B	1.53831	0.935828	2.52865	0.0894239	0.215526	0	0
Olink Target 96 Neuro Exploratory(v.3911)	LEPR	2.69014	0.858531	8.42935	0.0894626	0.215526	0	0
Olink Target 96 Neurology(v.8013)	PLXNB1	2.03976	0.895789	4.64464	0.0895317	0.215526	0	0
Olink Target 96 Oncology III(v.4001)	ACAA1	1.30956	0.958878	1.78848	0.0898984	0.215973	0	0
Olink Target 96 Cardiometabolic(v.3603)	LYVE1	1.72906	0.915226	3.26659	0.0915887	0.219152	0	0
Olink Target 96 Cardiovascular II(v.5006)	SCF-CVDII	0.624472	0.360364	1.08214	0.0932349	0.222645	0	0
Olink Target 96 Development(v.3521)	CD74	1.78006	0.905107	3.5008	0.0947079	0.225711	0.0714285714285714	0.0454545454545455
Olink Target 96 Organ Damage(v.3311)	CLEC1A	1.84039	0.898778	3.76849	0.0952862	0.226637	0	0
Olink Target 96 Development(v.3521)	SPINT1	2.04368	0.881044	4.74054	0.0959167	0.227683	0	0
Olink Target 96 Cardiovascular III(v.6114)	CCL15	1.60802	0.91867	2.81464	0.0963101	0.228163	0	0
Olink Target 96 Neuro Exploratory(v.3911)	IL32	1.59127	0.91873	2.75612	0.0974088	0.230256	0	0
Olink Target 96 Development(v.3521)	CD99L2	1.96351	0.883799	4.36229	0.0975794	0.230256	0	0
Olink Target 96 Metabolism(v.3403)	TFF2	1.36035	0.944835	1.95859	0.097953	0.230682	0	0
Olink Target 96 Oncology II(v.7004)	hK8	0.659932	0.402893	1.08096	0.0987798	0.232171	0	0
Olink Target 96 Oncology II(v.7004)	MIC-A/B	1.29303	0.951726	1.75674	0.100265	0.2352	0	0
Olink Target 96 Oncology II(v.7004)	EPHA2	1.82096	0.889256	3.72885	0.101206	0.23694	0	0
Olink Target 96 Metabolism(v.3403)	ACP6	1.76082	0.893627	3.46954	0.102051	0.238451	0	0
Olink Target 96 Neurology(v.8013)	NRP2	17.41	0.565506	535.997	0.102261	0.238477	0	0
Olink Target 96 Cardiovascular II(v.5006)	hOSCAR	5.89189	0.700635	49.5471	0.102569	0.238648	0	0
Olink Target 96 Neurology(v.8013)	LAT	1.75297	0.893222	3.44023	0.102735	0.238648	0	0
Olink Target 96 Development(v.3521)	HAVCR2	1.65405	0.901898	3.03347	0.103884	0.24085	0	0
Olink Target 96 Cardiometabolic(v.3603)	APOM	0.558195	0.276083	1.12858	0.104539	0.241899	0	0
Olink Target 96 Oncology II(v.7004)	XPNPEP2	1.55709	0.911764	2.65917	0.104867	0.242187	0	0
Olink Target 96 Inflammation(v.3022)	IL-10RB	2.18173	0.847465	5.61669	0.105888	0.244074	0	0
Olink Target 96 Cardiovascular III(v.6114)	CASP-3	1.56946	0.907261	2.71499	0.106975	0.246104	0	0
Olink Target 96 Metabolism(v.3403)	CD2AP	1.40636	0.92746	2.13255	0.108393	0.248871	0	0
Olink Target 96 Cardiometabolic(v.3603)	ICAM1	1.66619	0.892756	3.10968	0.108788	0.248871	0	0
Olink Target 96 Oncology II(v.7004)	ERBB3	3.26495	0.768759	13.8664	0.108803	0.248871	0	0
Olink Target 96 Neuro Exploratory(v.3911)	CD63	1.43573	0.921017	2.2381	0.11032	0.250991	0	0
Olink Target 96 Organ Damage(v.3311)	TNNI3	1.18324	0.962312	1.4549	0.11056	0.250991	0.0535714285714286	0
Olink Target 96 Organ Damage(v.3311)	EGFL7	2.06171	0.847706	5.01432	0.11057	0.250991	0	0
Olink Target 96 Oncology III(v.4001)	VPS53	1.90669	0.860243	4.22608	0.111998	0.25349	0.0178571428571429	0
Olink Target 96 Cardiovascular II(v.5006)	MERTK	1.84164	0.866791	3.91286	0.112242	0.25349	0	0
Olink Target 96 Cardiovascular II(v.5006)	ADM	2.00468	0.849613	4.73009	0.112308	0.25349	0	0
Olink Target 96 Inflammation(v.3022)	SCF-INFI	0.643423	0.372246	1.11215	0.114269	0.256943	0	0
Olink Target 96 Cardiovascular III(v.6114)	EPHB4	1.7728	0.870618	3.60985	0.114539	0.256998	0	0
Olink Target 96 Cardiometabolic(v.3603)	LILRB2	1.59691	0.892649	2.85679	0.114723	0.256998	0	0
Olink Target 96 Immune Response(v.3203)	CLEC4A	1.75742	0.871431	3.54419	0.115148	0.257465	0	0
Olink Target 96 Cardiometabolic(v.3603)	CR2	0.676743	0.416194	1.1004	0.115429	0.257611	0	0
Olink Target 96 Neurology(v.8013)	SKR3	1.6432	0.884951	3.05115	0.115739	0.257823	0	0
Olink Target 96 Oncology III(v.4001)	ERP44	2.94087	0.764767	11.3089	0.116476	0.258425	0	0
Olink Target 96 Cardiovascular III(v.6114)	CPB1	1.28758	0.938943	1.76568	0.116659	0.258425	0	0
Olink Target 96 Neuro Exploratory(v.3911)	NEFL	1.40323	0.918721	2.14326	0.116949	0.258474	0	0
Olink Target 96 Oncology III(v.4001)	ATP6V1D	1.67288	0.878598	3.18524	0.117331	0.258474	0.0357142857142857	0
Olink Target 96 Oncology II(v.7004)	PODXL	3.75482	0.715401	19.7074	0.1178	0.259031	0	0
Olink Target 96 Metabolism(v.3403)	NPDC1	1.43476	0.911904	2.25742	0.118481	0.260047	0	0
Olink Target 96 Metabolism(v.3403)	CD1C	0.635999	0.359311	1.12575	0.120323	0.263607	0	0
Olink Target 96 Development(v.3521)	NOV	1.4458	0.907269	2.30399	0.120981	0.264229	0	0
Olink Target 96 Cardiovascular II(v.5006)	CD40-L	1.54678	0.887781	2.69496	0.123609	0.268833	0	0
Olink Target 96 Inflammation(v.3022)	CCL4	1.41934	0.908497	2.21744	0.123945	0.269072	0	0
Olink Target 96 Cardiovascular II(v.5006)	IL-27	1.94074	0.828375	4.54681	0.126881	0.274947	0	0
Olink Target 96 Oncology III(v.4001)	NPY	1.54929	0.881771	2.72212	0.127897	0.276647	0	0
Olink Target 96 Cardiometabolic(v.3603)	FETUB	0.661883	0.388094	1.12882	0.129745	0.279631	0	0
Olink Target 96 Inflammation(v.3022)	FGF-21-INFI	1.19593	0.948725	1.50756	0.129906	0.279631	0	0
Olink Target 96 Oncology II(v.7004)	Gal-1	3.51435	0.690698	17.8814	0.129979	0.279631	0	0
Olink Target 96 Neurology(v.8013)	FLRT2	1.98089	0.815009	4.81459	0.131412	0.282076	0	0
Olink Target 96 Cardiovascular III(v.6114)	IL-1RT1	1.80258	0.838051	3.8772	0.131588	0.282076	0	0
Olink Target 96 Cell Regulation(v.3703)	GCNT1	1.60697	0.866977	2.97858	0.131907	0.282093	0	0
Olink Target 96 Oncology II(v.7004)	SPARC	0.0487665	0.000956656	2.48592	0.132069	0.282093	0	0
Olink Target 96 Cardiovascular II(v.5006)	FGF-21-CVDII	1.17793	0.95149	1.45825	0.132721	0.282979	0	0
Olink Target 96 Cardiometabolic(v.3603)	GAS6	1.72255	0.844293	3.51442	0.134976	0.286925	0	0
Olink Target 96 Cell Regulation(v.3703)	DKKL1	1.73594	0.842142	3.57836	0.135052	0.286925	0.0178571428571429	0.0681818181818182
Olink Target 96 Oncology II(v.7004)	IFN-gamma-R1	2.59001	0.740979	9.05308	0.136098	0.287699	0	0
Olink Target 96 Inflammation(v.3022)	IL7	1.61029	0.8606	3.01305	0.136129	0.287699	0	0
Olink Target 96 Development(v.3521)	CD300LG	1.54435	0.872001	2.73511	0.136139	0.287699	0	0
Olink Target 96 Development(v.3521)	IGF2R	1.76176	0.836012	3.71263	0.136475	0.287899	0	0
Olink Target 96 Oncology II(v.7004)	MSLN	1.52419	0.87487	2.65544	0.136743	0.287956	0	0
Olink Target 96 Oncology III(v.4001)	FLT3	1.88821	0.815944	4.36961	0.137588	0.289225	0	0
Olink Target 96 Oncology II(v.7004)	CPE	1.75152	0.83082	3.69253	0.140771	0.294689	0	0
Olink Target 96 Development(v.3521)	GUSB	1.53491	0.867697	2.71516	0.140928	0.294689	0	0
Olink Target 96 Inflammation(v.3022)	IL-17A	1.35838	0.901764	2.0462	0.142835	0.297634	0.0178571428571429	0
Olink Target 96 Neurology(v.8013)	ROBO2	0.59512	0.296588	1.19414	0.144111	0.299771	0	0
Olink Target 96 Neuro Exploratory(v.3911)	KLB	1.66977	0.837462	3.32927	0.145341	0.301803	0	0
Olink Target 96 Inflammation(v.3022)	MCP-2	1.31819	0.90854	1.91254	0.145706	0.302036	0	0
Olink Target 96 Neurology(v.8013)	RSPO1	1.42259	0.884469	2.28811	0.146034	0.302191	0	0
Olink Target 96 Organ Damage(v.3311)	PDGFC	0.391187	0.110066	1.39032	0.146873	0.303139	0	0
Olink Target 96 Metabolism(v.3403)	CDH2	1.54366	0.858255	2.77645	0.147162	0.303139	0	0
Olink Target 96 Neurology(v.8013)	BMP-4	0.423233	0.13226	1.35435	0.147371	0.303139	0.0357142857142857	0.0227272727272727
Olink Target 96 Development(v.3521)	APP	1.61448	0.84434	3.08709	0.147508	0.303139	0	0
Olink Target 96 Oncology II(v.7004)	CRNN	1.34817	0.897938	2.02415	0.14964	0.306993	0	0
Olink Target 96 Cardiovascular II(v.5006)	PDGF subunit B	2.78863	0.686248	11.3319	0.151671	0.310477	0	0
Olink Target 96 Neuro Exploratory(v.3911)	TBCB	1.29873	0.908309	1.85696	0.151908	0.310477	0	0
Olink Target 96 Development(v.3521)	PILRA	1.54862	0.850905	2.81843	0.152275	0.310477	0	0
Olink Target 96 Metabolism(v.3403)	CHRDL2	1.44146	0.87362	2.3784	0.152378	0.310477	0	0
Olink Target 96 Cardiometabolic(v.3603)	CA1	1.30994	0.903002	1.90026	0.1549	0.314542	0	0
Olink Target 96 Oncology II(v.7004)	GPNMB-ONCII	2.87276	0.669076	12.3345	0.155765	0.315762	0	0
Olink Target 96 Oncology III(v.4001)	HMBS	1.4839	0.860064	2.56021	0.15611	0.315823	0	0
Olink Target 96 Neuro Exploratory(v.3911)	FKBP7	2.52204	0.701875	9.06239	0.156325	0.315823	0.0535714285714286	0.0227272727272727
Olink Target 96 Cell Regulation(v.3703)	FGF-21-CRE	1.18673	0.935935	1.50473	0.157541	0.317743	0	0
Olink Target 96 Inflammation(v.3022)	LAP TGF-beta-1	1.88985	0.781318	4.57115	0.157831	0.317791	0	0
Olink Target 96 Oncology II(v.7004)	ESM-1	1.68515	0.815628	3.48165	0.158676	0.318955	0	0
Olink Target 96 Organ Damage(v.3311)	CES2	1.97642	0.763622	5.1154	0.160268	0.321614	0	0
Olink Target 96 Organ Damage(v.3311)	MAGED1	2.44856	0.700699	8.55641	0.160669	0.321736	0.0357142857142857	0
Olink Target 96 Cardiovascular II(v.5006)	STK4	1.45054	0.862168	2.44045	0.161135	0.321736	0.0178571428571429	0
Olink Target 96 Oncology II(v.7004)	WFDC2	2.11447	0.74187	6.02663	0.161137	0.321736	0	0
Olink Target 96 Metabolism(v.3403)	FAM3C	1.58554	0.829803	3.02956	0.16294	0.324188	0	0
Olink Target 96 Cardiovascular III(v.6114)	IL-17RA	1.67795	0.810733	3.47281	0.163126	0.324188	0	0
Olink Target 96 Neuro Exploratory(v.3911)	PLA2G10	1.43241	0.864196	2.37424	0.163356	0.324188	0	0
Olink Target 96 Inflammation(v.3022)	TNF	1.53661	0.839784	2.81162	0.163451	0.324188	0	0
Olink Target 96 Metabolism(v.3403)	CTSO	1.4223	0.865053	2.33851	0.164959	0.326635	0	0
Olink Target 96 Metabolism(v.3403)	LRP11	1.4584	0.854202	2.48997	0.16679	0.329714	0	0
Olink Target 96 Organ Damage(v.3311)	PTK7	1.53769	0.834238	2.83432	0.16786	0.330816	0	0
Olink Target 96 Development(v.3521)	SPINT2	1.87554	0.767221	4.5849	0.167902	0.330816	0	0
Olink Target 96 Cardiovascular II(v.5006)	PAR-1	1.84046	0.771753	4.3891	0.168914	0.331893	0	0
Olink Target 96 Development(v.3521)	DKK3	1.50917	0.839521	2.71296	0.169004	0.331893	0	0
Olink Target 96 Cardiometabolic(v.3603)	CD59	1.52208	0.835132	2.77408	0.170158	0.332443	0	0
Olink Target 96 Cardiovascular III(v.6114)	NT-proBNP-CVDIII	1.20234	0.923938	1.56463	0.170289	0.332443	0.0535714285714286	0
Olink Target 96 Inflammation(v.3022)	FGF-19	0.776183	0.540327	1.11499	0.170371	0.332443	0	0
Olink Target 96 Oncology III(v.4001)	HEXA	2.27525	0.702284	7.37129	0.170461	0.332443	0	0
Olink Target 96 Development(v.3521)	ESAM	1.72871	0.790008	3.78278	0.170677	0.332443	0	0
Olink Target 96 Immune Response(v.3203)	ITGA6	2.03623	0.73205	5.66389	0.173068	0.336005	0.0357142857142857	0
Olink Target 96 Cell Regulation(v.3703)	MAP2K6	1.41769	0.857381	2.34416	0.173736	0.336549	0	0
Olink Target 96 Neurology(v.8013)	LAYN	1.42373	0.854989	2.3708	0.174513	0.336549	0	0
Olink Target 96 Cell Regulation(v.3703)	BCL2L11	2.06384	0.725178	5.87363	0.17452	0.336549	0	0
Olink Target 96 Neurology(v.8013)	CD38	1.69065	0.791917	3.60935	0.174757	0.336549	0	0
Olink Target 96 Cardiometabolic(v.3603)	CST3	1.39473	0.862026	2.25663	0.175345	0.336871	0	0
Olink Target 96 Cardiovascular III(v.6114)	MPO	2.0798	0.72099	5.99948	0.175489	0.336871	0	0
Olink Target 96 Neurology(v.8013)	SCARB2	1.36257	0.870593	2.13255	0.17585	0.337023	0	0
Olink Target 96 Neurology(v.8013)	CLM-6	2.39819	0.673883	8.53456	0.176832	0.337857	0	0
Olink Target 96 Development(v.3521)	CD209	1.71764	0.783385	3.76607	0.176851	0.337857	0	0
Olink Target 96 Cardiovascular III(v.6114)	PLC	1.68742	0.786514	3.62026	0.179144	0.340966	0	0
Olink Target 96 Organ Damage(v.3311)	PVALB	1.22307	0.911462	1.6412	0.179562	0.340966	0	0
Olink Target 96 Oncology II(v.7004)	SEZ6L	2.11191	0.708385	6.29624	0.179794	0.340966	0	0
Olink Target 96 Cardiovascular III(v.6114)	CCL16	0.801714	0.58035	1.10751	0.180061	0.340966	0	0
Olink Target 96 Cardiovascular II(v.5006)	CCL3-CVDII	1.38704	0.859573	2.23819	0.180192	0.340966	0	0
Olink Target 96 Neurology(v.8013)	GDF-8	0.616182	0.302932	1.25335	0.18134	0.342595	0.0178571428571429	0.0227272727272727
Olink Target 96 Oncology III(v.4001)	SFTPA1	1.42597	0.846258	2.40279	0.18255	0.343987	0	0
Olink Target 96 Cardiovascular II(v.5006)	ANGPT1	2.27264	0.679095	7.60555	0.18284	0.343987	0	0
Olink Target 96 Neuro Exploratory(v.3911)	CRADD	1.42089	0.847287	2.38282	0.182941	0.343987	0	0
Olink Target 96 Organ Damage(v.3311)	PGF-ODA	1.64374	0.790592	3.41756	0.183257	0.34404	0	0
Olink Target 96 Organ Damage(v.3311)	CA12	1.62434	0.791905	3.33184	0.185679	0.348039	0	0
Olink Target 96 Organ Damage(v.3311)	PRKRA	1.57685	0.80287	3.09696	0.186019	0.34813	0.0178571428571429	0
Olink Target 96 Development(v.3521)	CA6	0.647155	0.339274	1.23443	0.186574	0.348623	0	0.0227272727272727
Olink Target 96 Oncology II(v.7004)	DLL1	1.93754	0.725066	5.17756	0.187196	0.349237	0	0
Olink Target 96 Cardiovascular II(v.5006)	MMP12	1.29157	0.882034	1.89127	0.18854	0.351197	0	0
Olink Target 96 Inflammation(v.3022)	IL-15RA	2.01262	0.708554	5.71679	0.189128	0.351743	0.0178571428571429	0
Olink Target 96 Oncology II(v.7004)	S100A4	2.13804	0.68494	6.67389	0.190734	0.354177	0	0
Olink Target 96 Neurology(v.8013)	GM-CSF-R-alpha	1.63566	0.781772	3.42221	0.191428	0.354914	0	0
Olink Target 96 Cardiovascular III(v.6114)	GP6	1.48017	0.820201	2.67119	0.19293	0.357145	0	0
Olink Target 96 Cardiometabolic(v.3603)	CD46	1.64015	0.777061	3.4619	0.19422	0.358976	0	0
Olink Target 96 Metabolism(v.3403)	ENTPD5	1.62942	0.776301	3.42008	0.196834	0.361789	0	0
Olink Target 96 Inflammation(v.3022)	CCL25	1.51397	0.80641	2.84236	0.196878	0.361789	0	0
Olink Target 96 Neurology(v.8013)	KYNU	1.41602	0.83481	2.40187	0.196954	0.361789	0	0
Olink Target 96 Cell Regulation(v.3703)	ARHGEF12	1.3613	0.851429	2.17651	0.197662	0.362532	0	0
Olink Target 96 Immune Response(v.3203)	NFATC3	2.39418	0.632824	9.05795	0.198442	0.363405	0	0
Olink Target 96 Immune Response(v.3203)	LY75	0.549197	0.219839	1.37199	0.199507	0.363866	0	0
Olink Target 96 Inflammation(v.3022)	SLAMF1	1.67774	0.760594	3.70081	0.199841	0.363866	0.0178571428571429	0
Olink Target 96 Oncology II(v.7004)	SCF-ONCII	0.700979	0.407166	1.20681	0.199913	0.363866	0	0
Olink Target 96 Oncology II(v.7004)	MUC-16	1.36556	0.84695	2.20174	0.201105	0.364924	0	0
Olink Target 96 Cardiovascular II(v.5006)	TM	1.58908	0.778611	3.24316	0.203204	0.368172	0	0
Olink Target 96 Cardiovascular II(v.5006)	TIE2	2.30931	0.634164	8.40935	0.20434	0.36911	0	0
Olink Target 96 Neuro Exploratory(v.3911)	EREG	1.24735	0.885798	1.75648	0.205653	0.370922	0	0
Olink Target 96 Oncology II(v.7004)	FR-gamma	0.830496	0.622641	1.10774	0.206311	0.371546	0	0
Olink Target 96 Organ Damage(v.3311)	TMPRSS15	1.29671	0.865694	1.94232	0.207529	0.372112	0.0178571428571429	0
Olink Target 96 Organ Damage(v.3311)	ITGB1BP1	2.25527	0.634266	8.0191	0.208916	0.373421	0.0892857142857143	0.0227272727272727
Olink Target 96 Cardiometabolic(v.3603)	COMP	0.74266	0.466727	1.18173	0.209328	0.373599	0	0
Olink Target 96 Cell Regulation(v.3703)	TACC3	1.4447	0.809942	2.57694	0.212741	0.379124	0.0178571428571429	0
Olink Target 96 Cardiometabolic(v.3603)	ANG	0.690905	0.385055	1.23969	0.215108	0.38277	0	0
Olink Target 96 Metabolism(v.3403)	LRIG1	1.37416	0.828394	2.27947	0.218361	0.387981	0	0
Olink Target 96 Oncology II(v.7004)	TNFSF13	2.44653	0.586332	10.2084	0.219629	0.389654	0	0
Olink Target 96 Metabolism(v.3403)	METRNL	1.59551	0.756295	3.36595	0.219962	0.389666	0	0
Olink Target 96 Cardiovascular III(v.6114)	PI3	1.24865	0.875229	1.78141	0.220614	0.390241	0	0
Olink Target 96 Cardiovascular III(v.6114)	ICAM-2	1.66185	0.735757	3.75361	0.221766	0.391698	0	0
Olink Target 96 Development(v.3521)	DSC2	1.37482	0.824444	2.2926	0.222434	0.392299	0	0
Olink Target 96 Metabolism(v.3403)	IGFBPL1	1.43934	0.801101	2.58607	0.223151	0.392982	0	0
Olink Target 96 Cardiometabolic(v.3603)	TNC	1.22225	0.882872	1.69209	0.226532	0.398218	0	0
Olink Target 96 Inflammation(v.3022)	Flt3L	0.706594	0.402328	1.24096	0.226791	0.398218	0	0
Olink Target 96 Neuro Exploratory(v.3911)	GPNMB-NEX	2.24715	0.603335	8.3696	0.227491	0.398861	0	0
Olink Target 96 Neurology(v.8013)	SPOCK1	2.06063	0.635396	6.68273	0.228401	0.399869	0	0
Olink Target 96 Inflammation(v.3022)	MMP-1	1.51397	0.769881	2.97724	0.229349	0.400942	0	0
Olink Target 96 Development(v.3521)	SIRPB1	1.38358	0.814528	2.3502	0.229716	0.400996	0	0
Olink Target 96 Cardiovascular II(v.5006)	IgG Fc receptor II-b	1.34843	0.827497	2.19731	0.230158	0.401181	0	0
Olink Target 96 Neurology(v.8013)	G-CSF	1.24673	0.869355	1.78793	0.230576	0.401323	0.0178571428571429	0
Olink Target 96 Cell Regulation(v.3703)	CDNF	1.68219	0.717435	3.94429	0.231607	0.401946	0.0178571428571429	0
Olink Target 96 Neuro Exploratory(v.3911)	UBE2F	2.41616	0.567328	10.29	0.232756	0.403085	0	0.0227272727272727
Olink Target 96 Oncology II(v.7004)	FR-alpha	1.48207	0.776431	2.82903	0.232939	0.403085	0	0
Olink Target 96 Oncology II(v.7004)	TRAIL-ONCII	0.661924	0.335707	1.30514	0.233585	0.403619	0	0
Olink Target 96 Metabolism(v.3403)	ADGRE2	1.45686	0.780753	2.71846	0.237073	0.409053	0	0
Olink Target 96 Inflammation(v.3022)	IL-20RA	0.342956	0.0577451	2.03686	0.239061	0.411294	0.0535714285714286	0
Olink Target 96 Cardiovascular III(v.6114)	CTSD	1.54034	0.749557	3.16538	0.239773	0.411927	0	0
Olink Target 96 Metabolism(v.3403)	CANT1	1.7095	0.695719	4.20052	0.242399	0.415627	0	0
Olink Target 96 Neurology(v.8013)	SMOC2	1.42631	0.786195	2.58762	0.242623	0.415627	0	0
Olink Target 96 Neuro Exploratory(v.3911)	TDGF1	1.10152	0.936287	1.29592	0.243583	0.41616	0.0357142857142857	0
Olink Target 96 Cell Regulation(v.3703)	SULT2A1	1.20584	0.880235	1.65189	0.243773	0.41616	0	0
Olink Target 96 Cardiovascular III(v.6114)	DLK-1	1.32912	0.823562	2.14502	0.24398	0.41616	0	0
Olink Target 96 Cardiovascular III(v.6114)	CD163	1.42358	0.785229	2.58088	0.244631	0.416675	0	0
Olink Target 96 Cardiovascular III(v.6114)	IGFBP-7	1.37468	0.803179	2.35284	0.245798	0.41702	0	0
Olink Target 96 Inflammation(v.3022)	CXCL11	1.29416	0.83713	2.00069	0.245986	0.41702	0	0
Olink Target 96 Organ Damage(v.3311)	BAMBI	1.47037	0.766523	2.8205	0.246064	0.41702	0	0
Olink Target 96 Development(v.3521)	MSMB	1.22223	0.870641	1.71579	0.24623	0.41702	0	0
Olink Target 96 Metabolism(v.3403)	SIGLEC7	1.52612	0.744085	3.13009	0.248729	0.420527	0	0
Olink Target 96 Development(v.3521)	ITGA5	1.82741	0.655614	5.09358	0.249006	0.420527	0	0
Olink Target 96 Organ Damage(v.3311)	FOXO1	1.4269	0.778831	2.61424	0.2498	0.421273	0.0178571428571429	0
Olink Target 96 Development(v.3521)	CGA	0.803326	0.552725	1.16755	0.250976	0.422421	0	0
Olink Target 96 Cardiovascular II(v.5006)	TNFRSF13B	1.31976	0.821631	2.11989	0.251188	0.422421	0	0
Olink Target 96 Inflammation(v.3022)	CXCL10	1.29598	0.831409	2.02013	0.252307	0.423706	0	0
Olink Target 96 Oncology III(v.4001)	CPVL	1.36208	0.801381	2.31508	0.253522	0.425147	0	0
Olink Target 96 Cardiovascular II(v.5006)	FABP2	0.830066	0.601881	1.14476	0.2561	0.428699	0	0
Olink Target 96 Immune Response(v.3203)	NTF4	0.5416	0.187711	1.56267	0.256671	0.428699	0.0178571428571429	0
Olink Target 96 Development(v.3521)	COLEC12	1.29604	0.827944	2.02878	0.256716	0.428699	0	0
Olink Target 96 Cardiovascular III(v.6114)	FAS	1.48516	0.749293	2.94371	0.257162	0.428843	0	0
Olink Target 96 Cardiovascular II(v.5006)	SORT1	2.38433	0.526948	10.7886	0.25924	0.431706	0	0
Olink Target 96 Immune Response(v.3203)	CD28	0.541894	0.185728	1.58107	0.262085	0.43574	0.0357142857142857	0.0227272727272727
Olink Target 96 Immune Response(v.3203)	STC1	0.399167	0.0800928	1.98938	0.262429	0.43574	0	0
Olink Target 96 Metabolism(v.3403)	DPP7	1.3569	0.795367	2.31488	0.262758	0.43574	0	0
Olink Target 96 Cardiometabolic(v.3603)	TCN2	1.37219	0.787372	2.3914	0.264218	0.437553	0	0
Olink Target 96 Cell Regulation(v.3703)	GKN1	3.13916	0.418239	23.5615	0.26598	0.43959	0.0178571428571429	0
Olink Target 96 Metabolism(v.3403)	SEMA3F	1.41447	0.767598	2.60646	0.266184	0.43959	0	0
Olink Target 96 Immune Response(v.3203)	CXCL12	2.57397	0.479939	13.8045	0.269887	0.445089	0	0
Olink Target 96 Development(v.3521)	FCRL5	1.29615	0.814642	2.06227	0.273612	0.450611	0	0
Olink Target 96 Immune Response(v.3203)	MGMT	1.25085	0.836934	1.86947	0.274951	0.452192	0	0
Olink Target 96 Cardiovascular II(v.5006)	GIF	0.819767	0.573019	1.17277	0.276712	0.454462	0	0
Olink Target 96 Oncology III(v.4001)	PTP4A1	1.56743	0.695882	3.53052	0.277997	0.455945	0.0357142857142857	0.0227272727272727
Olink Target 96 Cardiovascular II(v.5006)	THBS2	2.93763	0.414662	20.8113	0.280694	0.459738	0	0
Olink Target 96 Organ Damage(v.3311)	AMN	1.31317	0.799483	2.15692	0.281887	0.459841	0	0
Olink Target 96 Cardiometabolic(v.3603)	F11	0.778199	0.492815	1.22885	0.281979	0.459841	0	0
Olink Target 96 Oncology II(v.7004)	CD207	0.721423	0.397893	1.30802	0.282129	0.459841	0	0
Olink Target 96 Cardiovascular III(v.6114)	TR	1.38278	0.765886	2.49657	0.282298	0.459841	0	0
Olink Target 96 Immune Response(v.3203)	HNMT	1.2557	0.828649	1.90284	0.282964	0.460299	0	0
Olink Target 96 Metabolism(v.3403)	SUMF2	1.32945	0.789684	2.23815	0.283938	0.461255	0	0
Olink Target 96 Inflammation(v.3022)	CXCL1-INFI	1.40476	0.753725	2.61813	0.284646	0.461777	0	0
Olink Target 96 Immune Response(v.3203)	PPP1R9B	1.38621	0.760237	2.52761	0.286619	0.464346	0.0178571428571429	0
Olink Target 96 Immune Response(v.3203)	PADI2	1.62668	0.661374	4.00089	0.289324	0.467553	0.0357142857142857	0
Olink Target 96 Cardiovascular II(v.5006)	DECR1	1.32975	0.784874	2.25289	0.289381	0.467553	0	0
Olink Target 96 Cardiovascular II(v.5006)	LPL	1.49802	0.708229	3.16855	0.290336	0.468175	0	0
Olink Target 96 Neurology(v.8013)	MANF	1.65661	0.649412	4.22591	0.290747	0.468175	0	0
Olink Target 96 Cardiometabolic(v.3603)	SAA4	0.72901	0.405483	1.31067	0.290943	0.468175	0	0
Olink Target 96 Cardiovascular III(v.6114)	SELP	1.31262	0.785561	2.19332	0.299015	0.480218	0	0
Olink Target 96 Neurology(v.8013)	EDA2R	1.2631	0.812667	1.9632	0.299232	0.480218	0	0
Olink Target 96 Oncology II(v.7004)	ITGAV	2.14814	0.50533	9.13169	0.300403	0.481451	0	0
Olink Target 96 Cardiometabolic(v.3603)	PRCP	1.54328	0.676986	3.5181	0.302028	0.482774	0.0357142857142857	0.0227272727272727
Olink Target 96 Cell Regulation(v.3703)	CFC1	1.68777	0.622778	4.57397	0.303482	0.484435	0.0535714285714286	0
Olink Target 96 Cell Regulation(v.3703)	ARSB	1.39279	0.737606	2.62995	0.306985	0.488319	0	0
Olink Target 96 Oncology II(v.7004)	PVRL4	1.42724	0.720932	2.82553	0.307283	0.488319	0	0
Olink Target 96 Neuro Exploratory(v.3911)	CETN2	1.44048	0.714557	2.90387	0.307551	0.488319	0.0357142857142857	0.0227272727272727
Olink Target 96 Neurology(v.8013)	NAAA	1.51228	0.682633	3.35024	0.308107	0.488552	0	0
Olink Target 96 Cardiovascular II(v.5006)	VSIG2	1.26404	0.804028	1.98723	0.310072	0.49072	0	0
Olink Target 96 Neurology(v.8013)	CD200R1	0.680092	0.32294	1.43223	0.310296	0.49072	0	0
Olink Target 96 Cell Regulation(v.3703)	PODXL2	1.52905	0.671697	3.48071	0.311632	0.492181	0	0
Olink Target 96 Oncology III(v.4001)	S100A16	0.691215	0.337302	1.41647	0.313037	0.493747	0.0714285714285714	0.0227272727272727
Olink Target 96 Cell Regulation(v.3703)	CRISP2	0.754991	0.436993	1.30439	0.313721	0.494144	0	0
Olink Target 96 Organ Damage(v.3311)	BTC	1.43666	0.709525	2.909	0.314117	0.494144	0	0
Olink Target 96 Oncology II(v.7004)	CD160	0.781169	0.482146	1.26564	0.315804	0.496145	0	0
Olink Target 96 Cardiometabolic(v.3603)	SPARCL1	1.47184	0.688659	3.14571	0.318557	0.499812	0	0
Olink Target 96 Neurology(v.8013)	sFRP-3	1.43665	0.703741	2.93284	0.319706	0.500413	0	0
Olink Target 96 Development(v.3521)	NID2	1.34082	0.752052	2.39051	0.320166	0.500413	0	0
Olink Target 96 Cardiovascular III(v.6114)	CD93	1.47991	0.683247	3.20549	0.320197	0.500413	0	0
Olink Target 96 Metabolism(v.3403)	FCRL1	0.797585	0.50954	1.24846	0.322516	0.503378	0	0
Olink Target 96 Organ Damage(v.3311)	SIRT5	1.6562	0.607393	4.516	0.324227	0.504729	0.0357142857142857	0
Olink Target 96 Cardiometabolic(v.3603)	C1QTNF1	1.28555	0.779673	2.11964	0.324864	0.505061	0	0
Olink Target 96 Cardiovascular II(v.5006)	PD-L2	1.45751	0.687593	3.08951	0.325692	0.505691	0	0
Olink Target 96 Oncology II(v.7004)	RET	1.52339	0.656626	3.53432	0.326914	0.50693	0	0
Olink Target 96 Inflammation(v.3022)	CCL28	1.49223	0.666891	3.33902	0.330011	0.510588	0	0
Olink Target 96 Cell Regulation(v.3703)	CLSTN3	1.65831	0.599186	4.58956	0.330129	0.510588	0.0357142857142857	0
Olink Target 96 Neuro Exploratory(v.3911)	AOC1	1.55227	0.639982	3.76504	0.330699	0.510808	0.0892857142857143	0.0227272727272727
Olink Target 96 Development(v.3521)	LAMA4	1.51369	0.651842	3.51505	0.33484	0.515205	0	0
Olink Target 96 Neurology(v.8013)	CDH3	0.72932	0.383489	1.38702	0.335828	0.51606	0	0
Olink Target 96 Metabolism(v.3403)	SDC4	1.28468	0.769591	2.14453	0.337948	0.51865	0	0
Olink Target 96 Cardiometabolic(v.3603)	IGLC2	1.48522	0.66002	3.34212	0.33911	0.519459	0	0
Olink Target 96 Inflammation(v.3022)	ARTN	1.70092	0.572094	5.05706	0.339345	0.519459	0.0535714285714286	0.0681818181818182
Olink Target 96 Cell Regulation(v.3703)	WNT9A	1.47311	0.663598	3.27013	0.341046	0.520883	0	0
Olink Target 96 Cardiovascular II(v.5006)	PGF-CVDII	1.3544	0.725227	2.52942	0.341148	0.520883	0	0
Olink Target 96 Cardiovascular III(v.6114)	CPA1	1.17077	0.845948	1.62032	0.341633	0.520957	0	0
Olink Target 96 Oncology III(v.4001)	RFNG	0.606336	0.215753	1.704	0.342608	0.521778	0	0
Olink Target 96 Oncology II(v.7004)	hK14	0.751329	0.414498	1.36188	0.3461	0.525561	0	0
Olink Target 96 Neurology(v.8013)	CLEC10A	1.31725	0.742274	2.3376	0.346412	0.525561	0	0
Olink Target 96 Immune Response(v.3203)	EDAR	1.34336	0.722809	2.49669	0.350582	0.531211	0.0178571428571429	0
Olink Target 96 Neurology(v.8013)	EFNA4	1.34641	0.718423	2.52334	0.353344	0.534719	0	0
Olink Target 96 Development(v.3521)	CD97	1.27383	0.763265	2.12592	0.354349	0.53556	0	0
Olink Target 96 Cardiometabolic(v.3603)	TNXB	1.80755	0.51556	6.33724	0.355017	0.535892	0.0178571428571429	0.0227272727272727
Olink Target 96 Oncology II(v.7004)	GZMH	1.25828	0.771782	2.05143	0.356929	0.537034	0	0
Olink Target 96 Inflammation(v.3022)	CD5	1.34988	0.712801	2.55637	0.357123	0.537034	0	0
Olink Target 96 Cardiometabolic(v.3603)	PROC	0.761909	0.425716	1.3636	0.359832	0.540389	0	0
Olink Target 96 Organ Damage(v.3311)	CNTN2	1.43003	0.664565	3.07717	0.36026	0.540389	0	0
Olink Target 96 Oncology III(v.4001)	JCHAIN	1.49261	0.631659	3.52704	0.361295	0.540961	0	0
Olink Target 96 Development(v.3521)	CLEC14A	1.34189	0.71345	2.5239	0.361547	0.540961	0	0
Olink Target 96 Cardiometabolic(v.3603)	CRTAC1	0.744551	0.393004	1.41056	0.365557	0.546277	0	0.0227272727272727
Olink Target 96 Oncology III(v.4001)	CBLN4	0.757224	0.414305	1.38398	0.366079	0.546373	0	0
Olink Target 96 Metabolism(v.3403)	ROR1	0.772879	0.441722	1.3523	0.366732	0.546604	0.0357142857142857	0
Olink Target 96 Cardiometabolic(v.3603)	CDH1	1.29411	0.738954	2.26633	0.36715	0.546604	0	0
Olink Target 96 Neurology(v.8013)	BCAN	0.66418	0.272395	1.61947	0.368199	0.547484	0	0
Olink Target 96 Cardiovascular III(v.6114)	PDGF subunit A	1.27964	0.743996	2.20093	0.372821	0.552375	0	0
Olink Target 96 Oncology II(v.7004)	hK11	1.34412	0.701175	2.57663	0.373057	0.552375	0	0
Olink Target 96 Neurology(v.8013)	VWC2	0.775544	0.44277	1.35842	0.374082	0.552375	0	0
Olink Target 96 Organ Damage(v.3311)	MVK	1.21758	0.788782	1.87949	0.374105	0.552375	0	0
Olink Target 96 Development(v.3521)	CST6	1.27949	0.742335	2.20534	0.374912	0.552375	0	0
Olink Target 96 Immune Response(v.3203)	DPP10	1.71371	0.520415	5.64319	0.375686	0.552375	0.0357142857142857	0
Olink Target 96 Organ Damage(v.3311)	ENTPD2	1.46801	0.626965	3.43727	0.376458	0.552375	0.0178571428571429	0
Olink Target 96 Oncology II(v.7004)	VEGFR-3	2.01979	0.425226	9.59381	0.376529	0.552375	0	0
Olink Target 96 Cardiometabolic(v.3603)	QPCT	1.40067	0.663415	2.95723	0.376839	0.552375	0.0178571428571429	0
Olink Target 96 Immune Response(v.3203)	CDSN	0.762604	0.417989	1.39134	0.377004	0.552375	0.0357142857142857	0
Olink Target 96 Neurology(v.8013)	IL12	0.833101	0.555008	1.25054	0.378241	0.553455	0	0
Olink Target 96 Cardiovascular II(v.5006)	SRC	1.29983	0.720045	2.34647	0.384214	0.560999	0	0
Olink Target 96 Neurology(v.8013)	Dkk-4	1.21734	0.781587	1.89602	0.384336	0.560999	0	0
Olink Target 96 Immune Response(v.3203)	IL12RB1	1.50764	0.596027	3.81354	0.385895	0.562586	0.0178571428571429	0
Olink Target 96 Cardiovascular II(v.5006)	CCL17	0.849002	0.585431	1.23124	0.388059	0.565052	0	0
Olink Target 96 Cardiometabolic(v.3603)	TIMD4	1.21526	0.779716	1.89409	0.389215	0.566045	0	0
Olink Target 96 Cardiovascular II(v.5006)	SOD2	0.228269	0.00754203	6.90884	0.39584	0.57428	0	0
Olink Target 96 Development(v.3521)	ACAN	1.29511	0.712407	2.35441	0.396444	0.574459	0	0
Olink Target 96 Neurology(v.8013)	GZMA	0.730085	0.352272	1.5131	0.397493	0.575281	0	0
Olink Target 96 Oncology III(v.4001)	MLN	0.835286	0.550185	1.26812	0.398166	0.575557	0	0
Olink Target 96 Neurology(v.8013)	NCAN	0.555212	0.1411	2.18469	0.399854	0.577299	0	0
Olink Target 96 Development(v.3521)	FUT3/FUT5	1.23179	0.757112	2.00408	0.401182	0.577534	0	0
Olink Target 96 Cardiovascular III(v.6114)	RARRES2	0.611222	0.193557	1.93014	0.401401	0.577534	0	0
Olink Target 96 Cardiometabolic(v.3603)	FCGR3B	1.34163	0.669631	2.68799	0.407164	0.584319	0	0
Olink Target 96 Cardiovascular II(v.5006)	HO-1	1.5294	0.555899	4.20773	0.410595	0.586782	0	0
Olink Target 96 Neuro Exploratory(v.3911)	NDRG1	1.40151	0.626633	3.13458	0.411124	0.586782	0	0
Olink Target 96 Immune Response(v.3203)	SIT1	0.726384	0.338532	1.55859	0.411822	0.586782	0	0
Olink Target 96 Cardiovascular III(v.6114)	TNFSF13B	1.22931	0.750808	2.01275	0.411828	0.586782	0	0
Olink Target 96 Metabolism(v.3403)	ALDH1A1	1.26319	0.722086	2.20977	0.412881	0.58758	0.0178571428571429	0
Olink Target 96 Cell Regulation(v.3703)	OMG	1.34005	0.662214	2.71171	0.415695	0.590178	0	0
Olink Target 96 Organ Damage(v.3311)	SERPINA9	0.792088	0.450865	1.39155	0.417529	0.590962	0.0178571428571429	0
Olink Target 96 Development(v.3521)	CDON	0.694078	0.286975	1.6787	0.417711	0.590962	0	0
Olink Target 96 Immune Response(v.3203)	DAPP1	1.42458	0.604968	3.35462	0.418026	0.590962	0.0357142857142857	0
Olink Target 96 Cardiovascular III(v.6114)	AXL	0.747764	0.369929	1.51151	0.418227	0.590962	0	0
Olink Target 96 Cardiovascular III(v.6114)	Gal-4	1.2043	0.765355	1.895	0.421525	0.594918	0	0
Olink Target 96 Cardiometabolic(v.3603)	THBS4	0.909047	0.719047	1.14925	0.425374	0.59823	0	0
Olink Target 96 Cardiometabolic(v.3603)	TGFBR3	1.3161	0.666275	2.5997	0.429027	0.602657	0	0
Olink Target 96 Cardiovascular II(v.5006)	ADAM-TS13	0.264203	0.00969303	7.2014	0.429946	0.603237	0	0
Olink Target 96 Cardiometabolic(v.3603)	VASN	1.40477	0.603326	3.27083	0.430589	0.603431	0	0
Olink Target 96 Cell Regulation(v.3703)	AMIGO2	1.42444	0.588601	3.44721	0.432695	0.605002	0	0
Olink Target 96 Development(v.3521)	ROBO1	1.41765	0.592796	3.39027	0.432723	0.605002	0	0
Olink Target 96 Cardiovascular II(v.5006)	PRSS27	0.765697	0.392319	1.49443	0.433928	0.605269	0	0
Olink Target 96 Cardiometabolic(v.3603)	VCAM1	1.27904	0.689585	2.37236	0.434905	0.605923	0	0
Olink Target 96 Cell Regulation(v.3703)	SIGLEC6	0.815579	0.487356	1.36485	0.437754	0.608654	0	0
Olink Target 96 Immune Response(v.3203)	SH2D1A	1.29514	0.67382	2.48939	0.437884	0.608654	0.0178571428571429	0
Olink Target 96 Oncology II(v.7004)	ADAM-TS 15	1.2997	0.668709	2.52609	0.439441	0.610108	0	0
Olink Target 96 Cell Regulation(v.3703)	IL17RB	1.25199	0.70612	2.21983	0.441826	0.611996	0	0
Olink Target 96 Development(v.3521)	OMD	1.18974	0.762788	1.85566	0.443644	0.613801	0	0
Olink Target 96 Development(v.3521)	PAMR1	0.760162	0.375597	1.53848	0.445843	0.615645	0	0
Olink Target 96 Cardiovascular III(v.6114)	ALCAM	1.35819	0.618016	2.98486	0.446007	0.615645	0	0
Olink Target 96 Cardiovascular II(v.5006)	HB-EGF	1.19233	0.753436	1.8869	0.452573	0.622375	0	0
Olink Target 96 Neuro Exploratory(v.3911)	AARSD1	1.26171	0.687782	2.31456	0.452686	0.622375	0.0178571428571429	0
Olink Target 96 Oncology II(v.7004)	CXL17	1.31008	0.646254	2.6558	0.453776	0.622375	0	0
Olink Target 96 Oncology II(v.7004)	TGFR-2	1.31098	0.641572	2.67882	0.457685	0.625975	0	0
Olink Target 96 Cardiometabolic(v.3603)	NRP1	1.37915	0.588965	3.22949	0.458983	0.627032	0	0
Olink Target 96 Cardiovascular II(v.5006)	CXCL1-CVDII	1.27745	0.664682	2.45512	0.462572	0.631212	0	0
Olink Target 96 Cardiometabolic(v.3603)	IGFBP6	1.21192	0.724778	2.02649	0.463685	0.632008	0	0
Olink Target 96 Cardiovascular III(v.6114)	CNTN1	0.782834	0.405712	1.5105	0.46533	0.633528	0	0
Olink Target 96 Organ Damage(v.3311)	ALDH3A1	1.16691	0.769534	1.7695	0.467407	0.635042	0.0178571428571429	0
Olink Target 96 Metabolism(v.3403)	CA13	1.16753	0.767965	1.775	0.46862	0.635832	0	0
Olink Target 96 Organ Damage(v.3311)	PLXDC1	0.680485	0.23497	1.97072	0.477981	0.646595	0	0
Olink Target 96 Immune Response(v.3203)	NCR1	1.24309	0.681308	2.26808	0.478177	0.646595	0	0
Olink Target 96 Oncology II(v.7004)	EGF	1.19525	0.729265	1.959	0.479226	0.64728	0	0
Olink Target 96 Neuro Exploratory(v.3911)	CDH15	1.12657	0.808275	1.57021	0.481736	0.649201	0	0
Olink Target 96 Development(v.3521)	SEMA7A	1.23217	0.686008	2.21315	0.484726	0.652494	0	0
Olink Target 96 Oncology III(v.4001)	CLIP2	1.2147	0.697651	2.11494	0.491803	0.661275	0	0
Olink Target 96 Metabolism(v.3403)	DDC	1.18846	0.725799	1.94606	0.492559	0.661547	0	0
Olink Target 96 Development(v.3521)	CA2	1.12022	0.806024	1.5569	0.499052	0.669514	0	0
Olink Target 96 Organ Damage(v.3311)	YES1	1.19283	0.713828	1.99326	0.500874	0.671205	0	0
Olink Target 96 Cardiometabolic(v.3603)	SELL	1.27175	0.630138	2.56664	0.502234	0.672273	0	0
Olink Target 96 Metabolism(v.3403)	CLUL1	0.813305	0.441479	1.49829	0.507377	0.678397	0	0
Olink Target 96 Cardiovascular II(v.5006)	IL-17D	1.51965	0.437733	5.27571	0.509888	0.680836	0	0
Olink Target 96 Cardiometabolic(v.3603)	SERPINA7	0.804213	0.420242	1.53901	0.510535	0.680836	0	0
Olink Target 96 Organ Damage(v.3311)	DPP6	1.40151	0.512316	3.83405	0.510912	0.680836	0	0
Olink Target 96 Cardiovascular II(v.5006)	AMBP	0.520026	0.0725982	3.72499	0.515106	0.684936	0	0
Olink Target 96 Cardiovascular II(v.5006)	IDUA	0.808331	0.42565	1.53506	0.515517	0.684936	0	0
Olink Target 96 Inflammation(v.3022)	CXCL5	1.16786	0.731437	1.86467	0.51571	0.684936	0	0
Olink Target 96 Neurology(v.8013)	ADAM 23	0.81491	0.438804	1.51339	0.516945	0.685388	0	0
Olink Target 96 Cardiometabolic(v.3603)	CFHR5	1.21144	0.677976	2.16464	0.517198	0.685388	0	0
Olink Target 96 Oncology II(v.7004)	CAIX	1.16239	0.735894	1.83607	0.518816	0.686769	0	0
Olink Target 96 Development(v.3521)	SCARF1	1.19988	0.684547	2.10317	0.52452	0.693551	0	0
Olink Target 96 Development(v.3521)	PTPRF	1.25834	0.616608	2.56795	0.527774	0.695925	0	0
Olink Target 96 Organ Damage(v.3311)	DSG4	0.832447	0.470929	1.47149	0.528063	0.695925	0	0
Olink Target 96 Neuro Exploratory(v.3911)	KIRREL2	0.765646	0.333254	1.75906	0.52921	0.696477	0.0178571428571429	0
Olink Target 96 Oncology III(v.4001)	L1CAM	0.721455	0.260651	1.99691	0.529649	0.696477	0	0
Olink Target 96 Immune Response(v.3203)	IFNLR1	0.767266	0.335099	1.75679	0.530791	0.69721	0	0
Olink Target 96 Neuro Exploratory(v.3911)	ECE1	1.52575	0.403244	5.77292	0.533757	0.698617	0.0357142857142857	0
Olink Target 96 Development(v.3521)	CCL21	1.25315	0.615361	2.55198	0.534012	0.698617	0	0
Olink Target 96 Neurology(v.8013)	ADAM 22	0.819176	0.436761	1.53642	0.534202	0.698617	0	0
Olink Target 96 Neuro Exploratory(v.3911)	DEFB4A	1.07982	0.8451	1.37973	0.539139	0.703532	0	0
Olink Target 96 Inflammation(v.3022)	MCP-4	0.861179	0.532586	1.39251	0.542155	0.706405	0	0
Olink Target 96 Neurology(v.8013)	SCARF2	0.77118	0.333936	1.78094	0.542874	0.706405	0	0
Olink Target 96 Cardiometabolic(v.3603)	PCOLCE	0.865855	0.544098	1.37789	0.543409	0.706405	0	0
Olink Target 96 Oncology II(v.7004)	MIA	0.768891	0.329196	1.79587	0.543707	0.706405	0	0
Olink Target 96 Oncology III(v.4001)	NCS1	1.20784	0.654147	2.23018	0.546167	0.70806	0	0
Olink Target 96 Cardiovascular II(v.5006)	MARCO	0.666532	0.177288	2.50589	0.548244	0.709109	0	0
Olink Target 96 Neuro Exploratory(v.3911)	CD302	1.22586	0.630085	2.38495	0.548699	0.709109	0	0
Olink Target 96 Neurology(v.8013)	SCARA5	1.39158	0.472517	4.09827	0.548758	0.709109	0	0
Olink Target 96 Oncology II(v.7004)	LY9	1.25577	0.592898	2.65975	0.551975	0.711726	0	0
Olink Target 96 Oncology III(v.4001)	NELL1	1.18169	0.680744	2.05127	0.552982	0.712255	0	0
Olink Target 96 Oncology III(v.4001)	CALCOCO1	1.14505	0.731473	1.79246	0.553588	0.712267	0	0
Olink Target 96 Cardiometabolic(v.3603)	MET	1.35812	0.491813	3.75037	0.554758	0.712953	0	0
Olink Target 96 Cardiovascular II(v.5006)	THPO	1.23323	0.614464	2.47509	0.555316	0.712953	0	0
Olink Target 96 Inflammation(v.3022)	CST5	1.16782	0.69685	1.9571	0.555913	0.712953	0	0
Olink Target 96 Immune Response(v.3203)	FAM3B	1.18151	0.67659	2.06323	0.5576	0.714351	0	0
Olink Target 96 Immune Response(v.3203)	FGF2	0.81728	0.415451	1.60776	0.558891	0.714905	0	0
Olink Target 96 Cardiovascular III(v.6114)	Notch 3	1.2152	0.631129	2.33978	0.559829	0.714905	0	0
Olink Target 96 Neurology(v.8013)	CDH6	1.32042	0.516905	3.37299	0.561315	0.716036	0	0
Olink Target 96 Oncology III(v.4001)	KLK4	1.13412	0.739924	1.73833	0.563524	0.718087	0	0
Olink Target 96 Cardiometabolic(v.3603)	NOTCH1	1.32096	0.509672	3.42367	0.566721	0.721391	0	0
Olink Target 96 Neurology(v.8013)	EPHB6	0.814665	0.403022	1.64676	0.5681	0.722376	0	0
Olink Target 96 Cell Regulation(v.3703)	LGALS7	1.17459	0.674741	2.04473	0.569379	0.723109	0	0
Olink Target 96 Cardiometabolic(v.3603)	PTPRS	0.729739	0.246138	2.16349	0.569887	0.723109	0	0
Olink Target 96 Cell Regulation(v.3703)	PROK1	1.16429	0.686861	1.97356	0.572122	0.725174	0	0
Olink Target 96 Neuro Exploratory(v.3911)	CDH17	0.880614	0.565916	1.37031	0.573062	0.725595	0	0
Olink Target 96 Cardiovascular II(v.5006)	HAOX1	1.06819	0.848275	1.34512	0.57487	0.727113	0	0
Olink Target 96 Development(v.3521)	CD69	1.22343	0.603427	2.48048	0.576008	0.727781	0	0
Olink Target 96 Cardiovascular III(v.6114)	CCL24	0.922148	0.693083	1.22692	0.577999	0.729397	0	0
Olink Target 96 Neurology(v.8013)	N-CDase	0.854834	0.491178	1.48773	0.579022	0.729397	0	0
Olink Target 96 Development(v.3521)	FCER2	0.900522	0.621861	1.30405	0.579119	0.729397	0	0
Olink Target 96 Neuro Exploratory(v.3911)	RNF31	1.49338	0.359288	6.20723	0.58113	0.731158	0	0
Olink Target 96 Cell Regulation(v.3703)	GFRA2	1.6217	0.288679	9.11011	0.582974	0.732706	0	0
Olink Target 96 Cardiovascular II(v.5006)	PIgR	2.51881	0.0924444	68.6295	0.583792	0.732963	0	0
Olink Target 96 Cardiometabolic(v.3603)	CCL5	0.89003	0.585047	1.354	0.586279	0.733261	0	0
Olink Target 96 Immune Response(v.3203)	CLEC7A	1.1557	0.686271	1.94622	0.586319	0.733261	0.0178571428571429	0.0227272727272727
Olink Target 96 Neurology(v.8013)	CD200	0.82413	0.410273	1.65546	0.586761	0.733261	0	0
Olink Target 96 Inflammation(v.3022)	ST1A1	1.1339	0.720701	1.78401	0.586797	0.733261	0	0
Olink Target 96 Neuro Exploratory(v.3911)	ADGRB3	1.2328	0.578286	2.62809	0.587891	0.733261	0	0
Olink Target 96 Metabolism(v.3403)	CLMP	0.86385	0.508605	1.46722	0.588149	0.733261	0.0357142857142857	0
Olink Target 96 Organ Damage(v.3311)	ADGRG1	1.1645	0.670864	2.02137	0.588328	0.733261	0	0
Olink Target 96 Organ Damage(v.3311)	BANK1	0.893634	0.594256	1.34383	0.589015	0.733351	0	0
Olink Target 96 Cardiometabolic(v.3603)	CNDP1	1.21336	0.599075	2.45751	0.591216	0.735324	0	0
Olink Target 96 Cardiovascular III(v.6114)	Ep-CAM	1.12191	0.736242	1.7096	0.59248	0.73613	0	0
Olink Target 96 Oncology II(v.7004)	CD27	1.23593	0.566725	2.69537	0.594392	0.737738	0	0
Olink Target 96 Cardiovascular III(v.6114)	TLT-2	1.17301	0.650981	2.11365	0.595323	0.737848	0	0
Olink Target 96 Development(v.3521)	CD109	1.17485	0.647829	2.1306	0.595716	0.737848	0.0178571428571429	0.0227272727272727
Olink Target 96 Neuro Exploratory(v.3911)	ISLR2	1.28491	0.505549	3.26573	0.598372	0.739602	0	0
Olink Target 96 Cardiometabolic(v.3603)	ICAM3	1.2312	0.56651	2.67579	0.599466	0.740189	0	0
Olink Target 96 Neurology(v.8013)	NTRK3	0.789412	0.325205	1.91624	0.601239	0.741611	0	0
Olink Target 96 Neurology(v.8013)	DRAXIN	1.14275	0.691424	1.88866	0.602697	0.742642	0	0
Olink Target 96 Neurology(v.8013)	FcRL2	0.863523	0.494845	1.50688	0.605473	0.744954	0	0
Olink Target 96 Cardiometabolic(v.3603)	DPP4	1.18915	0.615856	2.29613	0.605821	0.744954	0	0
Olink Target 96 Oncology II(v.7004)	WIF-1	1.17568	0.631326	2.18939	0.609927	0.749231	0	0
Olink Target 96 Cardiovascular II(v.5006)	XCL1	1.13405	0.697687	1.84332	0.611775	0.749959	0	0
Olink Target 96 Neuro Exploratory(v.3911)	KIR2DL3	0.857992	0.471198	1.56229	0.616444	0.754907	0.0357142857142857	0
Olink Target 96 Oncology II(v.7004)	CD48	1.31216	0.450468	3.82217	0.618452	0.755579	0	0
Olink Target 96 Immune Response(v.3203)	DCBLD2-IMO	1.27514	0.489911	3.31891	0.618481	0.755579	0	0
Olink Target 96 Oncology III(v.4001)	ICAM4	0.833952	0.407766	1.70557	0.618891	0.755579	0	0
Olink Target 96 Cardiovascular III(v.6114)	GRN	1.19021	0.595386	2.37931	0.622207	0.758851	0	0
Olink Target 96 Cardiovascular II(v.5006)	CA5A	1.08412	0.784496	1.49818	0.624577	0.76059	0.0178571428571429	0
Olink Target 96 Cardiometabolic(v.3603)	CA4	1.41037	0.354482	5.6114	0.625527	0.76059	0.0535714285714286	0
Olink Target 96 Organ Damage(v.3311)	NOS3	1.20575	0.56849	2.55737	0.625731	0.76059	0.0178571428571429	0
Olink Target 96 Oncology III(v.4001)	PTPRM	1.23916	0.522881	2.93667	0.626181	0.76059	0	0
Olink Target 96 Neuro Exploratory(v.3911)	IL3RA	1.33957	0.409632	4.38062	0.628664	0.762674	0	0
Olink Target 96 Cell Regulation(v.3703)	DCBLD2-CRE	1.27135	0.479799	3.36878	0.629174	0.762674	0	0
Olink Target 96 Neuro Exploratory(v.3911)	FUT8	1.16809	0.620447	2.19913	0.630281	0.763241	0	0
Olink Target 96 Metabolism(v.3403)	KLK10	1.14246	0.663475	1.96723	0.630993	0.763329	0	0
Olink Target 96 Neurology(v.8013)	SMPD1	1.25369	0.49229	3.19273	0.635455	0.766399	0	0
Olink Target 96 Oncology II(v.7004)	MAD homolog 5	0.716681	0.180789	2.84105	0.635457	0.766399	0	0
Olink Target 96 Neurology(v.8013)	MDGA1	0.88994	0.547699	1.44604	0.637786	0.768432	0	0
Olink Target 96 Cardiovascular II(v.5006)	BOC-CVDII	0.808727	0.330546	1.97866	0.641888	0.772469	0	0
Olink Target 96 Metabolism(v.3403)	GRAP2	1.15543	0.627879	2.12624	0.642431	0.772469	0.0357142857142857	0.0227272727272727
Olink Target 96 Neuro Exploratory(v.3911)	PSG1	0.922236	0.654548	1.2994	0.643515	0.772628	0.0178571428571429	0
Olink Target 96 Cardiometabolic(v.3603)	MEGF9	1.20742	0.542177	2.68889	0.644504	0.772628	0	0
Olink Target 96 Neuro Exploratory(v.3911)	ATP6V1F	1.1492	0.632689	2.08738	0.647897	0.775617	0	0
Olink Target 96 Cardiometabolic(v.3603)	CCL14	1.12913	0.670034	1.9028	0.648296	0.775617	0	0
Olink Target 96 Immune Response(v.3203)	PTH1R	0.848181	0.416412	1.72764	0.650081	0.776677	0	0
Olink Target 96 Cardiovascular III(v.6114)	MEPE	1.14216	0.642695	2.02979	0.650483	0.776677	0	0
Olink Target 96 Neurology(v.8013)	GDNFR-alpha-3	0.846986	0.410906	1.74586	0.652704	0.77855	0	0
Olink Target 96 Neurology(v.8013)	Nr-CAM	1.37019	0.346507	5.41817	0.653422	0.778628	0	0
Olink Target 96 Neurology(v.8013)	CADM3	1.1149	0.690638	1.7998	0.656212	0.780682	0	0
Olink Target 96 Neurology(v.8013)	CRTAM	0.86524	0.457237	1.63732	0.656453	0.780682	0	0
Olink Target 96 Cardiovascular II(v.5006)	FS	0.857048	0.433163	1.69574	0.657703	0.78139	0	0
Olink Target 96 Neurology(v.8013)	CPA2	0.908727	0.591443	1.39622	0.662263	0.784518	0	0
Olink Target 96 Cell Regulation(v.3703)	VEGFD-CRE	1.20346	0.523566	2.76624	0.662741	0.784518	0	0
Olink Target 96 Cardiovascular III(v.6114)	TIMP4	1.14979	0.613916	2.15342	0.662841	0.784518	0	0
Olink Target 96 Metabolism(v.3403)	CTSH	1.14342	0.625294	2.09089	0.663389	0.784518	0	0
Olink Target 96 Metabolism(v.3403)	SNAP23	1.09901	0.717601	1.68313	0.664207	0.784518	0.0178571428571429	0.0227272727272727
Olink Target 96 Cardiovascular II(v.5006)	LEP	0.928944	0.665855	1.29598	0.664387	0.784518	0	0
Olink Target 96 Oncology II(v.7004)	FASLG	0.857725	0.428274	1.71781	0.664935	0.784518	0	0
Olink Target 96 Cardiovascular III(v.6114)	IL-6RA	1.17582	0.559052	2.47303	0.669392	0.788998	0	0
Olink Target 96 Organ Damage(v.3311)	FKBP1B	0.896961	0.542298	1.48358	0.671886	0.790794	0.0535714285714286	0.0681818181818182
Olink Target 96 Organ Damage(v.3311)	FABP9	1.16621	0.572025	2.3776	0.672241	0.790794	0	0
Olink Target 96 Cardiovascular II(v.5006)	PRSS8	1.20046	0.507187	2.84137	0.677679	0.795777	0	0
Olink Target 96 Inflammation(v.3022)	GDNF-INFI	1.21455	0.485475	3.03853	0.67781	0.795777	0.0178571428571429	0
Olink Target 96 Cell Regulation(v.3703)	SLITRK6	1.27061	0.405155	3.9848	0.681294	0.798538	0.0357142857142857	0
Olink Target 96 Inflammation(v.3022)	TNFRSF9	1.0948	0.70992	1.68835	0.68194	0.798538	0	0
Olink Target 96 Neurology(v.8013)	PLXNB3	0.846237	0.380272	1.88317	0.682476	0.798538	0	0
Olink Target 96 Neuro Exploratory(v.3911)	DUSP3	1.08102	0.743938	1.57083	0.682837	0.798538	0.0357142857142857	0
Olink Target 96 Inflammation(v.3022)	DNER	0.81953	0.311966	2.1529	0.686298	0.8018	0	0
Olink Target 96 Oncology III(v.4001)	CGB3	1.07791	0.746929	1.55555	0.688511	0.8036	0	0
Olink Target 96 Metabolism(v.3403)	NPTXR	0.920241	0.61166	1.3845	0.690002	0.803957	0	0
Olink Target 96 Neuro Exploratory(v.3911)	DSG3	0.897843	0.528562	1.52512	0.690164	0.803957	0	0
Olink Target 96 Cardiometabolic(v.3603)	PAM	1.16519	0.544359	2.49407	0.693768	0.807368	0	0
Olink Target 96 Neurology(v.8013)	TNFRSF21	0.787993	0.232311	2.67286	0.702206	0.815597	0	0
Olink Target 96 Cell Regulation(v.3703)	NFATC1	1.13291	0.591314	2.17058	0.706783	0.820115	0.0178571428571429	0
Olink Target 96 Cell Regulation(v.3703)	KAZALD1	0.911321	0.55839	1.48732	0.710219	0.823302	0	0
Olink Target 96 Cardiovascular III(v.6114)	COL1A1	1.16641	0.513947	2.64718	0.712779	0.824844	0	0
Olink Target 96 Metabolism(v.3403)	RTN4R	1.14035	0.565638	2.29898	0.713517	0.824844	0	0
Olink Target 96 Organ Damage(v.3311)	LHB	1.08114	0.712449	1.64063	0.713885	0.824844	0.0357142857142857	0.0454545454545455
Olink Target 96 Organ Damage(v.3311)	CA14	0.897335	0.50206	1.60381	0.71465	0.824844	0	0
Olink Target 96 Neuro Exploratory(v.3911)	CD33	0.922196	0.596847	1.42489	0.715204	0.824844	0	0
Olink Target 96 Immune Response(v.3203)	CD83	1.11468	0.62147	1.9993	0.715694	0.824844	0	0
Olink Target 96 Cardiometabolic(v.3603)	FCN2	0.888066	0.467881	1.6856	0.71655	0.825034	0	0
Olink Target 96 Cardiometabolic(v.3603)	EFEMP1	0.91728	0.570171	1.4757	0.721902	0.830396	0	0
Olink Target 96 Neurology(v.8013)	TN-R	0.864902	0.386531	1.9353	0.723934	0.831753	0	0
Olink Target 96 Cardiometabolic(v.3603)	TIE1	1.14562	0.536989	2.4441	0.725094	0.831753	0	0
Olink Target 96 Oncology III(v.4001)	GPA33	0.945756	0.692774	1.29112	0.725465	0.831753	0	0
Olink Target 96 Development(v.3521)	PEAR1	0.877241	0.421845	1.82425	0.725868	0.831753	0	0
Olink Target 96 Cell Regulation(v.3703)	MOG	1.11158	0.613172	2.01511	0.727451	0.832006	0	0
Olink Target 96 Cardiometabolic(v.3603)	AOC3	1.15829	0.506857	2.64695	0.727483	0.832006	0	0
Olink Target 96 Development(v.3521)	PDGFRB	0.865681	0.379819	1.97305	0.731473	0.835769	0	0
Olink Target 96 Cardiovascular III(v.6114)	MMP-2	0.877755	0.414762	1.85758	0.733178	0.835911	0	0
Olink Target 96 Cardiometabolic(v.3603)	LILRB5	1.08283	0.684667	1.71253	0.733676	0.835911	0	0
Olink Target 96 Neurology(v.8013)	GCP5	0.910473	0.529751	1.56482	0.734274	0.835911	0	0
Olink Target 96 Immune Response(v.3203)	CNTNAP2	0.854098	0.343426	2.12414	0.734398	0.835911	0	0
Olink Target 96 Immune Response(v.3203)	HSD11B1	0.868173	0.382741	1.96928	0.73514	0.83596	0	0
Olink Target 96 Neuro Exploratory(v.3911)	TNFRSF13C	1.13921	0.533241	2.43381	0.736474	0.83666	0.0714285714285714	0.0454545454545455
Olink Target 96 Development(v.3521)	INHBC	1.10461	0.617646	1.97552	0.737281	0.83666	0	0
Olink Target 96 Cell Regulation(v.3703)	SEZ6L2	1.18267	0.441547	3.16774	0.738559	0.83666	0.0178571428571429	0
Olink Target 96 Metabolism(v.3403)	MEP1B	0.933301	0.609703	1.42865	0.750656	0.848753	0.0178571428571429	0.0681818181818182
Olink Target 96 Neuro Exploratory(v.3911)	PAEP	1.07931	0.671901	1.73375	0.752296	0.849099	0.0357142857142857	0
Olink Target 96 Neurology(v.8013)	PRTG	1.15765	0.455323	2.94331	0.758472	0.854601	0	0
Olink Target 96 Oncology III(v.4001)	SCGN	1.09743	0.606269	1.98648	0.758791	0.854601	0.0178571428571429	0.0227272727272727
Olink Target 96 Cardiometabolic(v.3603)	COL18A1	1.09815	0.603178	1.99928	0.759407	0.854601	0	0
Olink Target 96 Oncology III(v.4001)	PSPN	0.931002	0.587533	1.47526	0.760816	0.85532	0.0178571428571429	0
Olink Target 96 Cardiovascular II(v.5006)	GH	1.04124	0.802077	1.35172	0.761478	0.85532	0	0
Olink Target 96 Oncology II(v.7004)	LYPD3	0.906448	0.476527	1.72424	0.764636	0.856999	0	0
Olink Target 96 Oncology II(v.7004)	TCL1A	0.96029	0.736465	1.25214	0.764731	0.856999	0	0
Olink Target 96 Cardiometabolic(v.3603)	IGFBP3	0.923214	0.546596	1.55933	0.765126	0.856999	0	0
Olink Target 96 Metabolism(v.3403)	SOST	1.08317	0.634068	1.85035	0.769976	0.860928	0	0
Olink Target 96 Neurology(v.8013)	CNTN5	0.899522	0.442196	1.82982	0.770076	0.860928	0	0
Olink Target 96 Immune Response(v.3203)	LAMP3	1.08987	0.606333	1.95903	0.773607	0.864067	0	0
Olink Target 96 Oncology II(v.7004)	PPY	1.04882	0.756479	1.45414	0.774931	0.864737	0	0
Olink Target 96 Organ Damage(v.3311)	HPGDS	0.889567	0.397009	1.99323	0.776187	0.865329	0	0.0454545454545455
Olink Target 96 Development(v.3521)	XG	1.07067	0.666002	1.7212	0.778021	0.866564	0	0
Olink Target 96 Cardiovascular III(v.6114)	EGFR	1.16207	0.402381	3.35605	0.781327	0.868266	0	0
Olink Target 96 Inflammation(v.3022)	NT-3	0.884274	0.371053	2.10736	0.781335	0.868266	0.0357142857142857	0.0227272727272727
Olink Target 96 Oncology II(v.7004)	ICOSLG	1.14179	0.443947	2.93657	0.783227	0.869039	0	0
Olink Target 96 Inflammation(v.3022)	IFN-gamma	1.02578	0.855169	1.23043	0.783882	0.869039	0	0
Olink Target 96 Neurology(v.8013)	DDR1	0.876529	0.336969	2.28004	0.787011	0.870097	0	0
Olink Target 96 Immune Response(v.3203)	KLRD1	0.931529	0.556844	1.55833	0.787023	0.870097	0	0
Olink Target 96 Cell Regulation(v.3703)	ARHGAP1	1.08868	0.581131	2.03953	0.790778	0.873441	0.0357142857142857	0
Olink Target 96 Cell Regulation(v.3703)	SLITRK2	1.07805	0.615585	1.88794	0.792646	0.874695	0	0
Olink Target 96 Cardiometabolic(v.3603)	C2	0.885795	0.356503	2.20092	0.793973	0.874908	0	0
Olink Target 96 Neuro Exploratory(v.3911)	DPEP1	0.892535	0.379707	2.09798	0.794305	0.874908	0	0
Olink Target 96 Neurology(v.8013)	RGMB	1.0928	0.556399	2.14633	0.796652	0.876684	0	0
Olink Target 96 Cell Regulation(v.3703)	FAM19A5	0.934466	0.555178	1.57288	0.798613	0.878033	0.0357142857142857	0
Olink Target 96 Inflammation(v.3022)	IL-12B	0.95215	0.651953	1.39057	0.799694	0.878413	0	0
Olink Target 96 Cell Regulation(v.3703)	LRRN1	0.911716	0.442975	1.87646	0.801833	0.879145	0	0
Olink Target 96 Neurology(v.8013)	CLM-1	1.05085	0.710157	1.555	0.804062	0.88078	0	0
Olink Target 96 Oncology II(v.7004)	ERBB2	1.11663	0.46276	2.69442	0.806093	0.881565	0	0
Olink Target 96 Oncology III(v.4001)	GALNT7	0.868189	0.27934	2.69833	0.806993	0.881565	0	0
Olink Target 96 Oncology II(v.7004)	TNFRSF4	0.9306	0.521154	1.66173	0.80789	0.881737	0	0
Olink Target 96 Development(v.3521)	CD58	0.891606	0.350922	2.26535	0.809432	0.882613	0	0
Olink Target 96 Development(v.3521)	MYOC	0.942478	0.579113	1.53383	0.811551	0.884117	0	0
Olink Target 96 Metabolism(v.3403)	ADGRG2	0.917776	0.450516	1.86966	0.813168	0.88507	0	0
Olink Target 96 Cardiometabolic(v.3603)	CCL18	1.04715	0.707854	1.54907	0.817634	0.888312	0	0
Olink Target 96 Oncology II(v.7004)	TNFRSF19	1.05111	0.685599	1.61149	0.819149	0.889149	0	0
Olink Target 96 Cardiometabolic(v.3603)	CHL1	0.92032	0.441073	1.92029	0.824883	0.893748	0	0
Olink Target 96 Neurology(v.8013)	RGMA	1.09621	0.481201	2.49723	0.826906	0.895128	0	0
Olink Target 96 Oncology III(v.4001)	CD22	0.9449	0.566241	1.57678	0.828257	0.895778	0	0
Olink Target 96 Neurology(v.8013)	NTRK2	0.906173	0.364638	2.25196	0.832004	0.898174	0	0
Olink Target 96 Cardiovascular II(v.5006)	GDF-2	0.948712	0.582761	1.54447	0.832299	0.898174	0	0
Olink Target 96 Inflammation(v.3022)	FGF-5	1.1506	0.312983	4.22992	0.832729	0.898174	0.0178571428571429	0
Olink Target 96 Development(v.3521)	CNTN4	1.08797	0.489071	2.42028	0.836254	0.900612	0	0
Olink Target 96 Inflammation(v.3022)	CCL11-INFI	1.07946	0.522208	2.23135	0.836498	0.900612	0	0
Olink Target 96 Neuro Exploratory(v.3911)	PMVK	1.03625	0.724317	1.48251	0.845498	0.909482	0	0
Olink Target 96 Metabolism(v.3403)	GAL	1.04014	0.694764	1.55719	0.848424	0.911807	0	0
Olink Target 96 Immune Response(v.3203)	TPSAB1	1.06763	0.543313	2.09792	0.849409	0.912046	0	0
Olink Target 96 Development(v.3521)	ITGB1	1.08986	0.435831	2.72535	0.854004	0.914719	0	0
Olink Target 96 Cardiovascular III(v.6114)	PSP-D	0.963986	0.651889	1.4255	0.854197	0.914719	0.0535714285714286	0
Olink Target 96 Immune Response(v.3203)	GALNT3	0.907754	0.317694	2.59375	0.856619	0.916491	0.0357142857142857	0
Olink Target 96 Inflammation(v.3022)	TWEAK	1.05873	0.567973	1.97351	0.857459	0.916568	0	0
Olink Target 96 Metabolism(v.3403)	ANGPTL7	1.07668	0.471403	2.45911	0.860826	0.919343	0	0
Olink Target 96 Neuro Exploratory(v.3911)	DPEP2	1.11441	0.325233	3.8185	0.863127	0.920977	0	0
Olink Target 96 Metabolism(v.3403)	REG4	1.03568	0.690169	1.55415	0.86557	0.922759	0	0
Olink Target 96 Development(v.3521)	COCH	1.041	0.631255	1.71671	0.874895	0.931868	0	0
Olink Target 96 Oncology III(v.4001)	C1QA	0.850869	0.101569	7.12791	0.881616	0.937738	0	0
Olink Target 96 Immune Response(v.3203)	MASP1	1.08913	0.352839	3.36187	0.881976	0.937738	0	0
Olink Target 96 Cardiometabolic(v.3603)	PLTP	0.90765	0.249095	3.30728	0.883228	0.937953	0.0535714285714286	0
Olink Target 96 Cell Regulation(v.3703)	SORCS2	0.958999	0.547142	1.68088	0.883749	0.937953	0	0
Olink Target 96 Cardiometabolic(v.3603)	KIT	1.04901	0.544171	2.02219	0.886387	0.939916	0	0
Olink Target 96 Cardiometabolic(v.3603)	GNLY	0.964421	0.572518	1.62459	0.891693	0.944704	0	0
Olink Target 96 Cardiovascular II(v.5006)	VEGFD-CVDII	0.939078	0.372865	2.36511	0.893894	0.946196	0	0
Olink Target 96 Immune Response(v.3203)	PLXNA4	0.948485	0.430728	2.08861	0.895521	0.946328	0	0
Olink Target 96 Cardiometabolic(v.3603)	NCAM1	0.945547	0.409694	2.18226	0.895604	0.946328	0	0
Olink Target 96 Neurology(v.8013)	JAM-B	1.03808	0.582667	1.84945	0.899067	0.949148	0	0
Olink Target 96 Neurology(v.8013)	THY 1	1.06755	0.380852	2.99243	0.901072	0.949969	0	0
Olink Target 96 Cardiovascular III(v.6114)	PECAM-1	0.954125	0.453774	2.00618	0.901436	0.949969	0	0
Olink Target 96 Cardiovascular III(v.6114)	KLK6	1.04255	0.531641	2.04444	0.903477	0.95128	0	0
Olink Target 96 Development(v.3521)	SPINK5	1.05883	0.41503	2.70133	0.904769	0.951801	0	0
Olink Target 96 Oncology II(v.7004)	CTSV	0.968546	0.561224	1.67149	0.908608	0.954566	0	0
Olink Target 96 Cell Regulation(v.3703)	CPXM1	1.05219	0.439775	2.51744	0.908997	0.954566	0	0
Olink Target 96 Development(v.3521)	B4GAT1	0.954761	0.425852	2.14057	0.910517	0.955323	0	0
Olink Target 96 Oncology III(v.4001)	CASP2	0.976617	0.606135	1.57354	0.922547	0.967095	0.0178571428571429	0.0227272727272727
Olink Target 96 Organ Damage(v.3311)	PON2	1.03657	0.493979	2.17516	0.924325	0.968109	0	0
Olink Target 96 Neurology(v.8013)	UNC5C	0.963591	0.442919	2.09634	0.92549	0.968479	0	0
Olink Target 96 Immune Response(v.3203)	ITGA11	1.04424	0.410342	2.65739	0.927621	0.969332	0	0
Olink Target 96 Metabolism(v.3403)	CDHR5	0.970032	0.50025	1.88098	0.928245	0.969332	0	0
Olink Target 96 Cell Regulation(v.3703)	SKAP1	1.0277	0.563372	1.87474	0.929001	0.969332	0	0
Olink Target 96 Metabolism(v.3403)	TYRO3	1.03155	0.516578	2.05989	0.929852	0.969332	0	0
Olink Target 96 Neuro Exploratory(v.3911)	ADAM15	0.970071	0.4907	1.91774	0.930364	0.969332	0	0
Olink Target 96 Oncology III(v.4001)	IFNGR2	1.02556	0.567654	1.85284	0.933352	0.971597	0	0
Olink Target 96 Neurology(v.8013)	NBL1	1.06429	0.23581	4.80351	0.935412	0.972894	0	0
Olink Target 96 Cardiometabolic(v.3603)	NID1	1.01463	0.707787	1.45448	0.937015	0.973713	0	0
Olink Target 96 Development(v.3521)	CCN5	0.973718	0.496836	1.90833	0.93816	0.974054	0	0
Olink Target 96 Immune Response(v.3203)	FCRL6	0.979363	0.572393	1.67569	0.939339	0.974432	0	0
Olink Target 96 Cell Regulation(v.3703)	BOC-CRE	1.03026	0.468501	2.26561	0.94089	0.975193	0	0
Olink Target 96 Cardiovascular III(v.6114)	CDH5	1.02453	0.506732	2.07142	0.946214	0.97589	0	0
Olink Target 96 Immune Response(v.3203)	LAG3	1.0208	0.556801	1.87145	0.946932	0.97589	0	0
Olink Target 96 Inflammation(v.3022)	CXCL6	1.01626	0.630664	1.63762	0.947166	0.97589	0	0
Olink Target 96 Immune Response(v.3203)	SH2B3	0.97939	0.524593	1.82847	0.94787	0.97589	0.0357142857142857	0
Olink Target 96 Cardiometabolic(v.3603)	IL7R	1.02868	0.4362	2.42593	0.948485	0.97589	0.0357142857142857	0.0454545454545455
Olink Target 96 Oncology II(v.7004)	TLR3	0.984519	0.612175	1.58333	0.948684	0.97589	0	0
Olink Target 96 Neurology(v.8013)	GDNF-NEUI	0.969976	0.382599	2.45911	0.94879	0.97589	0.0178571428571429	0
Olink Target 96 Organ Damage(v.3311)	NPPC	0.988913	0.688305	1.42081	0.951917	0.977717	0	0
Olink Target 96 Cardiometabolic(v.3603)	GP1BA	1.01938	0.543297	1.91264	0.952333	0.977717	0	0
Olink Target 96 Organ Damage(v.3311)	PDCD1	1.03179	0.345862	3.07806	0.955252	0.979474	0.0178571428571429	0
Olink Target 96 Immune Response(v.3203)	CCL11-IMO	0.97853	0.455107	2.10395	0.955684	0.979474	0	0
Olink Target 96 Organ Damage(v.3311)	EDIL3	0.951692	0.158748	5.70536	0.956785	0.979761	0.0714285714285714	0.0454545454545455
Olink Target 96 Cardiometabolic(v.3603)	TGFBI	0.985228	0.526543	1.84349	0.962868	0.984636	0	0
Olink Target 96 Neuro Exploratory(v.3911)	CLSTN1	0.972406	0.238767	3.96024	0.968847	0.989468	0.0178571428571429	0
Olink Target 96 Cardiometabolic(v.3603)	F7	0.987283	0.502343	1.94036	0.970384	0.989468	0	0
Olink Target 96 Neurology(v.8013)	CPM	1.01978	0.357589	2.90823	0.970777	0.989468	0	0
Olink Target 96 Development(v.3521)	ENPP2	0.986011	0.458469	2.12058	0.971237	0.989468	0	0
Olink Target 96 Neuro Exploratory(v.3911)	CCL27	1.02035	0.269432	3.86408	0.976347	0.993175	0	0
Olink Target 96 Cardiometabolic(v.3603)	ENG	0.984619	0.350433	2.7665	0.976539	0.993175	0	0
Olink Target 96 Neuro Exploratory(v.3911)	CTF1	1.02892	0.102349	10.3438	0.980683	0.994123	0.0714285714285714	0.0454545454545455
Olink Target 96 Cardiovascular II(v.5006)	CD84	0.98666	0.332363	2.92902	0.9807	0.994123	0	0
Olink Target 96 Neurology(v.8013)	TMPRSS5	1.01197	0.383833	2.66806	0.980802	0.994123	0	0
Olink Target 96 Development(v.3521)	WFIKKN2	1.00774	0.503073	2.01866	0.982651	0.995153	0	0
Olink Target 96 Inflammation(v.3022)	CD244	0.993649	0.523028	1.88773	0.984475	0.996155	0	0
Olink Target 96 Cardiovascular III(v.6114)	MMP-3	0.995601	0.597414	1.65919	0.986502	0.997361	0	0
Olink Target 96 Cardiovascular II(v.5006)	CTRC	1.0027	0.692951	1.45091	0.988581	0.998617	0	0
Olink Target 96 Inflammation(v.3022)	CD6	1.00358	0.539346	1.86739	0.991006	0.999717	0	0
Olink Target 96 Oncology III(v.4001)	ICAM 5	0.995827	0.467863	2.11958	0.991344	0.999717	0	0
Olink Target 96 Neuro Exploratory(v.3911)	FGFR2	1.00348	0.425989	2.36386	0.993654	0.999856	0	0
Olink Target 96 Immune Response(v.3203)	IL5-IMO	1.00077	0.658531	1.52087	0.997132	0.999856	0.0714285714285714	0.0454545454545455
Olink Target 96 Neuro Exploratory(v.3911)	NXPH1	0.997377	0.120774	8.23656	0.998054	0.999856	0.0714285714285714	0.0227272727272727
Olink Target 96 Immune Response(v.3203)	FCRL3	0.998798	0.303598	3.28592	0.998421	0.999856	0	0
Olink Target 96 Oncology II(v.7004)	VEGFR-2	0.999385	0.259764	3.84491	0.999286	0.999856	0	0
