# Supplementary material for: IL-33 is associated with alveolar dysfunction in patients with viral lower respiratory tract disease
Source: Mucosal Immunol. 2025 Apr;18(2):312–25. doi: 10.1016/j.mucimm.2024.12.001 (PMC11982439; doi:10.1016/j.mucimm.2024.12.001)
Supplement: Supplementary Data 3 [file mmc3.xlsx]

## Sheet: Sheet1
Sample ID	Histology Block ID	Tissue RNA		Lobe	Disease Category	Race	Gender	Age	SARS-Cov-2	Pathology	H&E eosinophils apparent (Y/N)	EPX IHC [0 (none)- 5 (severe)]	EDN IHC [0 (none) - 5 (severe)]	MBP IHC [0 (none) - 5 (severe)]	2D7 IHC [0 (none) - 5 (severe)]	IL-5Ra (from duplex w NE) [0 (none) - 5 (severe)]	Neutrophil elastase (from duplex w IL5Ra) [0 (none) - 5 (severe)]	IL-5Ra (from duplex w tryptase) [0 (none) - 5 (severe)]	Tryptase (from duplex w IL5Ra) [0 (none) - 5 (severe)]	Eosinophil peroxidase	Neutrophil elastase	Tryptase	IL-33, bronchial and bronchiolar basal epithelial cells	IL-33, endothelial cells	IL-33, vascular smooth muscle cells	Notes - Approved lung conditions
1130	GHP002415-1A		1130	LL	COVID neg pneumonia	white	F	91	neg	1. Acute bronchopneumonia, right lower lobe of lung. 2. Pleural blebs, right upper lobe of lung. 3. Moderate to severe atherosclerosis, generalized. 4. Chronic ischemic heart disease with remote MI, left ventricle. 5. Arterionephrosclerosis with bilateral renal atrophy. 6. Healed granulomatous disease, peribronchial lymph nodes. 7. Multinodular goiter. 8. Chronic gastritis. 9. Benign endometrial …	Y	1+	1+	1+	0	5+	5+	5+	4+	1.5	5.5	4.5	3.25	4.25	0
1130	GHP002415-1B	Zr4940_1	1130	UL							Y	1+	1+	0	0	4+	4+	4+	4+	1.5	4.5	4.5	4.25	5.5	3.75
1138	GHP002416-1A		1138	LL	COVID neg pneumonia	white	M	64	neg	1. Acute bronchopneumonia with hemorrhage, bilateral lungs 2. Severe aortic atherosclerosis 3. Mild coronary artery atherosclerosis. 4. Hepatic atrophy 5.Bilateral renal atrophy	Y	2+	1+	2+	1+	5+	4+	4+	4+	2.5	4.5	4.5	1.75	4.25	1.5
1138	GHP002416-1B	Zr4940_2	1138	UL							Y	1+	1+	1+	0	4+	4+	4+	4+	1.5	4.5	4.5	4.25	4.25	2.25
1149	GHP002417-1A	Zr4940_3	1149	LL	COVID neg pneumonia	white	F	71	neg	1. Acute bronchopneumonia, bilateral. 2. Acute esophagitis, mild. 3. Mild coronary artery atherosclerosis. 4. Moderate atherosclerosis, aorta. 5. Chronic passive congestion, liver. 6. Arteriolar nephrosclerosis, kidney, mild. 7. Osteopenia. 8. Mammary stromal fibrosis and hyalization. 9. Chronic thyroiditis. 10. Active chronic vaginitis. 11. Status post bilateral total knee arthroplasty 12. Statu…	Y	1+	1+	0	0	5+	5+	5+	3+	1.5	5.5	3.5	1.75	4.25	1.75
1149	GHP002417-1B		1149	LL							Y	1+	1+	0	0	5+	3+	4+	3+	1.5	3.5	3.5	3.75	5.5	2.75
1159	GHP002418-1B	Zr4940_4	1159	not specified	COVID neg pneumonia	white	M	83	neg	1. Acute bronchopneumonia and fibrous pleuritis, left lower lobe of lung. 2. Moderate atherosclerotic stenosis of the coronary arteries, clinical history of coronary artery stent placement. 3. Old myocardial infarction, left ventricle. 4. Cardiomegaly. 5. Mild to moderate calcification, mitral and aortic valves. 6. Severe aortic atherosclerosis. 7. Mild benign nephrosclerosis with cortical cyst, …	Y	2+	1+	0	1+	3+	3+	3+	3+	2.5	3.5	3.5	N/A	4.25	2.25
1159	GHP002418-1A		1159	LL							Y	2+	1+	1+	0	4+	4+	3+	3+	2.5	4.5	3.5	5.5	5.5	4.25
1165	GHP002419-1A	Zr4940_5	1165	not specified	COVID neg pneumonia	white	M	84	neg	1. Acute bronchopneumonia, bilateral lower lobes. 2. Extensive pleural adhesions with focal ossification, right lung. 3. Bilateral apical pleural blebs. 4. Atherosclerosis, moderate to severe, generalized. 5. Cardiomegaly, 450 grams. 6. Chronic ischemic heart disease with remote myocardial infarct, interventricular septum. 7. Moderate atherosclerosis, coronary arteries. 8. History of congestive h…	Y	3+	3+	2+	1+	5+	5+	5+	4+	3.5	5.5	4.5	5.5	5.5	4.25
1165	GHP002419-1B		1165	LL							N	1+	0	0	0	4+	4+	4+	4+	1.5	4.5	4.5	5.5	5.5	4.25
1910	GHP002791-1A	Zr4940_11	1910	LLL	COVID neg pneumonia	white	M	92	neg	1. Prostate with prostatic adenocarcinoma, including perineural invasion and lymph-vascular invasion, metastatic to adrenal gland and cerebellar cortex 2. Severe acute bronchopneumonia, most prominent in right lower lobe 3. Severe atherosclerotic stenosis of coronary arteries 4. Severe mitral valve calcification 5. Moderate aortic and tricuspid valve calcification 6. Mild pulmonary valve calcific…	Y	3+	2+	2+	1+	4+	4+	4+	4+	3.5	4.5	4.5	3.75	5.5	3.25	COPD
1905	GHP002792-1A	Zr4940_12	1905	LLL	COVID neg pneumonia	white	F	84		1) Pericolonic and mesenteric inflammation and hemorrhage (medical history of perforated viscus) 2) Hemoperitoneum (medical history of perforated viscus) 3) Diverticulosis, transverse and sigmoid colon 4) Atherosclerotic stenosis of coronary arteries, severe 5) Calcification of heart valves 6) Cardiomegaly 7) Aortic calcific atherosclerosis, severe 8) Pleural blebbing, bilateral 9) Pulmonary emph…	N	1+	1+	3+	1+	1+	2+	1+	3+	1.5	2.5	3.5	5.5	5.5	3.25	COPD
1970	GHP002793-1A		1970	LLL	COVID neg pneumonia	white	F	81	neg	1) Severe atherosclerotic stenosis, coronary arteries 2) Severe calcification, aortic and mitral valves, moderate in pulmonary and mild in tricuspid valve 3) Cardiomegaly 4) Severe atherosclerosis, aorta 5) Hepatic atrophy 6) Multiple renal cortical cysts, bilateral 7) Status post midline sternotomy (coronary artery bypass graft surgery by medical records) 8) Adrenal glands not identified (status…	Y	2+	2+	3+	1+	3+	3+	3+	3+	2.5	3.5	3.5	4.75	5.5	3.25	COPD, Asthma, Bronchitis, Pulmonary Fibrosis
1968	GHP002794-1A	Zr4940_14	1968	LLL	COVID neg pneumonia	white	F	93	neg	1) Abdominal aortic aneurysm with severe atherosclerosis and medial degeneration 2) Mild atherosclerosis of coronary arteries 3) Severe calcification of aortic and mitral valves, moderate in pulmonary and tricuspid valves 4) Possible aspirated material, bronchus 5) Emphysema 6) Mucus plugging, bilateral lungs 7) Mild to moderate chronic portal hepatitis, liver 8) Passive congestion and calcified …	N	2+	2+	3+	0	3+	3+	3+	3+	2.5	3.5	3.5	4.75	5.5	3.75
1961	GHP002795-1A	Zr4940_15	1961	LLL	COVID neg pneumonia	white	F	98	neg	1) Severe atherosclerotic stenosis of coronary arteries 2) Severe calcification of aortic and mitral valves, mild in pulmonary and tricuspid 3) Cardiomegaly with myocyte hypertrophy 4) Severe atherosclerosis of abdominal and thoracic aorta 5) Fibrous pleural plaques, bilateral upper lobes of lungs 6) Pleural blebbing, right upper lobe greater than left 7) hepatic atrophy 8) Bilateral renal atroph…	N	2+	2+	3+	0	2+	3+	2+	3+	2.5	3.5	3.5	4.25	5.5	3.75	COPD
2035	GHP002425-1A		2035	LLL1	COVID pos pneumonia	white	F	77	pos	1) Bilateral lower lobe and left upper lobe acute bronchopneumonia with multifocal pulmonary emboli, focal pulmonary edema and focal interstitial pneumonitis 2) Centrilobular emphysema 3) Mild chronic bronchitis 4) Mild myocyte hypertrophy and interstitial fibrosis, left ventricular myocardium 5) Mild atherosclerotic stenosis, coronary arteries 6) Mild calcification of heart valves 7) Mild athero…	Y	2+	1+	1+	0	5+	5+	5+	3+	2.5	5.5	3.5	4.25	3.25	2.75	Bronchitis
2035	GHP002425-1B		2035	RUL2	COVID pos pneumonia						Y	1+	2+	0	0	2+	2+	2+	4+	1.5	2.5	4.5	5.5	5.5	1.75
2044	GHP002426-1A		2044	LL	COVID pos pneumonia	white	M	97	pos	1.Acute lung injury with multifocal diffuse alveolar damage and hyalin membranes 2. Focal acute bronchopneumonia, left lower lobe 3. Severe centrilobular emphysema 4. Pulmonary fibrosis 5. Acute and chronic bronchitis 6. Acute herpetic tracheitis 7. Old and acute myocardial infarction, left ventricle 8. Mild to moderate atherosclerotic stenosis, coronary arteries 9. Moderate calcification of aort…	N	0	0	0	1+	3+	4+	3+	3+	0	4.5	3.5	5.5	5.5	3.75	COPD
2044	GHP002426-1B		2044	RLL	COVID pos pneumonia						N	0	0	0	0	4+	4+	3+	4+	0	4.5	4.5	5.5	5.5	4.25
2045	GHP002427-1A		2045	LLL1	COVID pos pneumonia	white	M	73	pos	1. Acute bronchopneumonia with focal acute hemorrhage, bilateral lower lobes and left upper lobe 2. Multifocal interstitial chronic pneumonitis and organizing pneumonia 3. Centrilobular emphysema 4. Pleural effusion, left (300 cc) 5. Pleural adhesions, left 6. Chronic bronchitis and tracheitis 7. Moderate atherosclerotic stenosis, coronary arteries 8. Severe calcification of aortic valve, moderat…	Y	3+	3+	1+	2+	5+	5+	5+	4+	3.5	5.5	4.5	3.75	4.25	1.75
2045	GHP002427-1B		2045	RUL2	COVID pos pneumonia						Y	3+	3+	1+	0	4+	4+	4+	4+	3.5	4.5	4.5	4.25	4.25	1.75	Bronchitis
2049	GHP002428-1A		2049	LLL1	COVID pos pneumonia	white	F	72	pos	1. Acute lung injury with diffuse alveolar damage and hyaline membranes, consistent with COVID-19 2. Bilateral acute bronchopneumonia, lower lobes 3. Mild atherosclerotic stenosis, coronary arteries 4. Moderate calcification, aortic and mitral valves, mild in pulmonary and tricuspid valves 5. Mild atherosclerosis, aortic arch 6. Hepatic steatosis with sinusoidal lymphocytosis and congestion 8. St…	Y	3+	1+	1+	0	4+	4+	3+	4+	3.5	4.5	4.5	4.75	5.5	2.75	Asthma, Rhinitis
2049	GHP002428-1B	Zr4940_21	2049	RUL2	COVID pos pneumonia						Y	2+	2+	0	0	4+	4+	4+	4+	2.5	4.5	4.5	4.25	5.5	3.75
2040	GHP002450-1A		2040	LLL	COVID pos pneumonia	white	M	74	pos	1) Lungs showing variable presence of acute exudative, proliferative and fibrotic stages of injury, with diffuse alveolar damage, hyaline membranes and arterial thromboemboli on a chronic background of centrilobular emphysema 2) Heart showing myocyte hypertrophy and patchy subendocardial fibrosis 3) Heart valves showing moderate calcification, mild in pulmonary valve 4) Coronary arteries showing …	Y	3+	3+	1+	0	4+	4+	4+	4+	3.5	4.5	4.5	4.25	4.25	1.75
2040	GHP002450-1B		2040	LUL							Y	3+	3+	2+	0	3+	3+	3+	4+	3.5	3.5	4.5	4.25	4.75	1.5	COPD
2043	GHP002451-1A		2043	LLL	COVID pos pneumonia	white	M	80	pos	1. Acute bronchpneumonia, right upper and lower lobes lung, with focal Aspergillus fungal elements 2. Early acute lung injury with focal diffuse alveolar damage and hyalin membranes, all lung lobes 3. Severe centrilobular emphysema 4. Acute and chronic bronchitis 5. Severe atherosclerosis and possible early mural dissection, aortic arch 6. Severe atherosclerotic stenosis, coronary arteries 7. Sev…	N	0	0	0	0	4+	4+	4+	4+	0	4.5	4.5	3.25	4.25	0	COPD, Asthma
2043	GHP002451-1B		2043	LUL							N	1+	0	0	0	3+	4+	2+	4+	1.5	4.5	4.5	3.25	4.25	1.75
2067	GHP002749-1A		2067	LUL 1	COVID pos pneumonia	white	M	72	pos	1) Hepatomegaly with steatosis, parenchymal ischemic necrosis, patchy perivenulitis and congestion 2) Emphysema 3) Nonspecific interstitial chronic pneumonitis, mild 4) Mild atherosclerotic stenosis, coronary arteries 3) Moderate calcification, aortic and mitral valves, mild in tricuspid and pulmonary valves 4) Mild atherosclerosis, thoracic aorta 4) Diverticulosis, sigmoid colon 6) Renal cysts, …	Y	3+	3+	1+	1+	2+	2+	3+	3+	3.5	2.5	3.5	4.25	4.75	3.25	Rhinitis
2067	GHP002749-1B		2067	LUL 2							Y	3+	2+	2+	1+	2+	4+	1+	4+	3.5	4.5	4.5	4.25	4.75	1.75
2067	GHP002749-1C		2067	LUL 3							Y	3+	2+	1+	1+	1+	3+	1+	4+	3.5	3.5	4.5	4.25	4.75	2.75
2067	GHP002749-1D		2067	LUL 4							Y	3+	3+	1+	1+	1+	3+	1+	4+	3.5	3.5	4.5	4.25	4.75	1.5
2067	GHP002749-2A		2067	LLL1							Y	3+	2+	1+	1+	1+	4+	1+	3+	3.5	4.5	3.5	4.25	4.75	2.75
2067	GHP002749-2B		2067	LLL2							Y	3+	3+	1+	1+	1+	3+	1+	4+	3.5	3.5	4.5	4.25	4.75	2.75
2067	GHP002749-2C		2067	LLL3							Y	3+	2+	1+	1+	1+	3+	1+	3+	3.5	3.5	3.5	4.25	4.75	1.5
2067	GHP002749-2D		2067	LLL4							N	3+	2+	1+	1+	1+	3+	1+	3+	3.5	3.5	3.5	4.25	4.75	1.5
2072	GHP002750-1A		2072	LUL1	COVID pos pneumonia	white	F	67	pos	1) Bilateral early acute lung injury with hyaline membranes 2) Acute bronchopneumonia, right lower lobe 3) Emphysema 4) Old myocardial infarction, left ventricle 5) Severe atherosclerosis, aortic arch 6) Hepatic steatosis and congestion 7) Diverticulosis, descending and sigmoid colon 8) Congestion, spleen 9) Ovarian cyst, left 10) Pigmentation of thyroid gland 11) Morbid obesity (confirmed by med…	Y	1+	2+	ND	0	4+	3+	ND	ND	1.5	3.5	ND	4.25	4.25	1.5	COPD, Asthma
2072	GHP002750-1B		2072	LUL2							Y	3+	3+	1+	0	4+	3+	4+	2+	3.5	3.5	2.5	4.25	4.25	1.75
2072	GHP002750-1C		2072	LUL3							Y	2+	2+	1+	1+	3+	3+	3+	3+	2.5	3.5	3.5	4.25	4.25	1.5
2072	GHP002750-1D		2072	LUL4							N	2+	2+	1+	0	3+	3+	4+	2+	2.5	3.5	2.5	4.25	4.25	1.75
2072	GHP002750-2A		2072	LLL1							N	1+	1+	0	0	3+	3+	4+	2+	1.5	3.5	2.5	4.25	4.25	1.75
2072	GHP002750-2B		2072	LLL2							N	1+	1+	0	0	3+	3+	3+	2+	1.5	3.5	2.5	4.25	4.25	1.75
2072	GHP002750-2C		2072	LLL3							N	0	1+	0	0	1+	1+	1+	1+	0	1.5	1.5	N/A	4.75	1.5
2072	GHP002750-2D		2072	LLL4							N	1+	1+	1+	0	3+	3+	3+	2+	1.5	3.5	2.5	4.75	4.25	2.75
2073	GHP002751-1A	Zr4940_25	2073	LUL1	COVID pos pneumonia	white	F	90	pos	1) Acute bronchopneumonia, bilateral lower lobes and left upper lobe 2) Emphysema 3) Acute and chronic inflammation of submucosa, trachea and primary bronchus 4) Moderate coronary atherosclerotic stenosis 5) Severe calcification, aortic valve, moderate in mitral and tricuspid valves, mild in pulmonary valve 6) Mild atherosclerosis, carotid artery 7) Moderate atherosclerosis, aortic arch 8) Divert…	N	2+	2+	0	0	ND	ND	3+	2+	2.5	ND	2.5	4.25	4.75	3.25	Bronchiectasis
2073	GHP002751-1B		2073	LUL2							N	2+	ND	2+	0	3+	3+	3+	3+	2.5	3.5	3.5	5.5	5.5	4.75
2073	GHP002751-1C		2073	LUL3							Y	2+	2+	1+	0	3+	3+	3+	3+	2.5	3.5	3.5	4.25	5.5	3.25
2073	GHP002751-1D		2073	LUL4							Y	2+	2+	1+	ND	4+	3+	4+	3+	2.5	3.5	3.5	4.25	5.5	2.75
2073	GHP002751-2A		2073	LLL1							Y	2+	2+	1+	1+	ND	ND	3+	3+	2.5	ND	3.5	4.25	5.5	3.25
2073	GHP002751-2B		2073	LLL2							Y	3+	ND	1+	2+	4+	4+	ND	ND	3.5	4.5	ND	4.25	5.5	3.25
2073	GHP002751-2C		2073	LLL3							Y	2+	3+	1+	1+	ND	ND	ND	ND	2.5	ND	ND	4.25	4.75	2.75
2073	GHP002751-2D		2073	LLL4							Y	2+	3+	1+	1+	4+	4+	4+	4+	2.5	4.5	4.5	4.25	5.5	2.25
2075	GHP002752-1A	Zr4940_26	2075	LUL1	COVID pos pneumonia	white	M	91	pos	1) Positive diagnostic test for SARS-CoV-2 2) Focal acute and organizing pneumonia 3) Bilateral pleural effusion 4) Suspected systemic amyloidosis, primarily involving heart and lungs 5) Mild to moderate atherosclerotic stenosis, coronary arteries 6) Severe calcification of the tricuspid valve, moderate in other heart valves 7) Moderate atherosclerosis, aortic arch 8) Abdominal ascites 9) Status …	N	0	0	0	0	1+	2+	1+	2+	0	2.5	2.5	5.5	5.5	4.75
2075	GHP002752-2A		2075	LLL1							N	3+	1+	0	0	1+	2+	1+	2+	3.5	2.5	2.5	4.25	5.5	1.5
2101	GHP002796-1A	Zr4940_27	2101	LLL	COVID pos pneumonia	white	F	85	pos	1) Positive diagnostic test for SARS-CoV-2 (clinical and postmortem) 2) Acute myocardial infarction, left ventricle 3) Numerous sinusoidal microabscesses of liver 4) Vascular congestion and mild chronic pyelonephritis, kidney 5) Chronic interstitial inflammation and possible aspiration changes, upper lobes of lung 6) Mild to moderate atherosclerosis of coronary arteries 7) Severe calcification of…	N	3+	3+	3+	2+	3+	3+	3+	4+	3.5	3.5	4.5	4.25	5.5	3.75
2105	GHP002797-1A		2105	LLL	COVID pos pneumonia	white	M	91	pos	1) Positive diagnostic test for SARS-CoV-2 (clinical and postmortem) 2) Acute pneumonitis, bilateral upper and lower lobes 3) Possible old myocardial infarction in right wall and septum. 4) Moderate coronary artery atherosclerosis. 5) Mild atherosclerosis in aorta and other arteries. 6) Severe calcification of aortic valve, moderate in other heart valves. 7) Benign lesion, possible ganglioneuroma…	Y	3+	3+	3+	2+	3+	4+	3+	3+	3.5	4.5	3.5	3.75	4.25	3.25	Rhinitis
2105	GHP002797-1B	Zr4940_28	2105	UL							Y	3+	4+	3+	2+	3+	4+	3+	3+	3.5	4.5	3.5	4.25	5.5	3.75
2108	GHP002798-1A		2108	LL	COVID pos pneumonia	white	F	84	pos	1) Organizing diffuse alveolar damage with pneumocyte atypia and lymphocytic infiltrate, consistent with SARS-CoV-2 pneumonia, bilateral lungs 2) Incidental adenocarcinoma, 5 mm, right lower lobe of lung 3) Vascular amorphous eosinophilic deposits suggestive of amyloid; involving heart, jejunum and spleen 4) Moderate pleural blebbing, bilateral upper lobes 5) Severe calcification, aortic valve, m…	N	1+	1+	3+	1+	2+	3+	2+	3+	1.5	3.5	3.5	4.25	5.5	2.25
2108	GHP002798-1B	Zr4940_29	2108	UL							N	1+	1+	3+	1+	2+	3+	2+	3+	1.5	3.5	3.5	4.25	5.5	2.75
2110	GHP002799-1A		2110	LL	COVID pos pneumonia	white	M	75	pos	1. Pulmonary consolidation and acute lung injury, bilateral upper and lower lobes 3. Mild to moderate atherosclerotic stenosis, coronary arteries 3. Mild atherosclerosis of carotid arteries 4. Moderate calcification, aortic and mitral valves, mild calcification in tricuspid and pulmonary valves 5. Mild aortic atherosclerosis 6. Chronic thyroiditis with fibrosis and atrophy 7. Testicular atrophy 8…	Y	2+	2+	2+	1+	4+	4+	4+	4+	2.5	4.5	4.5	4.25	3.75	0	Bronchitis
2110	GHP002799-1B	Zr4940_30	2110	UL							Y	2+	2+	2+	1+	4+	4+	3+	3+	2.5	4.5	3.5	4.25	2.25	0
2113	GHP002800-1A		2113	LL	COVID pos pneumonia	white	F	86	pos	1) Acute bronchopneumonia, bilateral lungs (medical records history of acute COVID-19) 2) Thromboembolus, left lower lobe of lung 3) Mild to moderate atherosclerotic stenosis, coronary arteries 4) Moderate calcification of heart valves, mild in pulmonary valve 5) Moderate atherosclerosis, aortic arch 6) Hysterectomy with bilateral salpingo-oophorectomy (confirmed by medical records)	Y	1+	1+	2+	1+	4+	4+	4+	3+	1.5	4.5	3.5	5.5	5.5	4.25	COPD, Asthma
2113	GHP002800-1B	Zr4940_31	2113	UL							N	1+	1+	2+	1+	4+	4+	4+	3+	1.5	4.5	3.5	5.5	5.5	3.75
2060	GHP002801-1A		2060	RLL	COVID pos pneumonia	white	M	88	pos	1. Acute bronchopneumonia, bilateral lower lobes and left upper lobe 2. Centrilobular emphysema with mild chronic interstitial pneumonitis 3. Pulmonary arterial thromboemboli, left upper lobe 4. Moderate atherosclerotic stenosis, coronary arteries 5. Severe calcification of aortic valve, moderate in mitral valve and mild in tricuspid and pulmonary valves 6, Mild atherosclerosis, aortic arch 7. Mi…	Y	2+	1+	3+	1+	5+	5+	5+	4+	2.5	5.5	4.5	3.75	3.25	0
2060	GHP002801-1B	Zr4940_22	2060	RUL							N	1+	1+	2+	1+	4+	4+	4+	4+	1.5	4.5	4.5	4.25	5.5	3.75
1861	GHP002420-1A		1861	not specified	COVID neg non-pneumonia	white	M	92	neg	1) Findings compatible with prostatic carcinoma with perisacral metastasis 2) Pulmonary histology consistent with history of pulmonary fibrosis 3) Pulmonary emphysematous change 4) Acute bronchitis 5) Cardiomegaly 6) Mild atherosclerotic stenosis of coronary arteries 7) Severe calcification of mitral and aortic valves, mild calcification of tricuspid and pulmonary valves 8) Moderate aortic athero…	N	1+	0	0	0	1+	2+	1+	3+	1.5	2.5	3.5	5.5	5.5	2.75	Pulmonary Fibrosis
1861	GHP002420-1B		1861	LL							N	2+	2+	1+	0	2+	2+	2+	2+	2.5	2.5	2.5	5.5	5.5	4.25
1944	GHP002421-1A	Zr4940_7	1944	not specified	COVID neg non-pneumonia	white	M	80	neg	1) Findings consistent with systemic coccidioidomycosis, involving left lower lung lobe, liver, kidney, peribronchial lymph node 2) Moderate to severe atherosclerosis, thoracic and abdominal aorta 3) Mild atherosclerotic stenosis of coronary arteries 4) Cardiomegaly 5) Gastroesophageal reflux 6) Diverticulosis, sigmoid colon 7) Multiple renal cortical cysts, right 8) Hydrocele, testis 9) Status p…	N	1+	0	0	0	1+	2+	1+	3+	1.5	2.5	3.5	3.75	5.5	2.75
1944	GHP002421-1B		1944	LL							N	1+	0	0	1+	1+	3+	1+	3+	1.5	3.5	3.5	N/A	4.25	3.25
1956	GHP002422-1A	Zr4940_8	1956	not specified	COVID neg non-pneumonia	white	F	89	neg	1. Right lung mass, right upper lobe: Nonspecific pulmonary hemorrhage and acute pneumonitis; no hyaline membranes 2. Right lower lobe of lung: Meningothelial-like micronodules, less than 5 mm; pigmented intra-alveolar macrophages, nonspecific fibrosis and necrosis, chronic inflammation 3. Left lower lobe of lung: Necrosis, nonspecific fibrosis, and chronic inflammation 4. Lung, NOS: Meningotheli…	N	2+	0	0	0	1+	2+	1+	3+	2.5	2.5	3.5	4.25	5.5	4.25
1956	GHP002422-1B		1956	RLL							N	1+	0	0	0	3+	2+	1+	3+	1.5	2.5	3.5	4.25	5.5	3.75
1965	GHP002423-1A	Zr4940_9	1965	LL	COVID neg non-pneumonia	white	F	82	neg	1) Moderate atherosclerotic stenosis, coronary arteries 2) Severe calcification, mitral valve, moderate in aortic valve, mild in pulmonary and tricuspid valves 3) Cardiomegaly 4) Severe atherosclerosis, aorta 5) Lungs showing diffuse fibrosis and bronchiectasis (severe idiopathic pulmonary fibrosis by medical records) 6) Low grade pancreatic intraepithelial neoplasia 7) Liver with minimal macrove…	N	1+	0	0	0	2+	3+	2+	3+	1.5	3.5	3.5	4.25	5.5	3.25	COPD, Bronchiectasis, Bronchitis, Pulmonary Fibrosis, Rhinitis
1965	GHP002423-1B		1965	UL							N	2+	1+	0	0	2+	3+	2+	4+	2.5	3.5	4.5	5.5	5.5	2.75
1976	GHP002424-1A	Zr4940_10	1976	not specified	COVID neg non-pneumonia	white	F	73	neg	1) Acute and organizing pneumonia involving right lower lobe 2) Findings suggestive of diffuse idiopathic pulmonary neuroendocrine cell hyperplasia (DIPNECH) 3) Acute and chronic bronchitis 4) Pleural blebbing, bilateral 5) Mild atherosclerotic stenosis of coronary arteries 6) Severe calcification of mitral valve, moderate calcification of aortic valve, mild calcification of pulmonary and tricusp…	N	0	0	0	0	1+	3+	1+	4+	0	3.5	4.5	5.5	5.5	3.25	COPD, Asthma, Bronchitis
1976	GHP002424-1B		1976	LL							N	1+	0	0	0	3+	3+	3+	3+	1.5	3.5	3.5	5.5	5.5	4.25
