# Supplementary material for: IL-33 is associated with alveolar dysfunction in patients with viral lower respiratory tract disease
Source: Mucosal Immunol. 2025 Apr;18(2):312–25. doi: 10.1016/j.mucimm.2024.12.001 (PMC11982439; doi:10.1016/j.mucimm.2024.12.001)
Supplement: Supplementary Data 4 [file mmc4.xlsx]

## Sheet: IL33_vs_Vehicle_HUVEC_6_hrs
Comparison	ensembl	logFC	AveExpr	t	P.Value	adj.P.Val	B	symbol	entrez	gene_name
IL33_vs_Nontreated_HUVEC_6_hrs	ENSG00000007908	11.2087	-1.68945	1.26418	0.210076	0.497905	-5.16111	SELE	6401	selectin E
IL33_vs_Nontreated_HUVEC_6_hrs	ENSG00000164400	10.2964	-3.19373	14.9007	1.92199e-25	5.30267e-23	40.7465	CSF2	1437	colony stimulating factor 2 (granulocyte-macrophage)
IL33_vs_Nontreated_HUVEC_6_hrs	ENSG00000124875	9.40555	-2.32919	10.8038	3.09921e-17	3.41304e-15	26.8655	CXCL6	6372	chemokine (C-X-C motif) ligand 6
IL33_vs_Nontreated_HUVEC_6_hrs	ENSG00000115009	9.2076	-2.10797	13.3262	1.53795e-22	3.12477e-20	36.2542	CCL20	6364	chemokine (C-C motif) ligand 20
IL33_vs_Nontreated_HUVEC_6_hrs	ENSG00000285744	8.98715	-4.23615	24.9238	7.06868e-41	1.15794e-37	75.4036	AC083837.1
IL33_vs_Nontreated_HUVEC_6_hrs	ENSG00000162692	8.73855	-1.68009	1.23703	0.219931	0.510576	-5.50428	VCAM1	7412	vascular cell adhesion molecule 1
IL33_vs_Nontreated_HUVEC_6_hrs	ENSG00000006210	8.4008	-2.5711	12.0795	3.76649e-20	5.54606e-18	32.7968	CX3CL1	6376	chemokine (C-X3-C motif) ligand 1
IL33_vs_Nontreated_HUVEC_6_hrs	ENSG00000108342	8.3188	-2.16276	12.4367	1.33133e-20	2.09593e-18	34.4192	CSF3	1440	colony stimulating factor 3 (granulocyte)
IL33_vs_Nontreated_HUVEC_6_hrs	ENSG00000163734	8.27883	-0.501889	21.2207	9.52374e-36	7.80054e-33	66.0849	CXCL3	2921	chemokine (C-X-C motif) ligand 3
IL33_vs_Nontreated_HUVEC_6_hrs	ENSG00000169429	8.18593	1.94385	2.01567	0.0474147	0.193242	-4.65882	CXCL8
IL33_vs_Nontreated_HUVEC_6_hrs	ENSG00000163739	8.16597	0.57204	0.00707081	0.994377	0.998683	-6.65139	CXCL1	2919	chemokine (C-X-C motif) ligand 1 (melanoma growth stimulating activity, alpha)
IL33_vs_Nontreated_HUVEC_6_hrs	ENSG00000261618	8.15373	-4.0492	12.4735	6.50001e-21	1.07148e-18	33.3458	LINC02605
IL33_vs_Nontreated_HUVEC_6_hrs	ENSG00000237988	7.99984	-3.99028	13.8011	1.98282e-23	4.812e-21	37.0968	OR2I1P	442197	olfactory receptor, family 2, subfamily I, member 1 pseudogene
IL33_vs_Nontreated_HUVEC_6_hrs	ENSG00000232810	7.88506	-3.84936	20.1734	3.49177e-34	2.23218e-31	62.5183	TNF	7124	tumor necrosis factor
IL33_vs_Nontreated_HUVEC_6_hrs	ENSG00000049249	7.07807	-1.05677	13.6138	4.43402e-23	1.01057e-20	37.306	TNFRSF9	3604	tumor necrosis factor receptor superfamily, member 9
IL33_vs_Nontreated_HUVEC_6_hrs	ENSG00000164181	7.04932	2.46465	10.8606	9.50619e-18	1.14819e-15	27.13	ELOVL7	79993	ELOVL fatty acid elongase 7
IL33_vs_Nontreated_HUVEC_6_hrs	ENSG00000169245	6.88691	-3.92478	12.0359	4.57892e-20	6.70466e-18	32.1068	CXCL10	3627	chemokine (C-X-C motif) ligand 10
IL33_vs_Nontreated_HUVEC_6_hrs	ENSG00000081041	6.76835	0.525963	18.4663	3.62131e-31	1.66517e-28	59.3336	CXCL2	2920	chemokine (C-X-C motif) ligand 2
IL33_vs_Nontreated_HUVEC_6_hrs	ENSG00000140379	6.18631	-0.303475	10.6705	2.27761e-17	2.52949e-15	26.7198	BCL2A1	597	BCL2-related protein A1
IL33_vs_Nontreated_HUVEC_6_hrs	ENSG00000050730	6.11939	-1.5965	13.3956	1.13786e-22	2.34829e-20	38.183	TNIP3	79931	TNFAIP3 interacting protein 3
IL33_vs_Nontreated_HUVEC_6_hrs	ENSG00000105246	6.09375	-2.14979	10.7365	1.68163e-17	1.91633e-15	27.1101	EBI3	10148	Epstein-Barr virus induced 3
IL33_vs_Nontreated_HUVEC_6_hrs	ENSG00000100365	6.00316	-3.82329	11.5615	3.88797e-19	5.25276e-17	31.4322	NCF4	4689	neutrophil cytosolic factor 4, 40kDa
IL33_vs_Nontreated_HUVEC_6_hrs	ENSG00000090339	5.96559	2.51421	3.41353	0.00103685	0.00981082	-1.24689	ICAM1	3383	intercellular adhesion molecule 1
IL33_vs_Nontreated_HUVEC_6_hrs	ENSG00000056558	5.89303	2.13344	28.907	8.75308e-46	2.54909e-42	90.5985	TRAF1	7185	TNF receptor-associated factor 1
IL33_vs_Nontreated_HUVEC_6_hrs	ENSG00000267607	5.88359	-3.40839	9.21391	1.9666e-14	1.54325e-12	20.652	AC011511.5
IL33_vs_Nontreated_HUVEC_6_hrs	ENSG00000115919	5.83776	4.86035	6.21646	2.2794e-08	7.46789e-07	8.6784	KYNU	8942	kynureninase
IL33_vs_Nontreated_HUVEC_6_hrs	ENSG00000136244	5.81707	-0.426095	9.6645	2.40757e-15	2.13906e-13	23.3755	IL6	3569	interleukin 6
IL33_vs_Nontreated_HUVEC_6_hrs	ENSG00000119508	5.69566	1.27916	13.1153	3.8516e-22	7.59027e-20	37.7436	NR4A3	8013	nuclear receptor subfamily 4, group A, member 3
IL33_vs_Nontreated_HUVEC_6_hrs	ENSG00000023445	5.64549	2.59106	19.7396	1.61013e-33	9.8143e-31	64.8183	BIRC3	330	baculoviral IAP repeat containing 3
IL33_vs_Nontreated_HUVEC_6_hrs	ENSG00000110848	5.6423	-3.6218	16.446	3.68097e-28	1.26945e-25	50.0898	CD69	969	CD69 molecule
IL33_vs_Nontreated_HUVEC_6_hrs	ENSG00000117525	5.63567	1.23944	16.8992	6.22332e-29	2.29737e-26	53.4033	F3	2152	coagulation factor III (thromboplastin, tissue factor)
IL33_vs_Nontreated_HUVEC_6_hrs	ENSG00000163121	5.59813	-3.2344	6.7587	1.63835e-09	6.51613e-08	10.4281	NEURL3	93082	neuralized E3 ubiquitin protein ligase 3
IL33_vs_Nontreated_HUVEC_6_hrs	ENSG00000276462	5.58605	-4.16902	7.30372	1.38602e-10	6.5103e-09	12.7599	BX255923.2
IL33_vs_Nontreated_HUVEC_6_hrs	ENSG00000163673	5.36364	-4.33783	10.8122	1.18719e-17	1.40164e-15	28.4708	DCLK3	85443	doublecortin-like kinase 3
IL33_vs_Nontreated_HUVEC_6_hrs	ENSG00000227507	5.31093	-1.24214	8.15619	2.71916e-12	1.66517e-10	16.7283	LTB	4050	lymphotoxin beta (TNF superfamily, member 3)
IL33_vs_Nontreated_HUVEC_6_hrs	ENSG00000163735	5.30135	0.924941	13.6737	3.42588e-23	8.01718e-21	41.4848	CXCL5	6374	chemokine (C-X-C motif) ligand 5
IL33_vs_Nontreated_HUVEC_6_hrs	ENSG00000135378	5.28142	1.19956	17.4143	8.51315e-30	3.43276e-27	55.1612	PRRG4	79056	proline rich Gla (G-carboxyglutamic acid) 4 (transmembrane)
IL33_vs_Nontreated_HUVEC_6_hrs	ENSG00000198535	5.27364	-1.49038	10.7396	1.65754e-17	1.89712e-15	28.0205	C2CD4A	145741	C2 calcium-dependent domain containing 4A
IL33_vs_Nontreated_HUVEC_6_hrs	ENSG00000137571	5.24793	-1.95957	10.6716	2.26629e-17	2.52764e-15	27.393	SLCO5A1	81796	solute carrier organic anion transporter family, member 5A1
IL33_vs_Nontreated_HUVEC_6_hrs	ENSG00000271856	5.2309	-3.99208	9.50546	5.04994e-15	4.25591e-13	21.7501	LINC01215
IL33_vs_Nontreated_HUVEC_6_hrs	ENSG00000112096	5.10881	6.11212	13.6618	4.76771e-22	9.18837e-20	39.258	SOD2	6648	superoxide dismutase 2, mitochondrial
IL33_vs_Nontreated_HUVEC_6_hrs	ENSG00000003989	5.02885	6.18455	0.905241	0.368235	0.676131	-7.70105	SLC7A2	6542	solute carrier family 7 (cationic amino acid transporter, y+ system), member 2
IL33_vs_Nontreated_HUVEC_6_hrs	ENSG00000184530	4.94452	-3.05175	5.02191	2.78049e-06	5.79307e-05	3.99082	C6orf58	352999	chromosome 6 open reading frame 58
IL33_vs_Nontreated_HUVEC_6_hrs	ENSG00000179826	4.93633	-4.65724	13.1268	3.66393e-22	7.27512e-20	37.7386	MRGPRX3	117195	MAS-related GPR, member X3
IL33_vs_Nontreated_HUVEC_6_hrs	ENSG00000185215	4.80539	5.37526	1.27716	0.205484	0.491932	-7.44788	TNFAIP2	7127	tumor necrosis factor, alpha-induced protein 2
IL33_vs_Nontreated_HUVEC_6_hrs	ENSG00000164761	4.80279	-0.90976	12.7972	1.55381e-21	2.69704e-19	37.1218	TNFRSF11B	4982	tumor necrosis factor receptor superfamily, member 11b
IL33_vs_Nontreated_HUVEC_6_hrs	ENSG00000125730	4.79062	0.586968	8.05155	4.41922e-12	2.62648e-10	16.1452	C3	718	complement component 3
IL33_vs_Nontreated_HUVEC_6_hrs	ENSG00000118503	4.75379	3.1873	31.7464	5.87699e-49	2.56727e-45	99.2819	TNFAIP3	7128	tumor necrosis factor, alpha-induced protein 3
IL33_vs_Nontreated_HUVEC_6_hrs	ENSG00000100678	4.75201	-3.38561	6.17003	2.22528e-08	7.33387e-07	8.43945	SLC8A3	6547	solute carrier family 8 (sodium/calcium exchanger), member 3
IL33_vs_Nontreated_HUVEC_6_hrs	ENSG00000178860	4.67569	-1.91806	9.1372	2.81291e-14	2.16206e-12	20.3423	MSC	9242	musculin
IL33_vs_Nontreated_HUVEC_6_hrs	ENSG00000185467	4.63635	-2.90538	7.80377	1.39159e-11	7.67863e-10	15.1336	KPNA7	402569	karyopherin alpha 7 (importin alpha 8)
IL33_vs_Nontreated_HUVEC_6_hrs	ENSG00000073282	4.62822	-0.168591	12.9465	8.06377e-22	1.50965e-19	37.5616	TP63	8626	tumor protein p63
IL33_vs_Nontreated_HUVEC_6_hrs	ENSG00000182333	4.60858	-4.66975	12.183	2.37082e-20	3.59187e-18	34.3124	LIPF	8513	lipase, gastric
IL33_vs_Nontreated_HUVEC_6_hrs	ENSG00000115008	4.56175	-0.485148	7.56763	4.13321e-11	2.11585e-09	14.3687	IL1A	3552	interleukin 1, alpha
IL33_vs_Nontreated_HUVEC_6_hrs	ENSG00000123610	4.52939	-3.05658	9.50775	4.99636e-15	4.23802e-13	22.9444	TNFAIP6	7130	tumor necrosis factor, alpha-induced protein 6
IL33_vs_Nontreated_HUVEC_6_hrs	ENSG00000137462	4.49498	-2.17543	9.27912	1.45082e-14	1.1523e-12	21.9738	TLR2	7097	toll-like receptor 2
IL33_vs_Nontreated_HUVEC_6_hrs	ENSG00000261644	4.49255	-3.96686	9.30888	1.26277e-14	1.01215e-12	22.1863	AC007728.2
IL33_vs_Nontreated_HUVEC_6_hrs	ENSG00000073756	4.42589	2.17834	0.174385	0.862033	0.98027	-7.24402	PTGS2	5743	prostaglandin-endoperoxide synthase 2 (prostaglandin G/H synthase and cyclooxygenase)
IL33_vs_Nontreated_HUVEC_6_hrs	ENSG00000271503	4.26096	-1.5899	6.12715	2.68296e-08	8.69225e-07	8.14189	CCL5	6352	chemokine (C-C motif) ligand 5
IL33_vs_Nontreated_HUVEC_6_hrs	ENSG00000172602	4.21697	2.84873	24.0973	8.77306e-40	1.14971e-36	79.0638	RND1	27289	Rho family GTPase 1
IL33_vs_Nontreated_HUVEC_6_hrs	ENSG00000267293	4.18532	-2.93499	4.85944	5.31088e-06	0.000102201	3.66109	AC012569.1
IL33_vs_Nontreated_HUVEC_6_hrs	ENSG00000168398	4.16385	2.23816	9.79611	1.30498e-15	1.18351e-13	24.2069	BDKRB2	624	bradykinin receptor B2
IL33_vs_Nontreated_HUVEC_6_hrs	ENSG00000108691	4.15458	1.96028	0.723246	0.471777	0.769875	-7.00375	CCL2	6347	chemokine (C-C motif) ligand 2
IL33_vs_Nontreated_HUVEC_6_hrs	ENSG00000163347	4.10788	3.54307	9.49576	5.28364e-15	4.42442e-13	23.1211	CLDN1	9076	claudin 1
IL33_vs_Nontreated_HUVEC_6_hrs	ENSG00000254099	4.10454	-2.97276	5.36725	6.80002e-07	1.63663e-05	5.42689	AC005740.3
IL33_vs_Nontreated_HUVEC_6_hrs	ENSG00000236453	4.10454	-3.65473	10.3456	1.02003e-16	1.08239e-14	26.3999	AC003092.1
IL33_vs_Nontreated_HUVEC_6_hrs	ENSG00000272636	4.07185	-0.455543	8.90639	8.25815e-14	5.99574e-12	20.4502	DOC2B	8447	double C2-like domains, beta
IL33_vs_Nontreated_HUVEC_6_hrs	ENSG00000228613	4.05546	-1.46585	7.02115	5.01505e-10	2.14778e-08	11.8281	AC141930.1
IL33_vs_Nontreated_HUVEC_6_hrs	ENSG00000185101	4.01586	2.48379	14.1024	5.48424e-24	1.40923e-21	43.2734	ANO9	338440	anoctamin 9
IL33_vs_Nontreated_HUVEC_6_hrs	ENSG00000143226	3.95919	-3.83428	6.13634	2.57768e-08	8.39267e-07	8.31317	FCGR2A	2212	Fc fragment of IgG, low affinity IIa, receptor (CD32)
IL33_vs_Nontreated_HUVEC_6_hrs	ENSG00000221869	3.94842	2.04917	18.2222	4.01981e-31	1.81654e-28	59.5028	CEBPD	1052	CCAAT/enhancer binding protein (C/EBP), delta
IL33_vs_Nontreated_HUVEC_6_hrs	ENSG00000125462	3.93244	-0.595511	9.29054	1.37554e-14	1.09584e-12	22.0143	C1orf61	10485	chromosome 1 open reading frame 61
IL33_vs_Nontreated_HUVEC_6_hrs	ENSG00000118322	3.89443	-3.70234	5.03317	2.65747e-06	5.57664e-05	4.25767	ATP10B	23120	ATPase, class V, type 10B
IL33_vs_Nontreated_HUVEC_6_hrs	ENSG00000243649	3.888	-2.01626	5.29844	9.03338e-07	2.11965e-05	5.22535	CFB	629	complement factor B
IL33_vs_Nontreated_HUVEC_6_hrs	ENSG00000186827	3.86559	-3.21834	4.21008	6.30583e-05	0.000908306	1.47803	TNFRSF4	7293	tumor necrosis factor receptor superfamily, member 4
IL33_vs_Nontreated_HUVEC_6_hrs	ENSG00000167207	3.83581	-3.61626	5.44448	4.93484e-07	1.22832e-05	5.62874	NOD2	64127	nucleotide-binding oligomerization domain containing 2
IL33_vs_Nontreated_HUVEC_6_hrs	ENSG00000213088	3.83068	-4.39083	8.44846	6.98405e-13	4.5763e-11	17.6817	ACKR1
IL33_vs_Nontreated_HUVEC_6_hrs	ENSG00000184374	3.78363	-3.26071	5.52672	3.50013e-07	9.00279e-06	6.02407	COLEC10	10584	collectin sub-family member 10 (C-type lectin)
IL33_vs_Nontreated_HUVEC_6_hrs	ENSG00000112149	3.77736	0.138538	10.0912	3.31339e-16	3.30205e-14	25.4278	CD83	9308	CD83 molecule
IL33_vs_Nontreated_HUVEC_6_hrs	ENSG00000232618	3.77339	-3.00246	5.3526	7.22501e-07	1.72466e-05	5.55829	AL355304.1
IL33_vs_Nontreated_HUVEC_6_hrs	ENSG00000125726	3.71286	-0.774436	7.49969	5.64762e-11	2.84662e-09	14.3572	CD70	970	CD70 molecule
IL33_vs_Nontreated_HUVEC_6_hrs	ENSG00000125538	3.64898	-1.22181	6.11214	2.86426e-08	9.22262e-07	8.52006	IL1B	3553	interleukin 1, beta
IL33_vs_Nontreated_HUVEC_6_hrs	ENSG00000134326	3.62502	-0.91234	5.32051	8.24837e-07	1.95117e-05	5.39785	CMPK2	129607	cytidine monophosphate (UMP-CMP) kinase 2, mitochondrial
IL33_vs_Nontreated_HUVEC_6_hrs	ENSG00000163694	3.62196	3.79249	8.58895	3.6295e-13	2.45179e-11	19.0837	RBM47	54502	RNA binding motif protein 47
IL33_vs_Nontreated_HUVEC_6_hrs	ENSG00000119121	3.61916	-1.47253	7.3493	1.12528e-10	5.42161e-09	13.7305	TRPM6	140803	transient receptor potential cation channel, subfamily M, member 6
IL33_vs_Nontreated_HUVEC_6_hrs	ENSG00000277117	3.61662	-1.13079	12.2206	2.00403e-20	3.07167e-18	35.3085	FP565260.3
IL33_vs_Nontreated_HUVEC_6_hrs	ENSG00000253522	3.60814	-2.43665	12.9525	7.85246e-22	1.48067e-19	38.4773	MIR3142HG
IL33_vs_Nontreated_HUVEC_6_hrs	ENSG00000087085	3.59281	-0.156525	7.12973	3.06351e-10	1.36324e-08	12.7301	ACHE	43	acetylcholinesterase (Yt blood group)
IL33_vs_Nontreated_HUVEC_6_hrs	ENSG00000144476	3.59161	4.83255	19.7033	8.30752e-32	4.3548e-29	62.0658	ACKR3	57007	atypical chemokine receptor 3
IL33_vs_Nontreated_HUVEC_6_hrs	ENSG00000115604	3.59097	0.651281	13.538	6.14769e-23	1.35404e-20	41.1372	IL18R1	8809	interleukin 18 receptor 1
IL33_vs_Nontreated_HUVEC_6_hrs	ENSG00000145506	3.57908	0.112556	5.94551	5.89646e-08	1.77844e-06	7.74987	NKD2	85409	naked cuticle homolog 2 (Drosophila)
IL33_vs_Nontreated_HUVEC_6_hrs	ENSG00000232124	3.56324	-2.91933	8.08271	3.82442e-12	2.29378e-10	16.7036	AP001057.1
IL33_vs_Nontreated_HUVEC_6_hrs	ENSG00000181656	3.56038	-3.71883	5.90664	6.9709e-08	2.06716e-06	7.646	GPR88	54112	G protein-coupled receptor 88
IL33_vs_Nontreated_HUVEC_6_hrs	ENSG00000160223	3.55133	-1.15059	6.67713	2.36143e-09	9.1966e-08	10.8446	ICOSLG	23308	inducible T-cell co-stimulator ligand
IL33_vs_Nontreated_HUVEC_6_hrs	ENSG00000230943	3.51943	-3.26312	3.3829	0.0010858	0.0101857	-0.925641	LINC02541
IL33_vs_Nontreated_HUVEC_6_hrs	ENSG00000115607	3.46469	-3.43335	5.67312	1.88896e-07	5.11993e-06	6.66945	IL18RAP	8807	interleukin 18 receptor accessory protein
IL33_vs_Nontreated_HUVEC_6_hrs	ENSG00000279932	3.45617	-3.09682	4.6406	1.24841e-05	0.00021727	2.93612	AP006248.4
IL33_vs_Nontreated_HUVEC_6_hrs	ENSG00000253121	3.40661	-3.57844	3.57875	0.000572949	0.00602616	-0.375826	AC120042.2
IL33_vs_Nontreated_HUVEC_6_hrs	ENSG00000135114	3.40017	0.00407622	5.89653	7.28062e-08	2.14992e-06	7.66247	OASL	8638	2'-5'-oligoadenylate synthetase-like
IL33_vs_Nontreated_HUVEC_6_hrs	ENSG00000186704	3.39684	-2.93496	4.00076	0.000134181	0.00174882	0.886022	DTX2P1
IL33_vs_Nontreated_HUVEC_6_hrs	ENSG00000213344	3.39046	-3.75523	4.54518	1.80069e-05	0.000299658	2.60412	PCNPP3	729298	PEST containing nuclear protein pseudogene 3
IL33_vs_Nontreated_HUVEC_6_hrs	ENSG00000205502	3.38656	-2.4004	10.6774	2.20719e-17	2.48285e-15	28.6982	C2CD4B	388125	C2 calcium-dependent domain containing 4B
IL33_vs_Nontreated_HUVEC_6_hrs	ENSG00000186891	3.37101	-2.92219	6.3721	9.16243e-09	3.19345e-07	9.53131	TNFRSF18	8784	tumor necrosis factor receptor superfamily, member 18
IL33_vs_Nontreated_HUVEC_6_hrs	ENSG00000197520	3.37101	-4.07858	4.79945	6.72625e-06	0.000125835	3.56476	FAM177B	400823	family with sequence similarity 177, member B
IL33_vs_Nontreated_HUVEC_6_hrs	ENSG00000137203	3.36646	3.41388	9.00145	5.29968e-14	3.96523e-12	20.7336	TFAP2A	7020	transcription factor AP-2 alpha (activating enhancer binding protein 2 alpha)
IL33_vs_Nontreated_HUVEC_6_hrs	ENSG00000166670	3.33623	-0.380093	4.98635	3.20631e-06	6.52972e-05	4.30134	MMP10	4319	matrix metallopeptidase 10 (stromelysin 2)
IL33_vs_Nontreated_HUVEC_6_hrs	ENSG00000163874	3.33192	3.48673	20.1893	3.3031e-34	2.16436e-31	67.0525	ZC3H12A	80149	zinc finger CCCH-type containing 12A
IL33_vs_Nontreated_HUVEC_6_hrs	ENSG00000260583	3.32566	-3.03541	3.46905	0.000821952	0.00814186	-0.686508	AP000223.1
IL33_vs_Nontreated_HUVEC_6_hrs	ENSG00000167034	3.32053	2.22884	15.9904	2.25695e-27	7.21398e-25	50.8273	NKX3-1	4824	NK3 homeobox 1
IL33_vs_Nontreated_HUVEC_6_hrs	ENSG00000116132	3.31841	-2.28189	7.92582	7.91339e-12	4.55846e-10	16.4034	PRRX1	5396	paired related homeobox 1
IL33_vs_Nontreated_HUVEC_6_hrs	ENSG00000163082	3.26263	1.95339	13.1779	2.93085e-22	5.86393e-20	39.4892	SGPP2	130367	sphingosine-1-phosphate phosphatase 2
IL33_vs_Nontreated_HUVEC_6_hrs	ENSG00000010610	3.25126	-1.9182	5.05211	2.4626e-06	5.20941e-05	4.46414	CD4	920	CD4 molecule
IL33_vs_Nontreated_HUVEC_6_hrs	ENSG00000268051	3.25126	-2.88308	5.00189	3.01288e-06	6.17368e-05	4.2915	AC008395.1
IL33_vs_Nontreated_HUVEC_6_hrs	ENSG00000144802	3.22476	4.46513	27.3523	6.16002e-44	1.46776e-40	89.6349	NFKBIZ	64332	nuclear factor of kappa light polypeptide gene enhancer in B-cells inhibitor, zeta
IL33_vs_Nontreated_HUVEC_6_hrs	ENSG00000183813	3.21529	-3.59881	3.34019	0.00124444	0.0114284	-1.03722	CCR4	1233	chemokine (C-C motif) receptor 4
IL33_vs_Nontreated_HUVEC_6_hrs	ENSG00000163545	3.19081	3.2815	16.7399	1.15886e-28	4.21856e-26	54.5886	NUAK2	81788	NUAK family, SNF1-like kinase, 2
IL33_vs_Nontreated_HUVEC_6_hrs	ENSG00000251258	3.15686	-4.50337	5.5178	3.6334e-07	9.28181e-06	5.99117	RFPL4B	442247	ret finger protein-like 4B
IL33_vs_Nontreated_HUVEC_6_hrs	ENSG00000187479	3.14317	-2.16391	5.7748	1.22614e-07	3.45189e-06	7.2225	C11orf96	387763	chromosome 11 open reading frame 96
IL33_vs_Nontreated_HUVEC_6_hrs	ENSG00000100906	3.12948	5.91199	44.1448	1.90785e-60	5.00048e-56	127.573	NFKBIA	4792	nuclear factor of kappa light polypeptide gene enhancer in B-cells inhibitor, alpha
IL33_vs_Nontreated_HUVEC_6_hrs	ENSG00000270607	3.12765	-1.78186	7.77192	1.61216e-11	8.78476e-10	15.6581	AC009549.1
IL33_vs_Nontreated_HUVEC_6_hrs	ENSG00000173918	3.12342	0.487387	12.4802	6.30997e-21	1.0534e-18	37.0086	C1QTNF1	114897	C1q and tumor necrosis factor related protein 1
IL33_vs_Nontreated_HUVEC_6_hrs	ENSG00000104856	3.1055	3.36975	25.4294	1.56244e-41	3.41263e-38	83.8275	RELB	5971	v-rel avian reticuloendotheliosis viral oncogene homolog B
IL33_vs_Nontreated_HUVEC_6_hrs	ENSG00000145113	3.0987	-1.33594	3.8429	0.000233597	0.00280439	0.402656	MUC4	4585	mucin 4, cell surface associated
IL33_vs_Nontreated_HUVEC_6_hrs	ENSG00000128342	3.08173	3.40887	14.0486	6.8939e-24	1.7374e-21	43.7613	LIF	3976	leukemia inhibitory factor
IL33_vs_Nontreated_HUVEC_6_hrs	ENSG00000117013	3.07255	-0.585784	5.94451	5.92192e-08	1.78406e-06	7.8805	KCNQ4	9132	potassium voltage-gated channel, KQT-like subfamily, member 4
IL33_vs_Nontreated_HUVEC_6_hrs	ENSG00000248795	3.07255	-3.93481	4.22866	5.89076e-05	0.000855384	1.64517	AC098859.1
IL33_vs_Nontreated_HUVEC_6_hrs	ENSG00000137699	3.07255	-2.04619	3.94993	0.000160639	0.00205083	0.764453	TRIM29	23650	tripartite motif containing 29
IL33_vs_Nontreated_HUVEC_6_hrs	ENSG00000180509	3.07255	-3.20375	3.32435	0.00130862	0.0119052	-1.05156	KCNE1	3753	potassium voltage-gated channel, Isk-related family, member 1
IL33_vs_Nontreated_HUVEC_6_hrs	ENSG00000230067	3.07201	-2.91013	3.34171	0.00123842	0.0113851	-1.02387	HSPD1P6	645548	heat shock 60kDa protein 1 (chaperonin) pseudogene 6
IL33_vs_Nontreated_HUVEC_6_hrs	ENSG00000104312	3.07139	5.45828	42.7835	2.45029e-59	3.21111e-55	124.716	RIPK2	8767	receptor-interacting serine-threonine kinase 2
IL33_vs_Nontreated_HUVEC_6_hrs	ENSG00000238317	3.06906	-2.01209	4.04966	0.000112705	0.00149949	1.05874	SNORD11	692058	small nucleolar RNA, C/D box 11
IL33_vs_Nontreated_HUVEC_6_hrs	ENSG00000237732	3.06041	-3.64732	4.75378	8.04413e-06	0.000147852	3.30427	CT75
IL33_vs_Nontreated_HUVEC_6_hrs	ENSG00000179862	3.05686	2.14446	13.0069	6.18709e-22	1.1751e-19	39.3757	CITED4	163732	Cbp/p300-interacting transactivator, with Glu/Asp-rich carboxy-terminal domain, 4
IL33_vs_Nontreated_HUVEC_6_hrs	ENSG00000178882	3.05492	-0.136405	3.59825	0.000553924	0.0058589	-0.3155	RFLNA
IL33_vs_Nontreated_HUVEC_6_hrs	ENSG00000258104	3.0538	-4.16985	4.11606	8.87643e-05	0.00121743	1.24421	HIGD1AP9	100874452	HIG1 hypoxia inducible domain family, member 1A pseudogene 9
IL33_vs_Nontreated_HUVEC_6_hrs	ENSG00000159166	3.04759	-0.103288	5.57928	2.80698e-07	7.39407e-06	6.51481	LAD1	3898	ladinin 1
IL33_vs_Nontreated_HUVEC_6_hrs	ENSG00000187037	3.04759	-4.43048	6.2267	1.73662e-08	5.8355e-07	8.8569	GPR141	353345	G protein-coupled receptor 141
IL33_vs_Nontreated_HUVEC_6_hrs	ENSG00000241413	3.04759	-3.18676	3.11404	0.00251414	0.0203759	-1.58974	RN7SL441P
IL33_vs_Nontreated_HUVEC_6_hrs	ENSG00000259354	3.02666	-2.86145	3.90099	0.000190783	0.00236427	0.573307	AC025580.2
IL33_vs_Nontreated_HUVEC_6_hrs	ENSG00000116031	3.01608	-2.73687	3.63076	0.000481677	0.00522981	-0.203202	CD207	50489	CD207 molecule, langerin
IL33_vs_Nontreated_HUVEC_6_hrs	ENSG00000237927	3.00672	-3.73915	4.04861	0.00011313	0.00150361	1.02068	AL078604.2
IL33_vs_Nontreated_HUVEC_6_hrs	ENSG00000131203	3.00199	-4.14527	4.58315	1.55724e-05	0.000265724	2.7759	IDO1	3620	indoleamine 2,3-dioxygenase 1
IL33_vs_Nontreated_HUVEC_6_hrs	ENSG00000251136	2.99757	4.07141	25.0437	4.93238e-41	8.61851e-38	82.7387	AF117829.1
IL33_vs_Nontreated_HUVEC_6_hrs	ENSG00000188015	2.99426	-0.200589	7.6154	3.31761e-11	1.72529e-09	15.1247	S100A3	6274	S100 calcium binding protein A3
IL33_vs_Nontreated_HUVEC_6_hrs	ENSG00000261594	2.98768	-3.17712	3.078	0.00280392	0.0222027	-1.69021	TPBGL	100507050	trophoblast glycoprotein-like
IL33_vs_Nontreated_HUVEC_6_hrs	ENSG00000162654	2.96469	-1.5708	7.74774	1.80254e-11	9.74115e-10	15.687	GBP4	115361	guanylate binding protein 4
IL33_vs_Nontreated_HUVEC_6_hrs	ENSG00000167619	2.94495	-1.76777	4.91614	4.24225e-06	8.35382e-05	4.00464	TMEM145	284339	transmembrane protein 145
IL33_vs_Nontreated_HUVEC_6_hrs	ENSG00000251441	2.94495	-3.04389	3.05513	0.00300357	0.0234856	-1.73512	RTEL1P1	100421429	regulator of telomere elongation helicase 1 pseudogene 1
IL33_vs_Nontreated_HUVEC_6_hrs	ENSG00000172183	2.93676	3.20126	18.6735	7.56094e-32	4.04433e-29	61.4681	ISG20	3669	interferon stimulated exonuclease gene 20kDa
IL33_vs_Nontreated_HUVEC_6_hrs	ENSG00000140519	2.93578	-0.797126	3.99365	0.00013761	0.00178696	0.886024	RHCG	51458	Rh family, C glycoprotein
IL33_vs_Nontreated_HUVEC_6_hrs	ENSG00000184371	2.93404	4.28253	32.9441	6.26989e-50	3.28668e-46	103.605	CSF1	1435	colony stimulating factor 1 (macrophage)
IL33_vs_Nontreated_HUVEC_6_hrs	ENSG00000197632	2.92881	-1.77093	12.8332	1.32637e-21	2.36491e-19	38.4253	SERPINB2	5055	serpin peptidase inhibitor, clade B (ovalbumin), member 2
IL33_vs_Nontreated_HUVEC_6_hrs	ENSG00000135917	2.927	-0.935222	5.35584	7.12864e-07	1.70476e-05	5.62757	SLC19A3	80704	solute carrier family 19 (thiamine transporter), member 3
IL33_vs_Nontreated_HUVEC_6_hrs	ENSG00000249755	2.927	-3.09504	4.43868	2.6971e-05	0.00042921	2.33849	AC083829.1
IL33_vs_Nontreated_HUVEC_6_hrs	ENSG00000223882	2.927	-2.77342	3.31099	0.00136871	0.012349	-1.08063	ABCC5-AS1	100873982	ABCC5 antisense RNA 1
IL33_vs_Nontreated_HUVEC_6_hrs	ENSG00000149599	2.92511	-2.86334	3.97677	0.000146097	0.00188352	0.792999	DUSP15	128853	dual specificity phosphatase 15
IL33_vs_Nontreated_HUVEC_6_hrs	ENSG00000215347	2.92511	-3.46814	3.60654	0.000522312	0.00558995	-0.288161	SLC25A5P1	266623	solute carrier family 25 (mitochondrial carrier; adenine nucleotide translocator), member 5 pseudogene 1
IL33_vs_Nontreated_HUVEC_6_hrs	ENSG00000123685	2.90207	-0.569907	8.23218	1.91036e-12	1.19216e-10	17.6888	BATF3	55509	basic leucine zipper transcription factor, ATF-like 3
IL33_vs_Nontreated_HUVEC_6_hrs	ENSG00000146374	2.88473	1.36689	7.25546	1.74063e-10	8.0462e-09	13.6449	RSPO3	84870	R-spondin 3
IL33_vs_Nontreated_HUVEC_6_hrs	ENSG00000105376	2.88355	0.268282	5.43233	5.19096e-07	1.28597e-05	5.84597	ICAM5	7087	intercellular adhesion molecule 5, telencephalin
IL33_vs_Nontreated_HUVEC_6_hrs	ENSG00000077150	2.88179	5.81001	29.4293	2.18568e-46	7.16084e-43	95.4567	NFKB2	4791	nuclear factor of kappa light polypeptide gene enhancer in B-cells 2 (p49/p100)
IL33_vs_Nontreated_HUVEC_6_hrs	ENSG00000280233	2.86334	-2.53272	2.81854	0.00599796	0.0412075	-2.29213	AC015813.7
IL33_vs_Nontreated_HUVEC_6_hrs	ENSG00000223956	2.85312	-2.27247	3.29257	0.00144688	0.0128901	-1.14543	LINC01767
IL33_vs_Nontreated_HUVEC_6_hrs	ENSG00000176907	2.84864	2.20533	24.4626	2.85942e-40	4.16363e-37	81.3907	TCIM
IL33_vs_Nontreated_HUVEC_6_hrs	ENSG00000203635	2.84014	-1.06801	5.80037	1.09934e-07	3.12174e-06	7.30013	AC144450.1
IL33_vs_Nontreated_HUVEC_6_hrs	ENSG00000239035	2.83092	-4.18734	4.15664	7.66272e-05	0.00107229	1.3464	SNORD13D
IL33_vs_Nontreated_HUVEC_6_hrs	ENSG00000122733	2.83092	-3.29243	3.29446	0.00143829	0.0128267	-1.12913	PHF24
IL33_vs_Nontreated_HUVEC_6_hrs	ENSG00000166920	2.83013	-1.26674	4.10002	9.40523e-05	0.00127768	1.20061	C15orf48	84419	chromosome 15 open reading frame 48
IL33_vs_Nontreated_HUVEC_6_hrs	ENSG00000273812	2.82938	-2.72282	4.44874	2.59667e-05	0.000414992	2.32982	BX640514.2
IL33_vs_Nontreated_HUVEC_6_hrs	ENSG00000172346	2.81601	-2.34869	3.76769	0.000302794	0.00351316	0.182608	CSDC2	27254	cold shock domain containing C2, RNA binding
IL33_vs_Nontreated_HUVEC_6_hrs	ENSG00000235308	2.81119	-3.16802	2.74857	0.00731477	0.0482194	-2.45201	AL445991.1
IL33_vs_Nontreated_HUVEC_6_hrs	ENSG00000187123	2.80999	0.879309	12.3418	1.16712e-20	1.85395e-18	36.5036	LYPD6	130574	LY6/PLAUR domain containing 6
IL33_vs_Nontreated_HUVEC_6_hrs	ENSG00000170743	2.78621	-1.18592	4.52034	1.9795e-05	0.00032508	2.57817	SYT9	143425	synaptotagmin IX
IL33_vs_Nontreated_HUVEC_6_hrs	ENSG00000175793	2.77982	2.82913	3.84388	0.000234275	0.00280894	0.43998	SFN	2810	stratifin
IL33_vs_Nontreated_HUVEC_6_hrs	ENSG00000258365	2.75714	-2.11701	3.25336	0.00163633	0.0142344	-1.24495	AC073655.2
IL33_vs_Nontreated_HUVEC_6_hrs	ENSG00000244541	2.74478	-2.74832	5.61857	2.37877e-07	6.3297e-06	6.56516	LINC01213
IL33_vs_Nontreated_HUVEC_6_hrs	ENSG00000268812	2.74478	-1.46538	4.35504	3.69063e-05	0.000569343	2.06594	AC004264.1
IL33_vs_Nontreated_HUVEC_6_hrs	ENSG00000178342	2.74478	-2.93707	3.30386	0.00139626	0.0125328	-1.10199	KCNG2	26251	potassium voltage-gated channel, subfamily G, member 2
IL33_vs_Nontreated_HUVEC_6_hrs	ENSG00000085741	2.74478	-2.78084	3.27365	0.00153554	0.013501	-1.17819	WNT11	7481	wingless-type MMTV integration site family, member 11
IL33_vs_Nontreated_HUVEC_6_hrs	ENSG00000105088	2.74171	1.61125	5.70335	1.66171e-07	4.55104e-06	6.98175	OLFM2	93145	olfactomedin 2
IL33_vs_Nontreated_HUVEC_6_hrs	ENSG00000223387	2.73373	-3.41338	3.45888	0.000849586	0.00836815	-0.684791	LINC02068
IL33_vs_Nontreated_HUVEC_6_hrs	ENSG00000234840	2.72211	-1.9696	4.00972	0.000129971	0.00170072	0.876314	LINC01239
IL33_vs_Nontreated_HUVEC_6_hrs	ENSG00000262179	2.71213	-4.37546	3.54317	0.000644591	0.00665671	-0.446685	MYMX
IL33_vs_Nontreated_HUVEC_6_hrs	ENSG00000197919	2.71064	-3.32046	4.06833	0.00010541	0.0014132	1.09534	IFNA1	3439	interferon, alpha 1
IL33_vs_Nontreated_HUVEC_6_hrs	ENSG00000004468	2.70532	-0.910857	4.03972	0.000116783	0.00154981	1.04034	CD38	952	CD38 molecule
IL33_vs_Nontreated_HUVEC_6_hrs	ENSG00000080709	2.70515	-1.38166	5.36351	6.90609e-07	1.65911e-05	5.73288	KCNN2	3781	potassium intermediate/small conductance calcium-activated channel, subfamily N, member 2
IL33_vs_Nontreated_HUVEC_6_hrs	ENSG00000124145	2.70482	6.23368	33.8033	4.13931e-51	3.05811e-47	106.28	SDC4	6385	syndecan 4
IL33_vs_Nontreated_HUVEC_6_hrs	ENSG00000123838	2.70095	-3.35825	3.88308	0.000203114	0.00248651	0.508632	C4BPA	722	complement component 4 binding protein, alpha
IL33_vs_Nontreated_HUVEC_6_hrs	ENSG00000204876	2.70074	-3.0708	4.0661	0.000106257	0.00142236	1.07496	AC021218.1
IL33_vs_Nontreated_HUVEC_6_hrs	ENSG00000108576	2.70016	-1.79178	3.65314	0.000446807	0.00490813	-0.122948	SLC6A4	6532	solute carrier family 6 (neurotransmitter transporter), member 4
IL33_vs_Nontreated_HUVEC_6_hrs	ENSG00000285938	2.69221	-2.12957	3.51052	0.000717719	0.0072631	-0.546452	AC072022.2
IL33_vs_Nontreated_HUVEC_6_hrs	ENSG00000101203	2.68529	-1.17271	4.82811	6.00955e-06	0.000113398	3.65893	COL20A1	57642	collagen, type XX, alpha 1
IL33_vs_Nontreated_HUVEC_6_hrs	ENSG00000276975	2.68529	-3.50057	3.58909	0.000553596	0.00585779	-0.308665	HYDIN2	100288805	HYDIN2, axonemal central pair apparatus protein (pseudogene)
IL33_vs_Nontreated_HUVEC_6_hrs	ENSG00000205744	2.68529	0.134697	5.57324	2.87926e-07	7.54654e-06	6.41993	DENND1C	79958	DENN/MADD domain containing 1C
IL33_vs_Nontreated_HUVEC_6_hrs	ENSG00000286976	2.68529	-4.43236	5.33924	7.63485e-07	1.81259e-05	5.51407	AC084335.1
IL33_vs_Nontreated_HUVEC_6_hrs	ENSG00000197238	2.68529	-3.86227	3.93192	0.000171159	0.002163	0.704959	HIST1H4J	8363	histone cluster 1, H4j
IL33_vs_Nontreated_HUVEC_6_hrs	ENSG00000248698	2.68141	-2.7411	4.03549	0.000118562	0.00157024	1.00869	LINC01085
IL33_vs_Nontreated_HUVEC_6_hrs	ENSG00000236027	2.68141	-2.76928	3.49551	0.000753918	0.0075507	-0.580455	PATE3	100169851	prostate and testis expressed 3
IL33_vs_Nontreated_HUVEC_6_hrs	ENSG00000259036	2.68141	-3.7099	2.74997	0.00727827	0.0480392	-2.44832	AL355102.5
IL33_vs_Nontreated_HUVEC_6_hrs	ENSG00000254791	2.6795	-1.87142	3.55912	0.000611479	0.00636784	-0.442728	FAR1-IT1
IL33_vs_Nontreated_HUVEC_6_hrs	ENSG00000168685	2.67783	-0.44298	6.6241	2.99303e-09	1.14188e-07	10.8961	IL7R	3575	interleukin 7 receptor
IL33_vs_Nontreated_HUVEC_6_hrs	ENSG00000156206	2.67721	-2.16323	4.13999	8.14006e-05	0.00112646	1.31557	CFAP161
IL33_vs_Nontreated_HUVEC_6_hrs	ENSG00000277829	2.67465	-4.26991	3.94792	0.000161779	0.00206337	0.725672	AL031651.2
IL33_vs_Nontreated_HUVEC_6_hrs	ENSG00000173391	2.67364	-3.44061	2.85246	0.00544414	0.0380712	-2.2156	OLR1	4973	oxidized low density lipoprotein (lectin-like) receptor 1
IL33_vs_Nontreated_HUVEC_6_hrs	ENSG00000254441	2.66834	-2.91425	3.30329	0.00139875	0.0125466	-1.09968	AP001646.1
IL33_vs_Nontreated_HUVEC_6_hrs	ENSG00000131979	2.66546	3.61697	25.1595	3.48779e-41	6.52963e-38	83.1452	GCH1	2643	GTP cyclohydrolase 1
IL33_vs_Nontreated_HUVEC_6_hrs	ENSG00000134070	2.66454	2.68197	20.3505	1.88247e-34	1.26511e-31	67.9255	IRAK2	3656	interleukin-1 receptor-associated kinase 2
IL33_vs_Nontreated_HUVEC_6_hrs	ENSG00000162777	2.66189	1.66933	7.47131	6.4337e-11	3.21808e-09	14.2503	DENND2D	79961	DENN/MADD domain containing 2D
IL33_vs_Nontreated_HUVEC_6_hrs	ENSG00000028277	2.66154	1.20723	9.51967	4.72653e-15	4.02216e-13	23.6982	POU2F2	5452	POU class 2 homeobox 2
IL33_vs_Nontreated_HUVEC_6_hrs	ENSG00000176029	2.66107	-2.45877	2.98185	0.00373578	0.0281445	-1.91247	C11orf16	56673	chromosome 11 open reading frame 16
IL33_vs_Nontreated_HUVEC_6_hrs	ENSG00000130222	2.6593	-0.19582	5.31926	8.29076e-07	1.95767e-05	5.5284	GADD45G	10912	growth arrest and DNA-damage-inducible, gamma
IL33_vs_Nontreated_HUVEC_6_hrs	ENSG00000144218	2.65429	0.82274	9.00102	5.31017e-14	3.96523e-12	21.4555	AFF3	3899	AF4/FMR2 family, member 3
IL33_vs_Nontreated_HUVEC_6_hrs	ENSG00000107968	2.6471	3.27263	16.6701	1.52343e-28	5.39582e-26	54.1698	MAP3K8	1326	mitogen-activated protein kinase kinase kinase 8
IL33_vs_Nontreated_HUVEC_6_hrs	ENSG00000145901	2.63981	6.68132	9.84333	3.73937e-15	3.22398e-13	22.959	TNIP1	10318	TNFAIP3 interacting protein 1
IL33_vs_Nontreated_HUVEC_6_hrs	ENSG00000136999	2.6228	-0.0940289	6.98208	5.9856e-10	2.53855e-08	12.2487	CCN3
IL33_vs_Nontreated_HUVEC_6_hrs	ENSG00000227456	2.61153	-2.50263	2.87299	0.00513213	0.0362765	-2.1681	LINC00310	114036	long intergenic non-protein coding RNA 310
IL33_vs_Nontreated_HUVEC_6_hrs	ENSG00000125347	2.60809	3.24939	22.3588	2.1772e-37	2.19478e-34	74.2743	IRF1	3659	interferon regulatory factor 1
IL33_vs_Nontreated_HUVEC_6_hrs	ENSG00000286696	2.60071	-3.29373	2.47618	0.0152595	0.0850058	-3.01613	AC090826.3
IL33_vs_Nontreated_HUVEC_6_hrs	ENSG00000253831	2.5939	-4.71839	4.56944	1.64117e-05	0.000277724	2.70026	ETV3L	440695	ets variant 3-like
IL33_vs_Nontreated_HUVEC_6_hrs	ENSG00000138944	2.59164	-0.182329	5.69137	1.74836e-07	4.76843e-06	6.97926	SHISAL1
IL33_vs_Nontreated_HUVEC_6_hrs	ENSG00000128285	2.58911	-4.17584	2.84121	0.00562247	0.0390474	-2.24105	MCHR1	2847	melanin-concentrating hormone receptor 1
IL33_vs_Nontreated_HUVEC_6_hrs	ENSG00000270571	2.5872	-1.67208	3.25392	0.00163347	0.0142142	-1.2349	AC007681.1
IL33_vs_Nontreated_HUVEC_6_hrs	ENSG00000181355	2.58494	-3.14865	3.53953	0.000652372	0.00672646	-0.450259	OFCC1	266553	orofacial cleft 1 candidate 1
IL33_vs_Nontreated_HUVEC_6_hrs	ENSG00000235947	2.57078	-3.52408	2.66925	0.00910268	0.0568457	-2.62012	EGOT	100126791	eosinophil granule ontogeny transcript (non-protein coding)
IL33_vs_Nontreated_HUVEC_6_hrs	ENSG00000285278	2.56505	-0.500128	4.41005	3.00387e-05	0.000474	2.17948	AL138885.3
IL33_vs_Nontreated_HUVEC_6_hrs	ENSG00000117407	2.55569	0.295794	4.46532	2.43901e-05	0.000391467	2.40176	ARTN	9048	artemin
IL33_vs_Nontreated_HUVEC_6_hrs	ENSG00000286215	2.54807	-0.0867519	7.21381	2.08922e-10	9.52319e-09	13.4003	AL356534.1
IL33_vs_Nontreated_HUVEC_6_hrs	ENSG00000145365	2.54239	3.43529	21.7037	1.88364e-36	1.70242e-33	72.3711	TIFA	92610	TRAF-interacting protein with forkhead-associated domain
IL33_vs_Nontreated_HUVEC_6_hrs	ENSG00000279903	2.51884	-3.43335	3.67995	0.000408178	0.00453705	-0.0614139	AP006248.3
IL33_vs_Nontreated_HUVEC_6_hrs	ENSG00000124664	2.50306	1.75391	2.01441	0.0475223	0.193526	-4.09147	SPDEF	25803	SAM pointed domain containing ETS transcription factor
IL33_vs_Nontreated_HUVEC_6_hrs	ENSG00000286931	2.50306	-1.07167	4.47006	2.39569e-05	0.000385221	2.42334	AL136419.3
IL33_vs_Nontreated_HUVEC_6_hrs	ENSG00000156689	2.50306	-4.08059	4.42976	2.78928e-05	0.000443072	2.29047	GLYATL2	219970	glycine-N-acyltransferase-like 2
IL33_vs_Nontreated_HUVEC_6_hrs	ENSG00000139915	2.50306	-2.84444	4.10572	9.21405e-05	0.00125749	1.21695	MDGA2	161357	MAM domain containing glycosylphosphatidylinositol anchor 2
IL33_vs_Nontreated_HUVEC_6_hrs	ENSG00000171303	2.50306	-1.53253	3.41334	0.000984588	0.00943549	-0.807218	KCNK3	3777	potassium channel, subfamily K, member 3
IL33_vs_Nontreated_HUVEC_6_hrs	ENSG00000091010	2.50306	-3.07111	3.23864	0.00171326	0.0148053	-1.26949	POU4F3	5459	POU class 4 homeobox 3
IL33_vs_Nontreated_HUVEC_6_hrs	ENSG00000174740	2.50306	-3.61149	3.11453	0.00251039	0.020361	-1.58759	PABPC5	140886	poly(A) binding protein, cytoplasmic 5
IL33_vs_Nontreated_HUVEC_6_hrs	ENSG00000227431	2.50306	-2.51911	2.67875	0.00886823	0.0557134	-2.6132	CSE1L-AS1
IL33_vs_Nontreated_HUVEC_6_hrs	ENSG00000198771	2.50293	-3.42237	3.71602	0.000361209	0.00408601	0.0629018	RCSD1	92241	RCSD domain containing 1
IL33_vs_Nontreated_HUVEC_6_hrs	ENSG00000259540	2.50197	-2.25812	3.17348	0.00209633	0.0175102	-1.45303	AC027020.1
IL33_vs_Nontreated_HUVEC_6_hrs	ENSG00000115221	2.50108	-0.656386	4.52088	1.97544e-05	0.000324616	2.61403	ITGB6	3694	integrin, beta 6
IL33_vs_Nontreated_HUVEC_6_hrs	ENSG00000274372	2.50108	-1.1086	4.16247	7.502e-05	0.00105401	1.42922	AC239803.3
IL33_vs_Nontreated_HUVEC_6_hrs	ENSG00000286424	2.50108	-3.5166	3.74219	0.000330395	0.00379144	0.118719	AL157996.2
IL33_vs_Nontreated_HUVEC_6_hrs	ENSG00000206828	2.50108	-2.89332	3.57456	0.000580974	0.0061007	-0.35843	RF00003
IL33_vs_Nontreated_HUVEC_6_hrs	ENSG00000274698	2.50108	-2.42721	3.48971	0.000768357	0.00767771	-0.595732	AC099521.1
IL33_vs_Nontreated_HUVEC_6_hrs	ENSG00000204472	2.50108	-4.31022	3.28211	0.0014953	0.0132182	-1.15565	AIF1	199	allograft inflammatory factor 1
IL33_vs_Nontreated_HUVEC_6_hrs	ENSG00000267577	2.50108	-3.61089	3.2187	0.00182294	0.0155887	-1.32161	AC010327.4
IL33_vs_Nontreated_HUVEC_6_hrs	ENSG00000255450	2.50108	-4.08961	3.16513	0.0021508	0.0178677	-1.46109	AC110056.1
IL33_vs_Nontreated_HUVEC_6_hrs	ENSG00000265096	2.49179	-4.2084	3.59013	0.000551677	0.00584456	-0.320018	C1QTNF1-AS1	100507410	C1QTNF1 antisense RNA 1
IL33_vs_Nontreated_HUVEC_6_hrs	ENSG00000010818	2.48398	4.68779	33.7521	4.66708e-51	3.05811e-47	105.834	HIVEP2	3097	human immunodeficiency virus type I enhancer binding protein 2
IL33_vs_Nontreated_HUVEC_6_hrs	ENSG00000196878	2.47628	3.51425	13.6312	4.11325e-23	9.45688e-21	42.1225	LAMB3	3914	laminin, beta 3
IL33_vs_Nontreated_HUVEC_6_hrs	ENSG00000287618	2.4758	-2.83501	2.50912	0.0139978	0.0796566	-2.95229	AC025576.3
IL33_vs_Nontreated_HUVEC_6_hrs	ENSG00000224173	2.47416	-3.83877	3.88253	0.0002035	0.00248899	0.532374	AC007422.1
IL33_vs_Nontreated_HUVEC_6_hrs	ENSG00000112299	2.47416	-3.48306	2.73533	0.00758219	0.0494643	-2.49146	VNN1	8876	vanin 1
IL33_vs_Nontreated_HUVEC_6_hrs	ENSG00000133106	2.47258	-2.47707	4.14123	8.10357e-05	0.001122	1.3748	EPSTI1	94240	epithelial stromal interaction 1 (breast)
IL33_vs_Nontreated_HUVEC_6_hrs	ENSG00000264655	2.46344	-2.70641	3.19924	0.0019362	0.0164073	-1.37382	PPIAP54
IL33_vs_Nontreated_HUVEC_6_hrs	ENSG00000153060	2.46344	-3.16548	2.72955	0.00770525	0.0500631	-2.49984	TEKT5	146279	tektin 5
IL33_vs_Nontreated_HUVEC_6_hrs	ENSG00000238713	2.45677	-3.50423	2.75446	0.00718743	0.0475473	-2.44137	RF00019
IL33_vs_Nontreated_HUVEC_6_hrs	ENSG00000176165	2.45582	-3.50519	3.70123	0.000379814	0.00426518	0.00280202	FOXG1	2290	forkhead box G1
IL33_vs_Nontreated_HUVEC_6_hrs	ENSG00000161270	2.45582	-3.15468	3.24091	0.0017012	0.0147303	-1.26449	NPHS1	4868	nephrosis 1, congenital, Finnish type (nephrin)
IL33_vs_Nontreated_HUVEC_6_hrs	ENSG00000151014	2.45163	3.86699	20.6933	5.75285e-35	4.18839e-32	69.0725	NOCT
IL33_vs_Nontreated_HUVEC_6_hrs	ENSG00000206926	2.44696	-3.1394	2.31108	0.0232457	0.115745	-3.33401	RNU6-1024P
IL33_vs_Nontreated_HUVEC_6_hrs	ENSG00000273353	2.44531	-2.77373	2.42373	0.0174796	0.0939124	-3.12205	AL008718.3
IL33_vs_Nontreated_HUVEC_6_hrs	ENSG00000227945	2.44149	-3.72741	2.75618	0.00715287	0.0473785	-2.43734	AL590006.1
IL33_vs_Nontreated_HUVEC_6_hrs	ENSG00000259351	2.4365	-3.18451	2.40856	0.0181736	0.0969134	-3.15596	AC015914.1
IL33_vs_Nontreated_HUVEC_6_hrs	ENSG00000169248	2.42584	-2.56214	5.22164	1.23782e-06	2.81956e-05	5.19702	CXCL11	6373	chemokine (C-X-C motif) ligand 11
IL33_vs_Nontreated_HUVEC_6_hrs	ENSG00000125845	2.41568	1.09791	5.16305	1.57187e-06	3.4679e-05	4.98249	BMP2	650	bone morphogenetic protein 2
IL33_vs_Nontreated_HUVEC_6_hrs	ENSG00000272567	2.41401	-3.54426	2.77895	0.00670938	0.0451465	-2.38272	AC109347.2
IL33_vs_Nontreated_HUVEC_6_hrs	ENSG00000234883	2.41225	-1.61171	3.80908	0.000262605	0.0030976	0.341689	MIR155HG	114614	MIR155 host gene (non-protein coding)
IL33_vs_Nontreated_HUVEC_6_hrs	ENSG00000162366	2.41167	-3.29669	3.82164	0.000251449	0.00298618	0.348051	PDZK1IP1	10158	PDZK1 interacting protein 1
IL33_vs_Nontreated_HUVEC_6_hrs	ENSG00000214282	2.41167	-2.54817	2.67894	0.00886358	0.0556976	-2.60219	KRT8P14	347333	keratin 8 pseudogene 14
IL33_vs_Nontreated_HUVEC_6_hrs	ENSG00000283766	2.41092	-2.67524	4.11396	8.94404e-05	0.00122478	1.2421	AC141930.2
IL33_vs_Nontreated_HUVEC_6_hrs	ENSG00000126259	2.40237	-2.30096	2.79924	0.00633569	0.0430203	-2.34261	KIRREL2	84063	kin of IRRE like 2 (Drosophila)
IL33_vs_Nontreated_HUVEC_6_hrs	ENSG00000202344	2.38908	-4.39474	3.50806	0.000723547	0.00730796	-0.544136	RN7SKP208
IL33_vs_Nontreated_HUVEC_6_hrs	ENSG00000120337	2.38843	-1.8241	10.0672	3.70368e-16	3.66315e-14	26.3225	TNFSF18	8995	tumor necrosis factor (ligand) superfamily, member 18
IL33_vs_Nontreated_HUVEC_6_hrs	ENSG00000152672	2.38283	-3.30758	2.98118	0.00374321	0.0281924	-1.91481	CLEC4F	165530	C-type lectin domain family 4, member F
IL33_vs_Nontreated_HUVEC_6_hrs	ENSG00000248132	2.37558	-4.18333	2.57878	0.0116334	0.0690471	-2.81551	LINC02101
IL33_vs_Nontreated_HUVEC_6_hrs	ENSG00000283761	2.37227	-2.1754	2.81543	0.00605129	0.0414761	-2.29946	AC118553.2
IL33_vs_Nontreated_HUVEC_6_hrs	ENSG00000231333	2.36997	-3.07158	2.34378	0.0214194	0.10918	-3.27865	RPL34P6	100270998	ribosomal protein L34 pseudogene 6
IL33_vs_Nontreated_HUVEC_6_hrs	ENSG00000225224	2.36547	-2.42864	2.36527	0.02029	0.104892	-3.23708	RPS27AP12	100130446	ribosomal protein S27a pseudogene 12
IL33_vs_Nontreated_HUVEC_6_hrs	ENSG00000115267	2.36235	2.84566	15.769	5.49994e-27	1.6762e-24	50.9217	IFIH1	64135	interferon induced with helicase C domain 1
IL33_vs_Nontreated_HUVEC_6_hrs	ENSG00000239636	2.36003	-3.4044	2.1973	0.0307387	0.141867	-3.5629	AC004865.2
IL33_vs_Nontreated_HUVEC_6_hrs	ENSG00000233930	2.35526	-0.876829	3.38715	0.0010711	0.0100766	-0.873462	KRTAP5-AS1	338651	KRTAP5-1/KRTAP5-2 antisense RNA 1
IL33_vs_Nontreated_HUVEC_6_hrs	ENSG00000133985	2.35057	1.44531	3.86468	0.000216567	0.00262424	0.495383	TTC9	23508	tetratricopeptide repeat domain 9
IL33_vs_Nontreated_HUVEC_6_hrs	ENSG00000260823	2.34969	-3.8422	4.33538	3.97107e-05	0.000607954	2.02403	AC026461.3
IL33_vs_Nontreated_HUVEC_6_hrs	ENSG00000235531	2.34908	-2.08496	4.12446	8.61097e-05	0.00118474	1.27999	MSC-AS1
IL33_vs_Nontreated_HUVEC_6_hrs	ENSG00000104951	2.34146	0.142437	5.51729	3.64114e-07	9.29254e-06	6.31955	IL4I1	259307	interleukin 4 induced 1
IL33_vs_Nontreated_HUVEC_6_hrs	ENSG00000272293	2.34095	-2.53825	3.03257	0.00321346	0.0248158	-1.78975	AC083964.1
IL33_vs_Nontreated_HUVEC_6_hrs	ENSG00000264391	2.3355	-2.96897	2.70503	0.00824809	0.0527552	-2.55101	RN7SL208P
IL33_vs_Nontreated_HUVEC_6_hrs	ENSG00000189120	2.33249	1.53229	9.88397	8.67345e-16	8.00462e-14	25.3046	SP6	80320	Sp6 transcription factor
IL33_vs_Nontreated_HUVEC_6_hrs	ENSG00000223646	2.33023	-2.61501	2.47638	0.0152516	0.0849839	-3.02151	AC002463.1
IL33_vs_Nontreated_HUVEC_6_hrs	ENSG00000240710	2.33023	-3.0703	2.21849	0.029183	0.136782	-3.52	AL512306.3
IL33_vs_Nontreated_HUVEC_6_hrs	ENSG00000231482	2.33004	-2.47451	3.72298	0.00035275	0.00400414	0.06734	AC105450.1
IL33_vs_Nontreated_HUVEC_6_hrs	ENSG00000172828	2.32095	-1.32478	3.22666	0.00177841	0.0152977	-1.30087	CES3	23491	carboxylesterase 3
IL33_vs_Nontreated_HUVEC_6_hrs	ENSG00000185338	2.31807	-0.625816	4.72271	9.08036e-06	0.000164249	3.35532	SOCS1	8651	suppressor of cytokine signaling 1
IL33_vs_Nontreated_HUVEC_6_hrs	ENSG00000205426	2.31765	3.78965	0.200898	0.841322	0.98027	-5.91862	KRT81	3887	keratin 81
IL33_vs_Nontreated_HUVEC_6_hrs	ENSG00000237484	2.31765	-4.12629	4.48783	2.23973e-05	0.000362815	2.48671	LINC01684
IL33_vs_Nontreated_HUVEC_6_hrs	ENSG00000276763	2.31765	-1.66257	3.29463	0.00143752	0.0128258	-1.12245	AC069499.2
IL33_vs_Nontreated_HUVEC_6_hrs	ENSG00000286895	2.31765	-3.6314	3.20108	0.00192522	0.0163318	-1.37541	AC092745.5
IL33_vs_Nontreated_HUVEC_6_hrs	ENSG00000123843	2.31212	-3.51467	3.81068	0.000261159	0.00308194	0.339722	C4BPB	725	complement component 4 binding protein, beta
IL33_vs_Nontreated_HUVEC_6_hrs	ENSG00000279375	2.31212	-3.82029	3.07152	0.00285916	0.0225307	-1.69825	AC244517.7
IL33_vs_Nontreated_HUVEC_6_hrs	ENSG00000154451	2.30969	-3.94606	3.24663	0.00167112	0.0145033	-1.24888	GBP5	115362	guanylate binding protein 5
IL33_vs_Nontreated_HUVEC_6_hrs	ENSG00000189292	2.30814	-3.00096	2.61795	0.0104685	0.0635717	-2.73702	ALKAL2
IL33_vs_Nontreated_HUVEC_6_hrs	ENSG00000153721	2.29522	3.83841	22.7352	6.4291e-38	7.32638e-35	75.8106	CNKSR3	154043	CNKSR family member 3
IL33_vs_Nontreated_HUVEC_6_hrs	ENSG00000254884	2.29455	-2.24492	2.82036	0.00596699	0.0410482	-2.2886	PRR13P2
IL33_vs_Nontreated_HUVEC_6_hrs	ENSG00000257335	2.29195	-2.3029	3.42115	0.000960086	0.00923783	-0.792049	MGAM	8972	maltase-glucoamylase (alpha-glucosidase)
IL33_vs_Nontreated_HUVEC_6_hrs	ENSG00000276980	2.29195	-3.90999	3.2877	0.0014692	0.0130402	-1.14176	AC008760.2
IL33_vs_Nontreated_HUVEC_6_hrs	ENSG00000241322	2.28176	-0.713233	3.75685	0.00031424	0.00362033	0.162258	CDRT1	374286	CMT1A duplicated region transcript 1
IL33_vs_Nontreated_HUVEC_6_hrs	ENSG00000140968	2.27895	-3.58693	2.63845	0.00990175	0.0607502	-2.69064	IRF8	3394	interferon regulatory factor 8
IL33_vs_Nontreated_HUVEC_6_hrs	ENSG00000285420	2.27463	-3.86118	2.66833	0.00912556	0.056975	-2.62957	AC011342.1
IL33_vs_Nontreated_HUVEC_6_hrs	ENSG00000106327	2.2703	0.528299	3.70849	0.000370564	0.00417203	0.0330913	TFR2	7036	transferrin receptor 2
IL33_vs_Nontreated_HUVEC_6_hrs	ENSG00000138615	2.26311	-2.33693	2.60641	0.0108003	0.0651201	-2.76266	CILP	8483	cartilage intermediate layer protein, nucleotide pyrophosphohydrolase
IL33_vs_Nontreated_HUVEC_6_hrs	ENSG00000261513	2.26311	-2.6888	2.38208	0.0194434	0.101902	-3.21924	AC009097.4
IL33_vs_Nontreated_HUVEC_6_hrs	ENSG00000287620	2.2618	-2.64943	2.29975	0.02391	0.118242	-3.37226	AC092053.4
IL33_vs_Nontreated_HUVEC_6_hrs	ENSG00000104321	2.25937	-1.8835	5.02606	2.7345e-06	5.71085e-05	4.37319	TRPA1	8989	transient receptor potential cation channel, subfamily A, member 1
IL33_vs_Nontreated_HUVEC_6_hrs	ENSG00000240219	2.25937	-1.68824	3.71698	0.000360025	0.00407614	0.0560971	AL512306.2
IL33_vs_Nontreated_HUVEC_6_hrs	ENSG00000223511	2.25937	-2.98527	3.52253	0.000689953	0.00704039	-0.497692	AL683807.1
IL33_vs_Nontreated_HUVEC_6_hrs	ENSG00000267015	2.25937	-3.70991	3.39405	0.00104763	0.00989466	-0.858999	AC023090.1
IL33_vs_Nontreated_HUVEC_6_hrs	ENSG00000287507	2.25937	-2.10074	3.37502	0.00111354	0.0104087	-0.908254	AP001053.1
IL33_vs_Nontreated_HUVEC_6_hrs	ENSG00000206262	2.25937	-1.48277	3.30826	0.00137696	0.0124021	-1.09483	FOXL2NB
IL33_vs_Nontreated_HUVEC_6_hrs	ENSG00000233593	2.25937	-1.46006	3.23677	0.00172331	0.0148774	-1.28011	LINC02609
IL33_vs_Nontreated_HUVEC_6_hrs	ENSG00000199562	2.25937	-4.1943	3.19249	0.00197702	0.0166777	-1.39168	RNU6-37P
IL33_vs_Nontreated_HUVEC_6_hrs	ENSG00000273821	2.25937	-2.14403	2.9982	0.00355944	0.0270336	-1.87549	AL096828.3
IL33_vs_Nontreated_HUVEC_6_hrs	ENSG00000108405	2.25937	-4.11928	2.91852	0.00449819	0.0326586	-2.07715	P2RX1	5023	purinergic receptor P2X, ligand-gated ion channel, 1
IL33_vs_Nontreated_HUVEC_6_hrs	ENSG00000226430	2.25937	-3.6853	2.7447	0.00738642	0.0484965	-2.47339	USP17L7	392197	ubiquitin specific peptidase 17-like family member 7
IL33_vs_Nontreated_HUVEC_6_hrs	ENSG00000100593	2.25937	-3.05294	2.73539	0.00758088	0.0494643	-2.48506	ISM2	145501	isthmin 2
IL33_vs_Nontreated_HUVEC_6_hrs	ENSG00000207614	2.25937	-3.85907	2.70337	0.00828588	0.0529545	-2.5505	MIR193A	406968	microRNA 193a
IL33_vs_Nontreated_HUVEC_6_hrs	ENSG00000255156	2.25937	-3.2331	2.69053	0.0085852	0.0543654	-2.58321	RNY1P9
IL33_vs_Nontreated_HUVEC_6_hrs	ENSG00000230310	2.25937	-4.0206	2.5522	0.0124895	0.0728525	-2.89263	AC010422.1
IL33_vs_Nontreated_HUVEC_6_hrs	ENSG00000148735	2.25937	-0.698216	3.68195	0.000405433	0.00451611	-0.0382962	PLEKHS1	79949	pleckstrin homology domain containing, family S member 1
IL33_vs_Nontreated_HUVEC_6_hrs	ENSG00000109320	2.25134	6.00476	31.0589	3.27315e-48	1.22556e-44	99.6313	NFKB1	4790	nuclear factor of kappa light polypeptide gene enhancer in B-cells 1
IL33_vs_Nontreated_HUVEC_6_hrs	ENSG00000180720	2.25011	-3.12181	2.33948	0.0216522	0.110174	-3.28332	CHRM4	1132	cholinergic receptor, muscarinic 4
IL33_vs_Nontreated_HUVEC_6_hrs	ENSG00000163132	2.23292	1.73164	10.4833	5.39863e-17	5.82296e-15	28.1778	MSX1	4487	msh homeobox 1
IL33_vs_Nontreated_HUVEC_6_hrs	ENSG00000166856	2.22252	-3.27317	2.02469	0.0460384	0.189313	-3.85034	GPR182	11318	G protein-coupled receptor 182
IL33_vs_Nontreated_HUVEC_6_hrs	ENSG00000000938	2.22155	-4.29384	2.82711	0.00585336	0.0404259	-2.28396	FGR	2268	FGR proto-oncogene, Src family tyrosine kinase
IL33_vs_Nontreated_HUVEC_6_hrs	ENSG00000138675	2.21574	-0.684796	6.62572	2.97143e-09	1.13695e-07	10.9168	FGF5	2250	fibroblast growth factor 5
IL33_vs_Nontreated_HUVEC_6_hrs	ENSG00000285774	2.21395	-1.68987	3.56533	0.000599034	0.00626024	-0.379292	AL133444.1
IL33_vs_Nontreated_HUVEC_6_hrs	ENSG00000259964	2.21153	-2.21818	2.57156	0.0118607	0.070063	-2.83204	THSD4-AS1
IL33_vs_Nontreated_HUVEC_6_hrs	ENSG00000266289	2.20903	-2.78686	2.32008	0.0227298	0.113823	-3.34708	AC012213.3
IL33_vs_Nontreated_HUVEC_6_hrs	ENSG00000180535	2.2084	-1.26898	3.61594	0.000506172	0.00544389	-0.231714	BHLHA15	168620	basic helix-loop-helix family, member a15
IL33_vs_Nontreated_HUVEC_6_hrs	ENSG00000263982	2.20516	-2.20195	2.5224	0.0135163	0.0775439	-2.93662	AC009716.1
IL33_vs_Nontreated_HUVEC_6_hrs	ENSG00000117228	2.18114	-0.324228	3.44009	0.000903022	0.00881169	-0.767026	GBP1	2633	guanylate binding protein 1, interferon-inducible
IL33_vs_Nontreated_HUVEC_6_hrs	ENSG00000163661	2.17703	1.01128	0.200322	0.841771	0.98027	-6.10768	PTX3	5806	pentraxin 3, long
IL33_vs_Nontreated_HUVEC_6_hrs	ENSG00000228995	2.17514	-3.05793	2.18561	0.0315905	0.144551	-3.58022	MTND1P9	100873221	MT-ND1 pseudogene 9
IL33_vs_Nontreated_HUVEC_6_hrs	ENSG00000110446	2.17203	-0.673582	4.13437	8.30729e-05	0.00114597	1.36124	SLC15A3	51296	solute carrier family 15 (oligopeptide transporter), member 3
IL33_vs_Nontreated_HUVEC_6_hrs	ENSG00000144837	2.17174	-2.83846	3.44024	0.000902598	0.00881083	-0.72781	PLA1A	51365	phospholipase A1 member A
IL33_vs_Nontreated_HUVEC_6_hrs	ENSG00000146966	2.16784	-2.11189	2.74031	0.00747752	0.0488987	-2.48294	DENND2A	27147	DENN/MADD domain containing 2A
IL33_vs_Nontreated_HUVEC_6_hrs	ENSG00000182578	2.16405	-2.66829	2.48853	0.014775	0.0829768	-2.99142	CSF1R	1436	colony stimulating factor 1 receptor
IL33_vs_Nontreated_HUVEC_6_hrs	ENSG00000181634	2.16172	2.14751	5.09635	2.40086e-06	5.09527e-05	4.36945	TNFSF15	9966	tumor necrosis factor (ligand) superfamily, member 15
IL33_vs_Nontreated_HUVEC_6_hrs	ENSG00000279897	2.15902	-1.18754	2.66968	0.00909183	0.0568133	-2.63411	BIRC6-AS2
IL33_vs_Nontreated_HUVEC_6_hrs	ENSG00000267505	2.15703	-3.10277	2.70003	0.00836279	0.0533047	-2.5624	AC005180.2
IL33_vs_Nontreated_HUVEC_6_hrs	ENSG00000171223	2.15182	4.74689	18.4793	1.54723e-31	7.65147e-29	61.3829	JUNB	3726	jun B proto-oncogene
IL33_vs_Nontreated_HUVEC_6_hrs	ENSG00000108688	2.15166	-4.30047	4.0504	0.000112405	0.00149626	1.0816	CCL7	6354	chemokine (C-C motif) ligand 7
IL33_vs_Nontreated_HUVEC_6_hrs	ENSG00000188163	2.14989	-2.44649	2.29006	0.0244907	0.120255	-3.38998	FAM166A	401565	family with sequence similarity 166, member A
IL33_vs_Nontreated_HUVEC_6_hrs	ENSG00000279249	2.14989	-4.39892	2.66365	0.00924344	0.0575273	-2.64619	AC007614.1
IL33_vs_Nontreated_HUVEC_6_hrs	ENSG00000250644	2.1463	-0.604726	3.22188	0.00180499	0.0154807	-1.31369	AC068580.4
IL33_vs_Nontreated_HUVEC_6_hrs	ENSG00000200560	2.14513	-2.56715	2.34788	0.0211997	0.10844	-3.26996	RNU6-288P
IL33_vs_Nontreated_HUVEC_6_hrs	ENSG00000129673	2.14163	-0.908694	3.58867	0.000554368	0.00586123	-0.309324	AANAT	15	aralkylamine N-acetyltransferase
IL33_vs_Nontreated_HUVEC_6_hrs	ENSG00000258711	2.139	-2.26866	2.52498	0.0134247	0.0771456	-2.95511	AL358334.2
IL33_vs_Nontreated_HUVEC_6_hrs	ENSG00000125571	2.1387	-3.08764	2.11101	0.037704	0.164731	-3.70908	IL37	27178	interleukin 37
IL33_vs_Nontreated_HUVEC_6_hrs	ENSG00000213152	2.13587	-1.93541	2.66407	0.00923287	0.0574943	-2.63385	RPL7AP60	100271538	ribosomal protein L7a pseudogene 60
IL33_vs_Nontreated_HUVEC_6_hrs	ENSG00000211592	2.13534	-5.04088	5.76851	1.25943e-07	3.54128e-06	7.03842	IGKC	3514	immunoglobulin kappa constant
IL33_vs_Nontreated_HUVEC_6_hrs	ENSG00000273901	2.13534	-2.5883	2.38313	0.0193914	0.10169	-3.23181	AC012313.9
IL33_vs_Nontreated_HUVEC_6_hrs	ENSG00000279271	2.13534	-4.41764	3.32332	0.0013129	0.0119299	-1.04721	AP006248.2
IL33_vs_Nontreated_HUVEC_6_hrs	ENSG00000236438	2.13534	-1.89698	3.21656	0.00183506	0.015682	-1.33448	FAM157A	728262	family with sequence similarity 157, member A
IL33_vs_Nontreated_HUVEC_6_hrs	ENSG00000223652	2.13534	-2.07758	3.19991	0.00193222	0.0163789	-1.38183	AC106786.1
IL33_vs_Nontreated_HUVEC_6_hrs	ENSG00000267193	2.13534	-2.53082	3.03307	0.00320863	0.0248004	-1.80425	AC023421.2
IL33_vs_Nontreated_HUVEC_6_hrs	ENSG00000260339	2.13534	-1.76819	2.81291	0.00609482	0.0417198	-2.32231	HEXA-AS1	80072	HEXA antisense RNA 1
IL33_vs_Nontreated_HUVEC_6_hrs	ENSG00000279721	2.13534	-4.23621	2.74328	0.00741579	0.0486433	-2.49618	AC018737.2
IL33_vs_Nontreated_HUVEC_6_hrs	ENSG00000234695	2.13534	-3.14734	2.15652	0.0338635	0.152188	-3.64291	AC002076.1
IL33_vs_Nontreated_HUVEC_6_hrs	ENSG00000283265	2.13423	-3.47991	4.66591	1.13211e-05	0.000199145	3.14537	AL356234.3
IL33_vs_Nontreated_HUVEC_6_hrs	ENSG00000110436	2.13188	-1.15277	3.42873	0.000936838	0.00905641	-0.760742	SLC1A2	6506	solute carrier family 1 (glial high affinity glutamate transporter), member 2
IL33_vs_Nontreated_HUVEC_6_hrs	ENSG00000267692	2.13188	-3.63137	2.69518	0.0084757	0.0537889	-2.57277	TAF9P3	163088	TAF9 RNA polymerase II, TATA box binding protein (TBP)-associated factor, 32kDa pseudogene 3
IL33_vs_Nontreated_HUVEC_6_hrs	ENSG00000286025	2.13188	-2.0128	3.45153	0.000870125	0.0085256	-0.697239	AC000095.3
IL33_vs_Nontreated_HUVEC_6_hrs	ENSG00000244159	2.13188	-3.71665	3.17043	0.00211607	0.0176406	-1.45089	RPS27AP13	100130300	ribosomal protein S27a pseudogene 13
IL33_vs_Nontreated_HUVEC_6_hrs	ENSG00000141750	2.13188	-3.59835	2.7724	0.00683441	0.045884	-2.40479	STAC2	342667	SH3 and cysteine rich domain 2
IL33_vs_Nontreated_HUVEC_6_hrs	ENSG00000027869	2.13101	-0.198142	5.38797	6.24086e-07	1.52019e-05	5.8221	SH2D2A	9047	SH2 domain containing 2A
IL33_vs_Nontreated_HUVEC_6_hrs	ENSG00000163131	2.13045	1.76397	9.94478	6.53855e-16	6.16458e-14	25.7992	CTSS	1520	cathepsin S
IL33_vs_Nontreated_HUVEC_6_hrs	ENSG00000224094	2.1295	-2.55568	2.46923	0.0155385	0.0861385	-3.0339	RPS24P8	100216336	ribosomal protein S24 pseudogene 8
IL33_vs_Nontreated_HUVEC_6_hrs	ENSG00000286874	2.127	-2.14902	2.63413	0.010019	0.0613324	-2.72477	AC072054.1
IL33_vs_Nontreated_HUVEC_6_hrs	ENSG00000268223	2.12546	-3.23594	3.37086	0.00112848	0.0105333	-0.925453	ARL14EPL	644100	ADP-ribosylation factor-like 14 effector protein-like
IL33_vs_Nontreated_HUVEC_6_hrs	ENSG00000108958	2.12105	-2.59921	2.32054	0.0227035	0.113778	-3.32582	AC130689.1
IL33_vs_Nontreated_HUVEC_6_hrs	ENSG00000236081	2.11916	-4.02986	2.80352	0.0062594	0.042657	-2.33673	ELFN1-AS1
IL33_vs_Nontreated_HUVEC_6_hrs	ENSG00000204805	2.11916	-4.28709	2.76651	0.00694855	0.0464477	-2.42802	AL391987.2
IL33_vs_Nontreated_HUVEC_6_hrs	ENSG00000172717	2.11714	-2.32208	2.08622	0.0399514	0.171211	-3.76554	FAM71D	161142	family with sequence similarity 71, member D
IL33_vs_Nontreated_HUVEC_6_hrs	ENSG00000115705	2.11625	-0.798056	3.93218	0.000171003	0.00216208	0.710732	TPO	7173	thyroid peroxidase
IL33_vs_Nontreated_HUVEC_6_hrs	ENSG00000183486	2.11625	-2.38849	2.55329	0.0124534	0.0727032	-2.93223	MX2	4600	MX dynamin-like GTPase 2
IL33_vs_Nontreated_HUVEC_6_hrs	ENSG00000260911	2.1159	-2.2754	2.1282	0.0362111	0.159915	-3.68909	AC135050.3
IL33_vs_Nontreated_HUVEC_6_hrs	ENSG00000230445	2.11318	-0.813878	3.26728	0.00156654	0.0137276	-1.19554	LRRC37A6P	387646	leucine rich repeat containing 37, member A6, pseudogene
IL33_vs_Nontreated_HUVEC_6_hrs	ENSG00000173110	2.11318	-0.638196	2.59981	0.0109943	0.065956	-2.80223	HSPA6	3310	heat shock 70kDa protein 6 (HSP70B')
IL33_vs_Nontreated_HUVEC_6_hrs	ENSG00000137726	2.11169	-2.73115	2.65685	0.0094169	0.0583078	-2.65134	FXYD6	53826	FXYD domain containing ion transport regulator 6
IL33_vs_Nontreated_HUVEC_6_hrs	ENSG00000251485	2.09865	-1.56611	2.60811	0.0107509	0.0649266	-2.75923	AC068134.3
IL33_vs_Nontreated_HUVEC_6_hrs	ENSG00000160326	2.0955	4.3985	16.4941	3.04405e-28	1.06379e-25	53.8451	SLC2A6	11182	solute carrier family 2 (facilitated glucose transporter), member 6
IL33_vs_Nontreated_HUVEC_6_hrs	ENSG00000100767	2.09409	3.28961	16.0118	2.07165e-27	6.70344e-25	51.9509	PAPLN	89932	papilin, proteoglycan-like sulfated glycoprotein
IL33_vs_Nontreated_HUVEC_6_hrs	ENSG00000117983	2.07861	1.93731	2.49471	0.0145378	0.0818727	-3.04609	MUC5B	727897	mucin 5B, oligomeric mucus/gel-forming
IL33_vs_Nontreated_HUVEC_6_hrs	ENSG00000135842	2.07755	3.17085	15.468	1.86499e-26	5.5547e-24	49.7045	FAM129A	116496	family with sequence similarity 129, member A
IL33_vs_Nontreated_HUVEC_6_hrs	ENSG00000131459	2.07414	4.3267	22.3884	1.97717e-37	2.15923e-34	74.8397	GFPT2	9945	glutamine-fructose-6-phosphate transaminase 2
IL33_vs_Nontreated_HUVEC_6_hrs	ENSG00000274719	2.07316	-3.97944	3.51713	0.000702314	0.00714305	-0.521688	AC012653.2
IL33_vs_Nontreated_HUVEC_6_hrs	ENSG00000236393	2.07134	-3.4824	2.75009	0.00727592	0.0480357	-2.47927	AC091806.1
IL33_vs_Nontreated_HUVEC_6_hrs	ENSG00000228213	2.06995	-4.41743	3.15139	0.0022434	0.0184614	-1.49432	NLGN1-AS1	100874010	NLGN1 antisense RNA 1
IL33_vs_Nontreated_HUVEC_6_hrs	ENSG00000253032	2.05834	-3.97712	2.48836	0.0147818	0.0829972	-3.03587	RNU6-299P
IL33_vs_Nontreated_HUVEC_6_hrs	ENSG00000123689	2.05806	-0.92172	7.19147	2.3131e-10	1.05072e-08	13.2841	G0S2	50486	G0/G1 switch 2
IL33_vs_Nontreated_HUVEC_6_hrs	ENSG00000245311	2.05448	-3.13955	2.36628	0.020238	0.104705	-3.2357	ARNTL2-AS1
IL33_vs_Nontreated_HUVEC_6_hrs	ENSG00000237181	2.04954	-2.77239	3.41049	0.000993659	0.0094981	-0.847654	AC147651.4
IL33_vs_Nontreated_HUVEC_6_hrs	ENSG00000159450	2.04915	-0.312374	3.90703	0.000186787	0.00232463	0.64145	TCHH	7062	trichohyalin
IL33_vs_Nontreated_HUVEC_6_hrs	ENSG00000228838	2.04817	-2.11629	2.26159	0.0262712	0.126436	-3.44385	AL355483.1
IL33_vs_Nontreated_HUVEC_6_hrs	ENSG00000235781	2.04817	-2.79126	2.05823	0.0426258	0.178985	-3.79567	LINC02569
IL33_vs_Nontreated_HUVEC_6_hrs	ENSG00000189067	2.04391	5.64094	6.49454	5.98187e-09	2.16255e-07	10.1331	LITAF	9516	lipopolysaccharide-induced TNF factor
IL33_vs_Nontreated_HUVEC_6_hrs	ENSG00000187186	2.04129	-3.28785	1.91517	0.058829	0.224932	-4.02906	AL162231.1
IL33_vs_Nontreated_HUVEC_6_hrs	ENSG00000224891	2.03617	-3.03902	2.1867	0.0315079	0.144391	-3.59711	AC007899.1
IL33_vs_Nontreated_HUVEC_6_hrs	ENSG00000259182	2.03617	-3.4288	1.94836	0.0547095	0.213638	-4.01292	AC019254.1
IL33_vs_Nontreated_HUVEC_6_hrs	ENSG00000134321	2.02814	-2.15903	2.94902	0.00411468	0.0304048	-2.05521	RSAD2	91543	radical S-adenosyl methionine domain containing 2
IL33_vs_Nontreated_HUVEC_6_hrs	ENSG00000136872	2.02725	-3.26323	1.90696	0.0598991	0.227959	-4.03835	ALDOB	229	aldolase B, fructose-bisphosphate
IL33_vs_Nontreated_HUVEC_6_hrs	ENSG00000145779	2.02686	3.47839	15.0551	1.01422e-25	2.85835e-23	48.0651	TNFAIP8	25816	tumor necrosis factor, alpha-induced protein 8
IL33_vs_Nontreated_HUVEC_6_hrs	ENSG00000225193	2.02497	-1.53974	3.03337	0.00320574	0.0247854	-1.78804	RPS12P26	100130495	ribosomal protein S12 pseudogene 26
IL33_vs_Nontreated_HUVEC_6_hrs	ENSG00000111249	2.02497	-2.67519	2.10852	0.0379251	0.165367	-3.72716	CUX2	23316	cut-like homeobox 2
IL33_vs_Nontreated_HUVEC_6_hrs	ENSG00000103241	2.01762	-1.25192	5.70505	1.64973e-07	4.52296e-06	7.10369	FOXF1	2294	forkhead box F1
IL33_vs_Nontreated_HUVEC_6_hrs	ENSG00000223804	2.01753	-2.50296	2.2819	0.0249898	0.121925	-3.41988	AC244669.1
IL33_vs_Nontreated_HUVEC_6_hrs	ENSG00000180914	2.01518	1.86455	9.57657	3.62588e-15	3.14683e-13	23.9975	OXTR	5021	oxytocin receptor
IL33_vs_Nontreated_HUVEC_6_hrs	ENSG00000163531	2.01188	-1.02385	2.68845	0.00863442	0.0546242	-2.60948	NFASC	23114	neurofascin
IL33_vs_Nontreated_HUVEC_6_hrs	ENSG00000101384	2.00916	5.78212	18.3127	2.05195e-29	8.02709e-27	55.8056	JAG1	182	jagged 1
IL33_vs_Nontreated_HUVEC_6_hrs	ENSG00000162772	2.00881	2.43508	11.5502	4.09215e-19	5.50027e-17	33.0018	ATF3	467	activating transcription factor 3
IL33_vs_Nontreated_HUVEC_6_hrs	ENSG00000058085	1.99957	4.69663	5.37741	8.23335e-07	1.94938e-05	4.69365	LAMC2	3918	laminin, gamma 2
IL33_vs_Nontreated_HUVEC_6_hrs	ENSG00000264379	1.99034	-3.98004	2.60215	0.0109252	0.0656464	-2.78564	RF00157
IL33_vs_Nontreated_HUVEC_6_hrs	ENSG00000137731	1.98701	-2.71174	2.37256	0.0199185	0.103687	-3.25029	FXYD2	486	FXYD domain containing ion transport regulator 2
IL33_vs_Nontreated_HUVEC_6_hrs	ENSG00000226851	1.9858	-2.58837	2.14569	0.0347454	0.155088	-3.66508	AC004112.1
IL33_vs_Nontreated_HUVEC_6_hrs	ENSG00000278637	1.98529	-2.09496	2.0244	0.0460643	0.189328	-3.88915	HIST1H4A	8359	histone cluster 1, H4a
IL33_vs_Nontreated_HUVEC_6_hrs	ENSG00000130066	1.98525	6.34853	20.6998	9.33167e-33	5.31703e-30	63.4489	SAT1	6303	spermidine/spermine N1-acetyltransferase 1
IL33_vs_Nontreated_HUVEC_6_hrs	ENSG00000212128	1.98452	-2.45769	2.01804	0.0467357	0.191248	-3.85917	TAS2R13	50838	taste receptor, type 2, member 13
IL33_vs_Nontreated_HUVEC_6_hrs	ENSG00000267649	1.98435	-2.15274	2.37179	0.0199578	0.103809	-3.23671	AC010327.5
IL33_vs_Nontreated_HUVEC_6_hrs	ENSG00000260898	1.98409	-1.69346	2.45546	0.0161046	0.0885282	-3.07986	ADPGK-AS1	100287559	ADPGK antisense RNA 1
IL33_vs_Nontreated_HUVEC_6_hrs	ENSG00000010030	1.97644	-2.14526	2.71033	0.00812781	0.0521238	-2.58201	ETV7	51513	ets variant 7
IL33_vs_Nontreated_HUVEC_6_hrs	ENSG00000103044	1.97497	2.97302	11.5802	3.57123e-19	4.84984e-17	33.1802	HAS3	3038	hyaluronan synthase 3
IL33_vs_Nontreated_HUVEC_6_hrs	ENSG00000173114	1.97387	-2.30102	2.14756	0.0345911	0.154537	-3.65834	LRRN3	54674	leucine rich repeat neuronal 3
IL33_vs_Nontreated_HUVEC_6_hrs	ENSG00000163645	1.97387	-2.61458	1.94345	0.0552665	0.215225	-4.00373	ERICH6
IL33_vs_Nontreated_HUVEC_6_hrs	ENSG00000183742	1.96767	-0.754519	2.43761	0.0168659	0.0916176	-3.16828	MACC1	346389	metastasis associated in colon cancer 1
IL33_vs_Nontreated_HUVEC_6_hrs	ENSG00000233111	1.96767	-3.05262	1.87089	0.0647956	0.240476	-4.09632	RAB1C	441400	RAB1C, member RAS oncogene family pseudogene
IL33_vs_Nontreated_HUVEC_6_hrs	ENSG00000266805	1.96611	-2.77061	2.01464	0.0470985	0.192432	-3.86381	AP005432.1
IL33_vs_Nontreated_HUVEC_6_hrs	ENSG00000064651	1.9653	6.93621	22.9485	9.47186e-36	7.80054e-33	70.6067	SLC12A2	6558	solute carrier family 12 (sodium/potassium/chloride transporter), member 2
IL33_vs_Nontreated_HUVEC_6_hrs	ENSG00000159200	1.9649	4.56534	20.7703	4.41574e-35	3.30676e-32	69.5051	RCAN1	1827	regulator of calcineurin 1
IL33_vs_Nontreated_HUVEC_6_hrs	ENSG00000230799	1.96396	-2.28337	1.9515	0.0542859	0.212618	-3.97737	AC007279.1
IL33_vs_Nontreated_HUVEC_6_hrs	ENSG00000286657	1.9631	-3.45467	2.57618	0.0117149	0.0694208	-2.84602	AC008453.2
IL33_vs_Nontreated_HUVEC_6_hrs	ENSG00000213860	1.95622	-2.26688	2.58138	0.0115528	0.0686151	-2.81164	RPL21P75	728501	ribosomal protein L21 pseudogene 75
IL33_vs_Nontreated_HUVEC_6_hrs	ENSG00000226465	1.95472	-1.5795	2.3658	0.0202624	0.104791	-3.25077	AL390198.1
IL33_vs_Nontreated_HUVEC_6_hrs	ENSG00000119922	1.94818	0.986721	5.29458	9.17779e-07	2.14585e-05	5.47788	IFIT2	3433	interferon-induced protein with tetratricopeptide repeats 2
IL33_vs_Nontreated_HUVEC_6_hrs	ENSG00000204482	1.9461	-2.32353	3.16099	0.00217834	0.0180507	-1.5104	LST1	7940	leukocyte specific transcript 1
IL33_vs_Nontreated_HUVEC_6_hrs	ENSG00000140832	1.94383	0.925663	3.93957	0.000166613	0.00211635	0.742543	MARVELD3	91862	MARVEL domain containing 3
IL33_vs_Nontreated_HUVEC_6_hrs	ENSG00000185633	1.94076	-0.626834	2.97393	0.00382408	0.0286811	-1.9335	NDUFA4L2	56901	NADH dehydrogenase (ubiquinone) 1 alpha subcomplex, 4-like 2
IL33_vs_Nontreated_HUVEC_6_hrs	ENSG00000165478	1.94076	-4.66503	2.87836	0.00505338	0.0358552	-2.16457	HEPACAM	220296	hepatic and glial cell adhesion molecule
IL33_vs_Nontreated_HUVEC_6_hrs	ENSG00000249753	1.94076	-2.00069	2.31695	0.0229083	0.11452	-3.34452	AC084357.2
IL33_vs_Nontreated_HUVEC_6_hrs	ENSG00000185745	1.93937	1.11377	4.07376	0.000105657	0.00141578	1.00025	IFIT1	3434	interferon-induced protein with tetratricopeptide repeats 1
IL33_vs_Nontreated_HUVEC_6_hrs	ENSG00000170703	1.93882	-1.58388	2.43031	0.0171861	0.0928376	-3.15827	TTLL6	284076	tubulin tyrosine ligase-like family, member 6
IL33_vs_Nontreated_HUVEC_6_hrs	ENSG00000123901	1.93882	-2.27927	2.25151	0.0269283	0.12865	-3.44929	GPR83	10888	G protein-coupled receptor 83
IL33_vs_Nontreated_HUVEC_6_hrs	ENSG00000243978	1.93882	-3.05161	1.86634	0.0654375	0.241957	-4.09936	RTL9
IL33_vs_Nontreated_HUVEC_6_hrs	ENSG00000255443	1.93793	-1.6134	2.22635	0.0286314	0.134606	-3.52984	CD44-AS1
IL33_vs_Nontreated_HUVEC_6_hrs	ENSG00000249180	1.93348	-3.93833	2.35454	0.0208472	0.107012	-3.28892	AC020900.1
IL33_vs_Nontreated_HUVEC_6_hrs	ENSG00000236137	1.93323	-0.946771	2.51816	0.0136686	0.0782216	-2.97943	AL445231.1
IL33_vs_Nontreated_HUVEC_6_hrs	ENSG00000264345	1.93206	-4.19285	3.6279	0.000486316	0.00527362	-0.1965	LINC01894
IL33_vs_Nontreated_HUVEC_6_hrs	ENSG00000227502	1.92927	-1.80221	3.6293	0.000484036	0.00525107	-0.202326	LINC01268
IL33_vs_Nontreated_HUVEC_6_hrs	ENSG00000287067	1.91994	-2.01525	2.2758	0.0253691	0.123386	-3.41062	AC106791.3
IL33_vs_Nontreated_HUVEC_6_hrs	ENSG00000258813	1.91994	-2.11197	2.12451	0.0365272	0.161012	-3.69639	AL442663.3
IL33_vs_Nontreated_HUVEC_6_hrs	ENSG00000262171	1.91649	-1.56779	2.74537	0.00737251	0.0484416	-2.45903	AC130651.1
IL33_vs_Nontreated_HUVEC_6_hrs	ENSG00000256915	1.91447	-3.98432	2.93192	0.00432582	0.0316174	-2.04724	AC090023.2
IL33_vs_Nontreated_HUVEC_6_hrs	ENSG00000157601	1.91268	1.67157	3.78818	0.000301042	0.00349711	-0.169392	MX1	4599	MX dynamin-like GTPase 1
IL33_vs_Nontreated_HUVEC_6_hrs	ENSG00000248323	1.91164	1.88506	6.19133	2.02747e-08	6.71809e-07	9.08734	LUCAT1	100505994	lung cancer associated transcript 1 (non-protein coding)
IL33_vs_Nontreated_HUVEC_6_hrs	ENSG00000287385	1.90973	-2.60604	1.78394	0.0780016	0.27173	-4.2449	AL121820.3
IL33_vs_Nontreated_HUVEC_6_hrs	ENSG00000245080	1.90819	-2.52197	2.26937	0.0257736	0.124765	-3.45172	MIR3150BHG
IL33_vs_Nontreated_HUVEC_6_hrs	ENSG00000265204	1.90819	-2.47794	2.2639	0.0261227	0.125883	-3.43427	AC090772.2
IL33_vs_Nontreated_HUVEC_6_hrs	ENSG00000053918	1.90819	-2.41954	2.02589	0.0459073	0.189026	-3.86815	KCNQ1	3784	potassium voltage-gated channel, KQT-like subfamily, member 1
IL33_vs_Nontreated_HUVEC_6_hrs	ENSG00000213237	1.90732	-1.70579	2.53769	0.0129804	0.0751857	-2.9151	PTMAP10
IL33_vs_Nontreated_HUVEC_6_hrs	ENSG00000278546	1.90597	-2.86244	1.82024	0.0722361	0.258578	-4.17417	AC003101.2
IL33_vs_Nontreated_HUVEC_6_hrs	ENSG00000249884	1.9043	-2.72955	1.92595	0.0574483	0.221364	-4.01393	RNF103-CHMP3	100526767	RNF103-CHMP3 readthrough
IL33_vs_Nontreated_HUVEC_6_hrs	ENSG00000128284	1.90336	-0.952349	4.92784	4.04938e-06	8.01617e-05	4.03139	APOL3	80833	apolipoprotein L, 3
IL33_vs_Nontreated_HUVEC_6_hrs	ENSG00000242795	1.90319	-3.89993	2.77919	0.00670484	0.045141	-2.40562	AC007849.1
IL33_vs_Nontreated_HUVEC_6_hrs	ENSG00000138741	1.90248	-3.66949	2.22966	0.0284026	0.133794	-3.54387	TRPC3	7222	transient receptor potential cation channel, subfamily C, member 3
IL33_vs_Nontreated_HUVEC_6_hrs	ENSG00000237515	1.90248	-0.676446	2.59815	0.0110435	0.06613	-2.81549	SHISA9	729993	shisa family member 9
IL33_vs_Nontreated_HUVEC_6_hrs	ENSG00000229390	1.90092	-2.28888	2.26614	0.0259792	0.125398	-3.46636	MICD	4279	MHC class I polypeptide-related sequence D (pseudogene)
IL33_vs_Nontreated_HUVEC_6_hrs	ENSG00000198580	1.8996	-2.02247	1.8786	0.0637213	0.237775	-4.09545	AC073343.1
IL33_vs_Nontreated_HUVEC_6_hrs	ENSG00000227908	1.89933	-1.29113	3.20951	0.00187561	0.0159713	-1.37728	AC016596.1
IL33_vs_Nontreated_HUVEC_6_hrs	ENSG00000258788	1.89514	-2.90691	2.49744	0.0144342	0.0814069	-2.99612	CKS1BP1	317780	CDC28 protein kinase regulatory subunit 1B pseudogene 1
IL33_vs_Nontreated_HUVEC_6_hrs	ENSG00000225953	1.89497	-0.308509	2.7275	0.00774938	0.0502751	-2.51224	SATB2-AS1	150538	SATB2 antisense RNA 1
IL33_vs_Nontreated_HUVEC_6_hrs	ENSG00000164128	1.89441	-0.843928	2.9997	0.00354357	0.0269521	-1.88557	NPY1R	4886	neuropeptide Y receptor Y1
IL33_vs_Nontreated_HUVEC_6_hrs	ENSG00000236559	1.89345	-2.09146	2.3678	0.0201602	0.104489	-3.24637	AL117381.1
IL33_vs_Nontreated_HUVEC_6_hrs	ENSG00000171631	1.89276	1.91854	4.15345	7.75191e-05	0.00108073	1.42396	P2RY6	5031	pyrimidinergic receptor P2Y, G-protein coupled, 6
IL33_vs_Nontreated_HUVEC_6_hrs	ENSG00000262966	1.8917	-3.5114	3.45241	0.000867644	0.00850765	-0.69837	AC005695.1
IL33_vs_Nontreated_HUVEC_6_hrs	ENSG00000272347	1.8917	-3.69669	3.22088	0.00181065	0.0155139	-1.31933	AC116351.2
IL33_vs_Nontreated_HUVEC_6_hrs	ENSG00000143473	1.8917	-1.35881	2.80553	0.0062238	0.0424586	-2.37053	KCNH1	3756	potassium voltage-gated channel, subfamily H (eag-related), member 1
IL33_vs_Nontreated_HUVEC_6_hrs	ENSG00000287859	1.8917	-2.42408	2.76932	0.00689373	0.0461862	-2.42222	AC008507.4
IL33_vs_Nontreated_HUVEC_6_hrs	ENSG00000276216	1.8917	-3.94608	2.74624	0.00735457	0.0483864	-2.47758	AC245014.3
IL33_vs_Nontreated_HUVEC_6_hrs	ENSG00000224057	1.8917	-2.3264	2.67381	0.00898926	0.0563118	-2.64641	EGFR-AS1	100507500	EGFR antisense RNA 1
IL33_vs_Nontreated_HUVEC_6_hrs	ENSG00000185038	1.8917	-1.49412	2.63848	0.00990106	0.0607502	-2.72969	MROH2A	339766	maestro heat-like repeat family member 2A
IL33_vs_Nontreated_HUVEC_6_hrs	ENSG00000255366	1.8917	-3.02107	2.5186	0.0136528	0.078148	-2.95441	AC120036.4
IL33_vs_Nontreated_HUVEC_6_hrs	ENSG00000240828	1.8917	-3.21655	2.15167	0.0342559	0.153478	-3.65992	RPL21P4	140660	ribosomal protein L21 pseudogene 4
IL33_vs_Nontreated_HUVEC_6_hrs	ENSG00000188996	1.8917	-3.4058	2.02599	0.0458968	0.189025	-3.90281	HUS1B	135458	HUS1 checkpoint homolog b (S. pombe)
IL33_vs_Nontreated_HUVEC_6_hrs	ENSG00000263264	1.8917	-3.20122	1.88137	0.0633402	0.236859	-4.10651	AC119396.1
IL33_vs_Nontreated_HUVEC_6_hrs	ENSG00000226935	1.8917	-4.38527	3.7325	0.000341503	0.00389673	0.107902	LINC00161	118421	long intergenic non-protein coding RNA 161
IL33_vs_Nontreated_HUVEC_6_hrs	ENSG00000229950	1.8917	-1.75912	3.43719	0.000911549	0.00886849	-0.737256	TFAP2A-AS1	100130275	TFAP2A antisense RNA 1
IL33_vs_Nontreated_HUVEC_6_hrs	ENSG00000272043	1.8917	-3.4569	3.43018	0.000932454	0.0090283	-0.756612	AC016405.2
IL33_vs_Nontreated_HUVEC_6_hrs	ENSG00000115112	1.8917	-1.04168	3.2598	0.00160372	0.0140112	-1.2218	TFCP2L1	29842	transcription factor CP2-like 1
IL33_vs_Nontreated_HUVEC_6_hrs	ENSG00000172738	1.89068	-0.355354	4.54188	1.82352e-05	0.00030288	2.72762	TMEM217	221468	transmembrane protein 217
IL33_vs_Nontreated_HUVEC_6_hrs	ENSG00000279277	1.89054	-0.217396	4.43442	2.74073e-05	0.000435625	2.35093	AC012020.1
IL33_vs_Nontreated_HUVEC_6_hrs	ENSG00000122133	1.89011	-4.63166	3.04689	0.0030787	0.0239871	-1.76098	PAEP	5047	progestagen-associated endometrial protein
IL33_vs_Nontreated_HUVEC_6_hrs	ENSG00000175497	1.89011	-4.90037	3.43765	0.000910199	0.00885864	-0.73492	DPP10	57628	dipeptidyl-peptidase 10 (non-functional)
IL33_vs_Nontreated_HUVEC_6_hrs	ENSG00000272457	1.89011	-3.94195	3.08303	0.00276167	0.0219145	-1.67279	AC113194.1
IL33_vs_Nontreated_HUVEC_6_hrs	ENSG00000189001	1.89011	-1.76471	3.08028	0.00278471	0.0220772	-1.67572	SBSN	374897	suprabasin
IL33_vs_Nontreated_HUVEC_6_hrs	ENSG00000187848	1.89011	-1.54183	3.06233	0.00293932	0.0230588	-1.73501	P2RX2	22953	purinergic receptor P2X, ligand-gated ion channel, 2
IL33_vs_Nontreated_HUVEC_6_hrs	ENSG00000189068	1.89011	-3.90507	3.04536	0.00309283	0.0240901	-1.76334	VSTM1	284415	V-set and transmembrane domain containing 1
IL33_vs_Nontreated_HUVEC_6_hrs	ENSG00000203414	1.89011	-2.79888	2.77486	0.00678728	0.0456257	-2.42729	BTBD7P1	441548	BTB (POZ) domain containing 7 pseudogene 1
IL33_vs_Nontreated_HUVEC_6_hrs	ENSG00000245954	1.89011	-4.4899	2.69935	0.00837868	0.053367	-2.59726	LINC02273
IL33_vs_Nontreated_HUVEC_6_hrs	ENSG00000148346	1.89011	-2.59107	2.66445	0.00922308	0.0574606	-2.65423	LCN2	3934	lipocalin 2
IL33_vs_Nontreated_HUVEC_6_hrs	ENSG00000144285	1.89011	-4.06824	2.65392	0.00949274	0.0587142	-2.68011	SCN1A	6323	sodium channel, voltage-gated, type I, alpha subunit
IL33_vs_Nontreated_HUVEC_6_hrs	ENSG00000254388	1.89011	-1.82419	2.58738	0.0113681	0.0677536	-2.83712	DUTP2	100873909	deoxyuridine triphosphatase pseudogene 2
IL33_vs_Nontreated_HUVEC_6_hrs	ENSG00000259884	1.89011	-3.40847	2.45465	0.0161384	0.0886765	-3.07428	AC025259.3
IL33_vs_Nontreated_HUVEC_6_hrs	ENSG00000255329	1.89011	-3.83009	2.28659	0.024702	0.120949	-3.46388	H2AFZP4	100462795	H2A histone family, member Z pseudogene 4
IL33_vs_Nontreated_HUVEC_6_hrs	ENSG00000227725	1.89011	-4.13032	2.26937	0.0257738	0.124765	-3.47657	GCOM2	339970	GRINL1B complex locus 2, pseudogene
IL33_vs_Nontreated_HUVEC_6_hrs	ENSG00000155897	1.89011	-4.01753	2.16951	0.032831	0.148593	-3.68652	ADCY8	114	adenylate cyclase 8 (brain)
IL33_vs_Nontreated_HUVEC_6_hrs	ENSG00000251018	1.89011	-3.36011	1.92896	0.0570682	0.220573	-4.05075	HMMR-AS1
IL33_vs_Nontreated_HUVEC_6_hrs	ENSG00000257464	1.89011	-4.09063	1.81577	0.0729288	0.26015	-4.20924	AC125611.1
IL33_vs_Nontreated_HUVEC_6_hrs	ENSG00000247345	1.88948	-2.78238	2.21432	0.0294793	0.137882	-3.5446	AC092343.1
IL33_vs_Nontreated_HUVEC_6_hrs	ENSG00000128262	1.88874	-1.32065	2.73995	0.00748497	0.048923	-2.48497	POM121L9P	29774	POM121 transmembrane nucleoporin-like 9, pseudogene
IL33_vs_Nontreated_HUVEC_6_hrs	ENSG00000124575	1.88668	-1.57659	2.48888	0.0147617	0.0829374	-3.05372	HIST1H1D	3007	histone cluster 1, H1d
IL33_vs_Nontreated_HUVEC_6_hrs	ENSG00000172379	1.88605	3.61534	3.62454	0.000491817	0.00531859	-0.206649	ARNT2	9915	aryl-hydrocarbon receptor nuclear translocator 2
IL33_vs_Nontreated_HUVEC_6_hrs	ENSG00000152229	1.88599	2.34418	10.9719	5.70794e-18	7.05685e-16	30.4569	PSTPIP2	9050	proline-serine-threonine phosphatase interacting protein 2
IL33_vs_Nontreated_HUVEC_6_hrs	ENSG00000100368	1.88487	-0.501234	4.23999	5.65073e-05	0.000824642	1.5948	CSF2RB	1439	colony stimulating factor 2 receptor, beta, low-affinity (granulocyte-macrophage)
IL33_vs_Nontreated_HUVEC_6_hrs	ENSG00000250909	1.88096	-1.27782	2.91278	0.00457388	0.0330982	-2.10327	AC138956.1
IL33_vs_Nontreated_HUVEC_6_hrs	ENSG00000145198	1.87934	-0.978221	2.44939	0.0163598	0.0895808	-3.11357	VWA5B2	90113	von Willebrand factor A domain containing 5B2
IL33_vs_Nontreated_HUVEC_6_hrs	ENSG00000162631	1.87934	-3.88405	2.30523	0.0235865	0.117017	-3.38235	NTNG1	22854	netrin G1
IL33_vs_Nontreated_HUVEC_6_hrs	ENSG00000236830	1.87619	1.12684	5.43968	5.03461e-07	1.24841e-05	6.05436	CBR3-AS1	100506428	CBR3 antisense RNA 1
IL33_vs_Nontreated_HUVEC_6_hrs	ENSG00000276408	1.8756	-2.81932	2.42275	0.0175237	0.0940796	-3.17204	AC025287.2
IL33_vs_Nontreated_HUVEC_6_hrs	ENSG00000168143	1.87546	-1.25761	2.5549	0.0124002	0.072482	-2.91161	FAM83B	222584	family with sequence similarity 83, member B
IL33_vs_Nontreated_HUVEC_6_hrs	ENSG00000226377	1.87546	-3.13433	2.3165	0.022934	0.114583	-3.35336	AC084809.1
IL33_vs_Nontreated_HUVEC_6_hrs	ENSG00000132530	1.87334	-2.50969	4.90259	4.47671e-06	8.76939e-05	3.974	XAF1	54739	XIAP associated factor 1
IL33_vs_Nontreated_HUVEC_6_hrs	ENSG00000280279	1.87208	-2.92567	1.8888	0.0623244	0.234166	-4.11575	AC240565.2
IL33_vs_Nontreated_HUVEC_6_hrs	ENSG00000075223	1.86739	5.97167	2.76274	0.00719296	0.0475637	-2.94219	SEMA3C	10512	sema domain, immunoglobulin domain (Ig), short basic domain, secreted, (semaphorin) 3C
IL33_vs_Nontreated_HUVEC_6_hrs	ENSG00000250519	1.86199	-0.316891	4.06672	0.000106019	0.00141991	1.14449	AP002784.1
IL33_vs_Nontreated_HUVEC_6_hrs	ENSG00000249992	1.85855	1.39184	4.97787	3.31694e-06	6.71329e-05	4.23755	TMEM158	25907	transmembrane protein 158 (gene/pseudogene)
IL33_vs_Nontreated_HUVEC_6_hrs	ENSG00000258944	1.85724	-1.3368	2.69339	0.00851772	0.0540032	-2.62716	AC004846.2
IL33_vs_Nontreated_HUVEC_6_hrs	ENSG00000105963	1.85707	0.318652	3.16159	0.00217434	0.0180289	-1.51445	ADAP1	11033	ArfGAP with dual PH domains 1
IL33_vs_Nontreated_HUVEC_6_hrs	ENSG00000240132	1.84861	-1.31284	2.52209	0.0135276	0.0775839	-2.95059	ETF1P2	6825	eukaryotic translation termination factor 1 pseudogene 2
IL33_vs_Nontreated_HUVEC_6_hrs	ENSG00000164251	1.84553	6.03298	19.7984	3.01901e-32	1.6485e-29	62.7833	F2RL1	2150	coagulation factor II (thrombin) receptor-like 1
IL33_vs_Nontreated_HUVEC_6_hrs	ENSG00000260101	1.84393	-1.84807	2.24574	0.0273112	0.130001	-3.49249	AC008074.2
IL33_vs_Nontreated_HUVEC_6_hrs	ENSG00000276718	1.84375	-1.53879	2.69874	0.0083927	0.0534304	-2.56312	AC005840.5
IL33_vs_Nontreated_HUVEC_6_hrs	ENSG00000170525	1.84184	6.97495	13.0319	5.7963e-21	9.73852e-19	36.4642	PFKFB3	5209	6-phosphofructo-2-kinase/fructose-2,6-biphosphatase 3
IL33_vs_Nontreated_HUVEC_6_hrs	ENSG00000223935	1.8401	-2.59076	2.00193	0.0484765	0.196318	-3.89245	LGALSL-DT
IL33_vs_Nontreated_HUVEC_6_hrs	ENSG00000151883	1.83726	-1.08621	3.7403	0.000332529	0.00381259	0.12072	PARP8	79668	poly (ADP-ribose) polymerase family, member 8
IL33_vs_Nontreated_HUVEC_6_hrs	ENSG00000010310	1.8229	-0.915174	2.3106	0.0232734	0.115837	-3.38944	GIPR	2696	gastric inhibitory polypeptide receptor
IL33_vs_Nontreated_HUVEC_6_hrs	ENSG00000035664	1.82266	2.42323	11.293	1.31644e-18	1.7252e-16	31.8853	DAPK2	23604	death-associated protein kinase 2
IL33_vs_Nontreated_HUVEC_6_hrs	ENSG00000105855	1.82034	2.5148	9.56437	3.83794e-15	3.29811e-13	24.0623	ITGB8	3696	integrin, beta 8
IL33_vs_Nontreated_HUVEC_6_hrs	ENSG00000240877	1.81347	-2.07928	2.2855	0.0247687	0.121162	-3.39268	RN7SL521P
IL33_vs_Nontreated_HUVEC_6_hrs	ENSG00000278925	1.80905	-4.00835	2.95266	0.00407093	0.0301362	-1.99787	AC005753.1
IL33_vs_Nontreated_HUVEC_6_hrs	ENSG00000253558	1.80527	-3.03467	1.52201	0.131785	0.379778	-4.58183	AC024568.1
IL33_vs_Nontreated_HUVEC_6_hrs	ENSG00000108551	1.80388	1.97489	10.7651	1.47453e-17	1.71006e-15	29.5117	RASD1	51655	RAS, dexamethasone-induced 1
IL33_vs_Nontreated_HUVEC_6_hrs	ENSG00000137491	1.8034	-0.659877	2.80897	0.00616328	0.0420895	-2.3607	SLCO2B1	11309	solute carrier organic anion transporter family, member 2B1
IL33_vs_Nontreated_HUVEC_6_hrs	ENSG00000233817	1.79869	-3.29599	3.12987	0.00239589	0.0195688	-1.57943	AL162727.1
IL33_vs_Nontreated_HUVEC_6_hrs	ENSG00000110448	1.79185	-2.62011	2.1342	0.0357027	0.15831	-3.69939	CD5	921	CD5 molecule
IL33_vs_Nontreated_HUVEC_6_hrs	ENSG00000262445	1.79012	-2.88127	2.52369	0.0134704	0.0773576	-2.9648	AC099684.2
IL33_vs_Nontreated_HUVEC_6_hrs	ENSG00000224973	1.79012	-3.60428	2.46557	0.0156872	0.0866535	-3.10861	LARGE-AS1	100506195	LARGE antisense RNA 1
IL33_vs_Nontreated_HUVEC_6_hrs	ENSG00000165795	1.78956	0.476392	3.00873	0.0034499	0.0263235	-1.85615	NDRG2	57447	NDRG family member 2
IL33_vs_Nontreated_HUVEC_6_hrs	ENSG00000225265	1.78764	-0.620901	2.58185	0.0115382	0.0685633	-2.83223	TAF1A-AS1
IL33_vs_Nontreated_HUVEC_6_hrs	ENSG00000235246	1.78764	-3.66933	1.65752	0.101109	0.320521	-4.4293	AL020993.1
IL33_vs_Nontreated_HUVEC_6_hrs	ENSG00000287937	1.78687	-3.24415	1.79866	0.0756162	0.266189	-4.21888	AC079753.2
IL33_vs_Nontreated_HUVEC_6_hrs	ENSG00000149970	1.78527	-1.40088	2.66458	0.00921983	0.0574541	-2.70612	CNKSR2	22866	connector enhancer of kinase suppressor of Ras 2
IL33_vs_Nontreated_HUVEC_6_hrs	ENSG00000279467	1.78487	-1.1034	2.47826	0.0151771	0.0847086	-3.04938	AP000350.7
IL33_vs_Nontreated_HUVEC_6_hrs	ENSG00000232082	1.78397	-2.8966	3.744	0.000328362	0.00377307	0.123276	RPS6KA2-IT1	100874353	RPS6KA2 intronic transcript 1 (non-protein coding)
IL33_vs_Nontreated_HUVEC_6_hrs	ENSG00000257097	1.77989	-1.58335	2.46864	0.0155624	0.0862349	-3.10212	CLIP1-AS1
IL33_vs_Nontreated_HUVEC_6_hrs	ENSG00000146232	1.77979	3.4134	12.3116	1.33545e-20	2.09593e-18	36.4292	NFKBIE	4794	nuclear factor of kappa light polypeptide gene enhancer in B-cells inhibitor, epsilon
IL33_vs_Nontreated_HUVEC_6_hrs	ENSG00000122574	1.77898	-1.51049	2.53701	0.0130038	0.0752715	-2.91825	WIPF3	644150	WAS/WASL interacting protein family, member 3
IL33_vs_Nontreated_HUVEC_6_hrs	ENSG00000158806	1.77898	-3.4772	2.03925	0.0445271	0.185012	-3.86124	NPM2	10361	nucleophosmin/nucleoplasmin 2
IL33_vs_Nontreated_HUVEC_6_hrs	ENSG00000229598	1.77878	-1.76207	2.49808	0.0144098	0.0813269	-3.01789	PRDX3P1	100419031	peroxiredoxin 3 pseudogene 1
IL33_vs_Nontreated_HUVEC_6_hrs	ENSG00000261243	1.77837	-2.36439	1.92652	0.057376	0.221192	-4.0221	AC022165.1
IL33_vs_Nontreated_HUVEC_6_hrs	ENSG00000197992	1.77687	-3.88263	4.64276	1.23806e-05	0.000215755	3.08423	CLEC9A	283420	C-type lectin domain family 9, member A
IL33_vs_Nontreated_HUVEC_6_hrs	ENSG00000226853	1.77438	-1.59478	2.20459	0.0301807	0.140329	-3.55531	AC010894.2
IL33_vs_Nontreated_HUVEC_6_hrs	ENSG00000231831	1.77438	-2.39803	1.99789	0.0489213	0.197509	-3.91474	MTHFD1P1	4523	methylenetetrahydrofolate dehydrogenase (NADP+ dependent) 1 pseudogene 1
IL33_vs_Nontreated_HUVEC_6_hrs	ENSG00000043462	1.7725	-4.04509	2.47684	0.0152335	0.0849511	-3.05648	LCP2	3937	lymphocyte cytosolic protein 2 (SH2 domain containing leukocyte protein of 76kDa)
IL33_vs_Nontreated_HUVEC_6_hrs	ENSG00000173193	1.76886	5.95752	12.3709	8.03157e-20	1.14406e-17	34.0736	PARP14	54625	poly (ADP-ribose) polymerase family, member 14
IL33_vs_Nontreated_HUVEC_6_hrs	ENSG00000184434	1.76525	-1.57153	2.3952	0.0188047	0.0993093	-3.21547	LRRC19	64922	leucine rich repeat containing 19
IL33_vs_Nontreated_HUVEC_6_hrs	ENSG00000273204	1.76106	-2.77669	2.06139	0.0423164	0.1782	-3.83372	AC104506.1
IL33_vs_Nontreated_HUVEC_6_hrs	ENSG00000264007	1.76042	-3.34084	1.94659	0.0548821	0.214152	-3.99917	AC104564.2
IL33_vs_Nontreated_HUVEC_6_hrs	ENSG00000248388	1.76042	-3.69619	1.8037	0.074816	0.264418	-4.185	AC093801.1
IL33_vs_Nontreated_HUVEC_6_hrs	ENSG00000234663	1.76042	-3.94745	1.9859	0.050262	0.201217	-3.94314	LINC01934
IL33_vs_Nontreated_HUVEC_6_hrs	ENSG00000260955	1.76029	-1.20247	2.28948	0.0245262	0.120318	-3.44246	AC100821.2
IL33_vs_Nontreated_HUVEC_6_hrs	ENSG00000221963	1.75856	1.60606	8.86649	9.94798e-14	7.14347e-12	20.7993	APOL6	80830	apolipoprotein L, 6
IL33_vs_Nontreated_HUVEC_6_hrs	ENSG00000259717	1.75714	-3.3902	2.75045	0.00726858	0.0479993	-2.47838	LINC00677	254299	long intergenic non-protein coding RNA 677
IL33_vs_Nontreated_HUVEC_6_hrs	ENSG00000116544	1.75184	-1.49464	2.57453	0.0117668	0.0696026	-2.8846	DLGAP3	58512	discs, large (Drosophila) homolog-associated protein 3
IL33_vs_Nontreated_HUVEC_6_hrs	ENSG00000287934	1.75063	-0.832471	2.99027	0.00364398	0.0275479	-1.92824	AP001885.3
IL33_vs_Nontreated_HUVEC_6_hrs	ENSG00000069399	1.75059	4.9063	14.4933	1.05195e-24	2.78502e-22	45.6507	BCL3	602	B-cell CLL/lymphoma 3
IL33_vs_Nontreated_HUVEC_6_hrs	ENSG00000106366	1.74416	6.01671	15.5941	2.99509e-25	8.09293e-23	45.6534	SERPINE1	5054	serpin peptidase inhibitor, clade E (nexin, plasminogen activator inhibitor type 1), member 1
IL33_vs_Nontreated_HUVEC_6_hrs	ENSG00000162888	1.73749	-0.966649	3.37805	0.0011028	0.0103266	-0.927995	C1orf147	574431	chromosome 1 open reading frame 147
IL33_vs_Nontreated_HUVEC_6_hrs	ENSG00000234175	1.73246	-2.58711	2.08573	0.0399971	0.171351	-3.80278	AL355355.2
IL33_vs_Nontreated_HUVEC_6_hrs	ENSG00000284969	1.73212	-2.75953	2.20686	0.0300151	0.139683	-3.56675	AL049629.2
IL33_vs_Nontreated_HUVEC_6_hrs	ENSG00000119917	1.72727	1.30524	5.90535	7.00964e-08	2.07596e-06	7.87948	IFIT3	3437	interferon-induced protein with tetratricopeptide repeats 3
IL33_vs_Nontreated_HUVEC_6_hrs	ENSG00000283526	1.72596	0.0968978	2.53702	0.0130035	0.0752715	-2.93987	PRRT1B
IL33_vs_Nontreated_HUVEC_6_hrs	ENSG00000286407	1.72596	-1.56079	2.10511	0.0382293	0.166078	-3.75334	AC004863.1
IL33_vs_Nontreated_HUVEC_6_hrs	ENSG00000260816	1.72596	-2.19703	1.88825	0.062398	0.234305	-4.09472	AC027279.1
IL33_vs_Nontreated_HUVEC_6_hrs	ENSG00000182866	1.72596	-4.17058	1.8352	0.0699682	0.253087	-4.20016	LCK	3932	LCK proto-oncogene, Src family tyrosine kinase
IL33_vs_Nontreated_HUVEC_6_hrs	ENSG00000271105	1.72596	-2.40685	1.69933	0.0929095	0.303138	-4.3652	SCML2P2	100421172	sex comb on midleg-like 2 (Drosophila) pseudogene 2
IL33_vs_Nontreated_HUVEC_6_hrs	ENSG00000233514	1.72596	-2.84839	1.66948	0.0986957	0.31535	-4.39572	AL356653.1
IL33_vs_Nontreated_HUVEC_6_hrs	ENSG00000241520	1.72398	-2.90946	1.6759	0.0974263	0.313011	-4.37871	AC098820.3
IL33_vs_Nontreated_HUVEC_6_hrs	ENSG00000273265	1.72398	-1.83999	2.22751	0.028551	0.134373	-3.51864	CNNM3-DT
IL33_vs_Nontreated_HUVEC_6_hrs	ENSG00000274051	1.72398	-3.62753	1.80878	0.074016	0.262796	-4.22449	RF02271
IL33_vs_Nontreated_HUVEC_6_hrs	ENSG00000249140	1.71845	-2.97111	1.54533	0.125977	0.368473	-4.55729	PRDX2P3	100418943	peroxiredoxin 2 pseudogene 3
IL33_vs_Nontreated_HUVEC_6_hrs	ENSG00000249740	1.71718	0.0437007	3.88472	0.000201951	0.0024769	0.572044	OSMR-AS1
IL33_vs_Nontreated_HUVEC_6_hrs	ENSG00000269420	1.71525	-3.64928	2.06709	0.0417636	0.176574	-3.85399	PLA2G4C-AS1
IL33_vs_Nontreated_HUVEC_6_hrs	ENSG00000207383	1.71329	-1.07318	2.3221	0.0226155	0.113535	-3.36693	RF00019
IL33_vs_Nontreated_HUVEC_6_hrs	ENSG00000131097	1.71144	-1.88691	2.0962	0.0390334	0.168628	-3.78528	HIGD1B	51751	HIG1 hypoxia inducible domain family, member 1B
IL33_vs_Nontreated_HUVEC_6_hrs	ENSG00000225886	1.71016	-3.53167	2.07152	0.0413373	0.175316	-3.86224	AL445490.1
IL33_vs_Nontreated_HUVEC_6_hrs	ENSG00000176349	1.70919	-2.23614	1.77733	0.0790859	0.273859	-4.25486	AC104129.1
IL33_vs_Nontreated_HUVEC_6_hrs	ENSG00000215895	1.70795	-3.07859	1.78805	0.0773267	0.269979	-4.25386	AL354702.1
IL33_vs_Nontreated_HUVEC_6_hrs	ENSG00000049130	1.69985	5.32193	11.4085	2.25076e-18	2.89178e-16	31.0794	KITLG	4254	KIT ligand
IL33_vs_Nontreated_HUVEC_6_hrs	ENSG00000204642	1.69742	0.683514	6.02276	4.22273e-08	1.31135e-06	8.39029	HLA-F	3134	major histocompatibility complex, class I, F
IL33_vs_Nontreated_HUVEC_6_hrs	ENSG00000182759	1.69711	-1.47118	2.309	0.0233662	0.116232	-3.39521	MAFA	389692	v-maf avian musculoaponeurotic fibrosarcoma oncogene homolog A
IL33_vs_Nontreated_HUVEC_6_hrs	ENSG00000132915	1.69711	-1.98847	2.10536	0.0382067	0.166057	-3.75271	PDE6A	5145	phosphodiesterase 6A, cGMP-specific, rod, alpha
IL33_vs_Nontreated_HUVEC_6_hrs	ENSG00000279092	1.69711	-3.98766	2.08786	0.039799	0.170781	-3.79759	AC025678.3
IL33_vs_Nontreated_HUVEC_6_hrs	ENSG00000266507	1.69711	-2.5858	1.85644	0.0668508	0.24571	-4.13937	MIR4479	100616480	microRNA 4479
IL33_vs_Nontreated_HUVEC_6_hrs	ENSG00000226359	1.69711	-2.40094	1.68208	0.0962183	0.310462	-4.38187	ACTG1P24
IL33_vs_Nontreated_HUVEC_6_hrs	ENSG00000226067	1.69513	-2.29117	2.28917	0.024545	0.120378	-3.4307	LINC00623	728855	long intergenic non-protein coding RNA 623
IL33_vs_Nontreated_HUVEC_6_hrs	ENSG00000186051	1.69513	-3.63849	1.65006	0.102616	0.323383	-4.43402	TAL2	6887	T-cell acute lymphocytic leukemia 2
IL33_vs_Nontreated_HUVEC_6_hrs	ENSG00000222389	1.6943	-1.55836	2.25717	0.0265575	0.127439	-3.48636	RNU2-28P
IL33_vs_Nontreated_HUVEC_6_hrs	ENSG00000278456	1.69391	-2.30468	2.03578	0.0448821	0.186044	-3.85148	AC015712.7
IL33_vs_Nontreated_HUVEC_6_hrs	ENSG00000148154	1.69299	5.58259	23.6942	3.06759e-39	3.82865e-36	79.0235	UGCG	7357	UDP-glucose ceramide glucosyltransferase
IL33_vs_Nontreated_HUVEC_6_hrs	ENSG00000111912	1.6896	6.15373	26.081	1.70114e-40	2.62276e-37	81.6486	NCOA7	135112	nuclear receptor coactivator 7
IL33_vs_Nontreated_HUVEC_6_hrs	ENSG00000105499	1.68889	2.32589	8.57062	3.95324e-13	2.64999e-11	19.5442	PLA2G4C	8605	phospholipase A2, group IVC (cytosolic, calcium-independent)
IL33_vs_Nontreated_HUVEC_6_hrs	ENSG00000189212	1.68431	0.630139	3.09437	0.00266867	0.0213395	-1.64253	DPY19L2P1	554236	DPY19L2 pseudogene 1
IL33_vs_Nontreated_HUVEC_6_hrs	ENSG00000052850	1.68088	-0.0780661	3.10257	0.00260319	0.0209442	-1.63677	ALX4	60529	ALX homeobox 4
IL33_vs_Nontreated_HUVEC_6_hrs	ENSG00000251194	1.68014	-0.802705	2.74646	0.00735013	0.0483864	-2.53231	AL133330.1
IL33_vs_Nontreated_HUVEC_6_hrs	ENSG00000182326	1.67983	2.07847	5.82736	9.79499e-08	2.80575e-06	7.57884	C1S	716	complement component 1, s subcomponent
IL33_vs_Nontreated_HUVEC_6_hrs	ENSG00000137691	1.67831	-0.911139	2.45061	0.0163083	0.0893963	-3.11042	CFAP300
IL33_vs_Nontreated_HUVEC_6_hrs	ENSG00000239948	1.67739	-2.7744	2.23154	0.0282725	0.133477	-3.52658	RN7SL368P
IL33_vs_Nontreated_HUVEC_6_hrs	ENSG00000211445	1.67593	3.52886	10.8345	1.0717e-17	1.27679e-15	29.8408	GPX3	2878	glutathione peroxidase 3 (plasma)
IL33_vs_Nontreated_HUVEC_6_hrs	ENSG00000187151	1.67266	-3.84487	1.72964	0.0873198	0.291298	-4.34043	ANGPTL5	253935	angiopoietin-like 5
IL33_vs_Nontreated_HUVEC_6_hrs	ENSG00000177197	1.66955	-2.78503	1.71871	0.0893016	0.295828	-4.32677	PCNPP5	100507361	PEST containing nuclear protein pseudogene 5
IL33_vs_Nontreated_HUVEC_6_hrs	ENSG00000137672	1.66945	-1.90423	2.64922	0.00961538	0.0593825	-2.70602	TRPC6	7225	transient receptor potential cation channel, subfamily C, member 6
IL33_vs_Nontreated_HUVEC_6_hrs	ENSG00000180178	1.66945	-2.68997	2.44317	0.0166254	0.0906684	-3.14032	FAR2P1
IL33_vs_Nontreated_HUVEC_6_hrs	ENSG00000278642	1.66945	-3.75806	2.03598	0.0448611	0.186023	-3.89714	AC015813.4
IL33_vs_Nontreated_HUVEC_6_hrs	ENSG00000255160	1.66945	-3.81181	1.97086	0.0519891	0.206023	-4.01173	AC009652.1
IL33_vs_Nontreated_HUVEC_6_hrs	ENSG00000231550	1.66928	-3.21272	1.66994	0.0986051	0.315234	-4.42261	PTCHD3P2	100533664	patched domain containing 3 pseudogene 2
IL33_vs_Nontreated_HUVEC_6_hrs	ENSG00000267222	1.66843	-3.22481	1.99054	0.0497401	0.199768	-3.97492	AC107993.1
IL33_vs_Nontreated_HUVEC_6_hrs	ENSG00000203588	1.66821	-1.2102	2.41203	0.0180124	0.0962495	-3.23158	IGBP1-AS1	100873991	IGBP1 antisense RNA 1
IL33_vs_Nontreated_HUVEC_6_hrs	ENSG00000138623	1.66772	0.969965	6.14816	2.44813e-08	7.99073e-07	8.90454	SEMA7A	8482	semaphorin 7A, GPI membrane anchor (John Milton Hagen blood group)
IL33_vs_Nontreated_HUVEC_6_hrs	ENSG00000104043	1.66563	-1.34346	2.3217	0.0226382	0.113625	-3.37574	ATP8B4	79895	ATPase, class I, type 8B, member 4
IL33_vs_Nontreated_HUVEC_6_hrs	ENSG00000169933	1.66493	-1.9169	2.67782	0.00889074	0.0558326	-2.65654	FRMPD4	9758	FERM and PDZ domain containing 4
IL33_vs_Nontreated_HUVEC_6_hrs	ENSG00000078549	1.66493	-3.98653	2.24074	0.0276461	0.131198	-3.53921	ADCYAP1R1	117	adenylate cyclase activating polypeptide 1 (pituitary) receptor type I
IL33_vs_Nontreated_HUVEC_6_hrs	ENSG00000105131	1.66493	-1.98354	2.08714	0.0398656	0.170983	-3.82199	EPHX3	79852	epoxide hydrolase 3
IL33_vs_Nontreated_HUVEC_6_hrs	ENSG00000214872	1.66493	-3.83893	1.93706	0.0560541	0.217463	-4.09837	SMTNL1	219537	smoothelin-like 1
IL33_vs_Nontreated_HUVEC_6_hrs	ENSG00000229017	1.66362	-3.43357	1.83795	0.0695575	0.252367	-4.1952	LINC01277
IL33_vs_Nontreated_HUVEC_6_hrs	ENSG00000204277	1.65749	-4.48287	2.21218	0.0296324	0.138295	-3.57977	LINC01993
IL33_vs_Nontreated_HUVEC_6_hrs	ENSG00000259511	1.65749	-3.77617	1.85135	0.0675873	0.24748	-4.14727	UBE2Q2L
IL33_vs_Nontreated_HUVEC_6_hrs	ENSG00000099937	1.65299	-0.410507	2.38962	0.019074	0.100468	-3.32467	SERPIND1	3053	serpin peptidase inhibitor, clade D (heparin cofactor), member 1
IL33_vs_Nontreated_HUVEC_6_hrs	ENSG00000287691	1.65264	-3.0986	1.98182	0.0507257	0.202443	-3.94469	AL031602.2
IL33_vs_Nontreated_HUVEC_6_hrs	ENSG00000248371	1.65182	-3.77039	3.02698	0.00326754	0.0251445	-1.83299	LINC02056
IL33_vs_Nontreated_HUVEC_6_hrs	ENSG00000182586	1.64814	-2.96512	1.41648	0.160346	0.428116	-4.72048	LINC00334	114042	long intergenic non-protein coding RNA 334
IL33_vs_Nontreated_HUVEC_6_hrs	ENSG00000042781	1.64567	-2.16685	1.91686	0.0586104	0.224392	-4.05404	USH2A	7399	Usher syndrome 2A (autosomal recessive, mild)
IL33_vs_Nontreated_HUVEC_6_hrs	ENSG00000275894	1.64514	-2.8413	1.9489	0.0546004	0.213455	-4.01543	AL021578.1
IL33_vs_Nontreated_HUVEC_6_hrs	ENSG00000232912	1.64462	-3.17925	1.59331	0.11484	0.348237	-4.55704	RERE-AS1
IL33_vs_Nontreated_HUVEC_6_hrs	ENSG00000144847	1.64397	-0.897016	2.25577	0.0266486	0.127759	-3.53721	IGSF11	152404	immunoglobulin superfamily, member 11
IL33_vs_Nontreated_HUVEC_6_hrs	ENSG00000183833	1.64206	-1.66842	2.37753	0.0196692	0.102729	-3.29099	MAATS1	89876	MYCBP-associated, testis expressed 1
IL33_vs_Nontreated_HUVEC_6_hrs	ENSG00000237711	1.64095	-2.72291	1.55326	0.124071	0.365299	-4.55361	MTCO3P11
IL33_vs_Nontreated_HUVEC_6_hrs	ENSG00000249786	1.64058	-1.80718	1.99427	0.0493228	0.198579	-3.99114	EAF1-AS1	100873956	EAF1 antisense RNA 1
IL33_vs_Nontreated_HUVEC_6_hrs	ENSG00000134954	1.63472	2.94112	5.25276	1.35359e-06	3.05984e-05	3.79555	ETS1	2113	v-ets avian erythroblastosis virus E26 oncogene homolog 1
IL33_vs_Nontreated_HUVEC_6_hrs	ENSG00000283064	1.63403	-1.73981	2.21206	0.0296405	0.138308	-3.56902	AL353759.1
IL33_vs_Nontreated_HUVEC_6_hrs	ENSG00000130589	1.63394	4.95877	11.2808	3.08586e-18	3.88848e-16	30.778	HELZ2	85441	helicase with zinc finger 2, transcriptional coactivator
IL33_vs_Nontreated_HUVEC_6_hrs	ENSG00000119699	1.63354	3.13916	12.4309	7.85323e-21	1.28646e-18	36.9544	TGFB3	7043	transforming growth factor, beta 3
IL33_vs_Nontreated_HUVEC_6_hrs	ENSG00000159231	1.62837	1.42053	7.62948	3.1094e-11	1.62022e-09	15.2909	CBR3	874	carbonyl reductase 3
IL33_vs_Nontreated_HUVEC_6_hrs	ENSG00000166949	1.62645	7.59721	22.5868	3.28883e-35	2.5353e-32	68.8125	SMAD3	4088	SMAD family member 3
IL33_vs_Nontreated_HUVEC_6_hrs	ENSG00000152784	1.62356	-0.924959	4.73294	8.72558e-06	0.000158818	3.37184	PRDM8	56978	PR domain containing 8
IL33_vs_Nontreated_HUVEC_6_hrs	ENSG00000008517	1.62339	1.42719	4.38154	3.34264e-05	0.000520562	2.05821	IL32	9235	interleukin 32
IL33_vs_Nontreated_HUVEC_6_hrs	ENSG00000169783	1.62312	0.386539	2.60458	0.0108538	0.0653221	-2.80032	LINGO1	84894	leucine rich repeat and Ig domain containing 1
IL33_vs_Nontreated_HUVEC_6_hrs	ENSG00000179362	1.6221	-1.25843	2.75542	0.00716801	0.0474668	-2.46449	HMGN2P46	283651	high mobility group nucleosomal binding domain 2 pseudogene 46
IL33_vs_Nontreated_HUVEC_6_hrs	ENSG00000237758	1.6203	-1.52441	2.36421	0.0203445	0.10509	-3.28237	BANF1P3	100505506	barrier to autointegration factor 1 pseudogene 3
IL33_vs_Nontreated_HUVEC_6_hrs	ENSG00000171236	1.61508	-2.15329	2.79815	0.00635533	0.0431313	-2.41516	LRG1	116844	leucine-rich alpha-2-glycoprotein 1
IL33_vs_Nontreated_HUVEC_6_hrs	ENSG00000233766	1.61108	-1.81867	3.10281	0.00260128	0.0209442	-1.68067	AC098617.1
IL33_vs_Nontreated_HUVEC_6_hrs	ENSG00000260193	1.61047	-0.865462	2.31584	0.0229716	0.114683	-3.36418	AL138781.1
IL33_vs_Nontreated_HUVEC_6_hrs	ENSG00000163814	1.61036	1.60219	5.3802	6.44516e-07	1.56125e-05	5.71073	CDCP1	64866	CUB domain containing protein 1
IL33_vs_Nontreated_HUVEC_6_hrs	ENSG00000138792	1.60971	-0.416398	2.74623	0.00735489	0.0483864	-2.48309	ENPEP	2028	glutamyl aminopeptidase (aminopeptidase A)
IL33_vs_Nontreated_HUVEC_6_hrs	ENSG00000137825	1.60923	-0.0160084	2.52659	0.0133675	0.0768676	-2.95296	ITPKA	3706	inositol-trisphosphate 3-kinase A
IL33_vs_Nontreated_HUVEC_6_hrs	ENSG00000211448	1.60837	3.75079	4.24318	5.5847e-05	0.00081728	1.6465	DIO2	1734	deiodinase, iodothyronine, type II
IL33_vs_Nontreated_HUVEC_6_hrs	ENSG00000175170	1.60706	-1.07256	2.09553	0.0390944	0.168808	-3.78425	FAM182B	728882	family with sequence similarity 182, member B
IL33_vs_Nontreated_HUVEC_6_hrs	ENSG00000275339	1.60666	-3.03222	1.56778	0.120643	0.358644	-4.52795	Z99129.1
IL33_vs_Nontreated_HUVEC_6_hrs	ENSG00000168334	1.60542	-4.2363	1.963	0.052911	0.208541	-4.01454	XIRP1	165904	xin actin-binding repeat containing 1
IL33_vs_Nontreated_HUVEC_6_hrs	ENSG00000115602	1.60201	0.971487	0.192466	0.847897	0.98027	-6.05578	IL1RL1	9173	interleukin 1 receptor-like 1
IL33_vs_Nontreated_HUVEC_6_hrs	ENSG00000075213	1.59749	3.43445	8.92257	7.65769e-14	5.62207e-12	21.1219	SEMA3A	10371	sema domain, immunoglobulin domain (Ig), short basic domain, secreted, (semaphorin) 3A
IL33_vs_Nontreated_HUVEC_6_hrs	ENSG00000003987	1.59221	2.01446	7.63199	3.07357e-11	1.60475e-09	15.3191	MTMR7	9108	myotubularin related protein 7
IL33_vs_Nontreated_HUVEC_6_hrs	ENSG00000280852	1.59216	-2.43692	1.76446	0.0812424	0.278749	-4.27278	AC025048.6
IL33_vs_Nontreated_HUVEC_6_hrs	ENSG00000188388	1.59216	-3.36419	1.54979	0.124901	0.366662	-4.52945	GOLGA6L3	100133220	golgin A6 family-like 3
IL33_vs_Nontreated_HUVEC_6_hrs	ENSG00000275645	1.59216	-3.05414	1.48638	0.140873	0.39579	-4.61251	AC068338.3
IL33_vs_Nontreated_HUVEC_6_hrs	ENSG00000220412	1.58965	-3.67581	2.67333	0.00900124	0.0563734	-2.70003	AL356234.1
IL33_vs_Nontreated_HUVEC_6_hrs	ENSG00000182901	1.58863	-3.62521	3.56639	0.000596929	0.00624571	-0.389189	RGS7	6000	regulator of G-protein signaling 7
IL33_vs_Nontreated_HUVEC_6_hrs	ENSG00000107201	1.588	4.13826	10.5927	3.25948e-17	3.57452e-15	28.6396	DDX58	23586	DEAD (Asp-Glu-Ala-Asp) box polypeptide 58
IL33_vs_Nontreated_HUVEC_6_hrs	ENSG00000271698	1.58628	-2.7663	1.67936	0.0967496	0.311639	-4.41175	AC233992.2
IL33_vs_Nontreated_HUVEC_6_hrs	ENSG00000100842	1.58144	-3.58644	2.75515	0.00717345	0.0474908	-2.45227	EFS	10278	embryonal Fyn-associated substrate
IL33_vs_Nontreated_HUVEC_6_hrs	ENSG00000141682	1.57988	3.34712	10.9032	7.81826e-18	9.48687e-16	30.1245	PMAIP1	5366	phorbol-12-myristate-13-acetate-induced protein 1
IL33_vs_Nontreated_HUVEC_6_hrs	ENSG00000233668	1.5782	-2.38643	1.49175	0.139462	0.39334	-4.62481	AL353662.2
IL33_vs_Nontreated_HUVEC_6_hrs	ENSG00000168394	1.57749	4.40372	15.8475	4.00784e-27	1.26561e-24	51.2736	TAP1	6890	transporter 1, ATP-binding cassette, sub-family B (MDR/TAP)
IL33_vs_Nontreated_HUVEC_6_hrs	ENSG00000127561	1.57686	1.96005	4.2664	5.12718e-05	0.000758799	1.77576	SYNGR3	9143	synaptogyrin 3
IL33_vs_Nontreated_HUVEC_6_hrs	ENSG00000135604	1.57379	-0.519268	3.19814	0.00194281	0.0164527	-1.46514	STX11	8676	syntaxin 11
IL33_vs_Nontreated_HUVEC_6_hrs	ENSG00000227256	1.57372	-1.33637	2.31156	0.023218	0.115693	-3.39292	MIS18A-AS1	100874202	MIS18A antisense RNA 1
IL33_vs_Nontreated_HUVEC_6_hrs	ENSG00000274156	1.57303	-3.10775	1.92996	0.0569421	0.220321	-4.10204	AC008121.2
IL33_vs_Nontreated_HUVEC_6_hrs	ENSG00000260971	1.57282	-3.01659	1.95665	0.053667	0.21076	-4.03317	AC119674.1
IL33_vs_Nontreated_HUVEC_6_hrs	ENSG00000232133	1.57202	-3.03807	2.00425	0.048222	0.195589	-3.95907	IMPDH1P10	100874399	IMP (inosine monophosphate) dehydrogenase 1 pseudogene 10
IL33_vs_Nontreated_HUVEC_6_hrs	ENSG00000136052	1.57164	3.72877	13.0777	4.53897e-22	8.81233e-20	39.7707	SLC41A2	84102	solute carrier family 41 (magnesium transporter), member 2
IL33_vs_Nontreated_HUVEC_6_hrs	ENSG00000187193	1.57056	1.1664	3.23934	0.00170955	0.014783	-1.40318	MT1X	4501	metallothionein 1X
IL33_vs_Nontreated_HUVEC_6_hrs	ENSG00000272033	1.56925	-1.694	1.80348	0.0748514	0.264472	-4.25294	AL136984.1
IL33_vs_Nontreated_HUVEC_6_hrs	ENSG00000285816	1.56903	-1.80672	2.49445	0.0145477	0.081893	-3.05671	AP000944.2
IL33_vs_Nontreated_HUVEC_6_hrs	ENSG00000141497	1.56795	-0.878233	2.41146	0.0180388	0.0963321	-3.23051	ZMYND15	84225	zinc finger, MYND-type containing 15
IL33_vs_Nontreated_HUVEC_6_hrs	ENSG00000118985	1.56642	5.05481	17.7188	2.66812e-30	1.11002e-27	58.5038	ELL2	22936	elongation factor, RNA polymerase II, 2
IL33_vs_Nontreated_HUVEC_6_hrs	ENSG00000174521	1.56452	-2.89899	1.35225	0.179937	0.457399	-4.79944	TTC9B	148014	tetratricopeptide repeat domain 9B
IL33_vs_Nontreated_HUVEC_6_hrs	ENSG00000154655	1.56371	-4.27202	2.11676	0.0371992	0.16326	-3.74869	L3MBTL4	91133	l(3)mbt-like 4 (Drosophila)
IL33_vs_Nontreated_HUVEC_6_hrs	ENSG00000166183	1.56371	-2.43469	2.10744	0.0380211	0.165551	-3.7629	ASPG	374569	asparaginase
IL33_vs_Nontreated_HUVEC_6_hrs	ENSG00000002822	1.56316	-0.825345	2.44319	0.0166244	0.0906684	-3.13163	MAD1L1	8379	MAD1 mitotic arrest deficient-like 1 (yeast)
IL33_vs_Nontreated_HUVEC_6_hrs	ENSG00000145934	1.56306	-2.33229	1.76498	0.0811537	0.278518	-4.29492	TENM2	57451	teneurin transmembrane protein 2
IL33_vs_Nontreated_HUVEC_6_hrs	ENSG00000186517	1.56247	0.415022	2.30681	0.0234939	0.116674	-3.40855	ARHGAP30	257106	Rho GTPase activating protein 30
IL33_vs_Nontreated_HUVEC_6_hrs	ENSG00000008323	1.56033	2.43002	4.60679	1.4221e-05	0.000244897	2.94493	PLEKHG6	55200	pleckstrin homology domain containing, family G (with RhoGef domain) member 6
IL33_vs_Nontreated_HUVEC_6_hrs	ENSG00000026508	1.55757	7.91743	0.0446008	0.964544	0.98687	-9.0566	CD44	960	CD44 molecule (Indian blood group)
IL33_vs_Nontreated_HUVEC_6_hrs	ENSG00000181585	1.55264	-2.83338	1.77745	0.0790651	0.273859	-4.27516	TMIE	259236	transmembrane inner ear
IL33_vs_Nontreated_HUVEC_6_hrs	ENSG00000252206	1.55131	-2.90857	1.41046	0.162086	0.430305	-4.75198	RNU7-40P	100147827	RNA, U7 small nuclear 40 pseudogene
IL33_vs_Nontreated_HUVEC_6_hrs	ENSG00000092969	1.54862	4.45374	13.2788	1.88957e-22	3.80966e-20	40.5808	TGFB2	7042	transforming growth factor, beta 2
IL33_vs_Nontreated_HUVEC_6_hrs	ENSG00000258986	1.54735	-2.94904	1.89536	0.0614386	0.231943	-4.07948	TMEM179	388021	transmembrane protein 179
IL33_vs_Nontreated_HUVEC_6_hrs	ENSG00000141384	1.5416	3.34132	7.99306	5.79582e-12	3.3984e-10	16.9301	TAF4B	6875	TAF4b RNA polymerase II, TATA box binding protein (TBP)-associated factor, 105kDa
IL33_vs_Nontreated_HUVEC_6_hrs	ENSG00000240057	1.54113	-1.50849	2.97111	0.00385603	0.0288679	-1.99334	AC078785.1
IL33_vs_Nontreated_HUVEC_6_hrs	ENSG00000205869	1.54062	-1.27002	2.27704	0.0252915	0.123143	-3.51292	KRTAP5-1	387264	keratin associated protein 5-1
IL33_vs_Nontreated_HUVEC_6_hrs	ENSG00000254990	1.54054	-3.2526	1.57154	0.119766	0.357234	-4.5336	AP001781.1
IL33_vs_Nontreated_HUVEC_6_hrs	ENSG00000143028	1.54054	-3.06393	1.55741	0.123083	0.363371	-4.55695	SYPL2	284612	synaptophysin-like 2
IL33_vs_Nontreated_HUVEC_6_hrs	ENSG00000237738	1.54054	-3.41572	1.44629	0.151768	0.414365	-4.66937	RNF216-IT1	100874342	RNF216 intronic transcript 1 (non-protein coding)
IL33_vs_Nontreated_HUVEC_6_hrs	ENSG00000140279	1.53501	-2.93905	1.53439	0.128642	0.374327	-4.57336	DUOX2	50506	dual oxidase 2
IL33_vs_Nontreated_HUVEC_6_hrs	ENSG00000261242	1.53501	-2.67021	1.45907	0.148226	0.408776	-4.66476	AL136038.3
IL33_vs_Nontreated_HUVEC_6_hrs	ENSG00000153157	1.53268	-1.60347	2.03734	0.0447221	0.185705	-3.89405	SYCP2L	221711	synaptonemal complex protein 2-like
IL33_vs_Nontreated_HUVEC_6_hrs	ENSG00000237476	1.53268	-1.51323	1.98161	0.0507504	0.202492	-3.96669	LINC01637
IL33_vs_Nontreated_HUVEC_6_hrs	ENSG00000260247	1.53268	-1.7762	1.73808	0.0858127	0.288168	-4.33513	SUB1P4	100288661	SUB1 pseudogene 4
IL33_vs_Nontreated_HUVEC_6_hrs	ENSG00000226545	1.5316	-2.55109	1.58466	0.116751	0.351933	-4.55139	AL357552.1
IL33_vs_Nontreated_HUVEC_6_hrs	ENSG00000274677	1.53004	-1.68821	1.69903	0.0929648	0.303211	-4.39124	AC040169.3
IL33_vs_Nontreated_HUVEC_6_hrs	ENSG00000144057	1.53004	-0.0848219	1.8111	0.0736521	0.261823	-4.32214	ST6GAL2	84620	ST6 beta-galactosamide alpha-2,6-sialyltranferase 2
IL33_vs_Nontreated_HUVEC_6_hrs	ENSG00000248383	1.52879	-0.632396	2.08408	0.0401506	0.171788	-3.80924	PCDHAC1	56135	protocadherin alpha subfamily C, 1
IL33_vs_Nontreated_HUVEC_6_hrs	ENSG00000188488	1.52818	-2.69762	1.56411	0.121501	0.360202	-4.55867	SERPINA5	5104	serpin peptidase inhibitor, clade A (alpha-1 antiproteinase, antitrypsin), member 5
IL33_vs_Nontreated_HUVEC_6_hrs	ENSG00000278588	1.52542	-2.63743	1.69196	0.094311	0.306033	-4.41714	HIST1H2BI	8346	histone cluster 1, H2bi
IL33_vs_Nontreated_HUVEC_6_hrs	ENSG00000257534	1.52542	-2.78274	1.65817	0.100964	0.320217	-4.42451	AC023794.5
IL33_vs_Nontreated_HUVEC_6_hrs	ENSG00000264386	1.52521	-3.03747	1.44595	0.151862	0.414485	-4.66877	MIR4513	100616183	microRNA 4513
IL33_vs_Nontreated_HUVEC_6_hrs	ENSG00000243742	1.52508	-1.01495	2.83852	0.0056658	0.0393171	-2.27606	RPLP0P2	113157	ribosomal protein, large, P0 pseudogene 2
IL33_vs_Nontreated_HUVEC_6_hrs	ENSG00000133069	1.5241	1.74364	7.06344	4.13995e-10	1.80847e-08	12.8027	TMCC2	9911	transmembrane and coiled-coil domain family 2
IL33_vs_Nontreated_HUVEC_6_hrs	ENSG00000105707	1.52397	-1.87714	1.77801	0.078973	0.273758	-4.31254	HPN	3249	hepsin
IL33_vs_Nontreated_HUVEC_6_hrs	ENSG00000254978	1.52368	-1.59134	1.91723	0.0585625	0.224305	-4.06818	ALG1L9P	285407	asparagine-linked glycosylation 1-like 9, pseudogene
IL33_vs_Nontreated_HUVEC_6_hrs	ENSG00000048052	1.52365	0.722544	4.40815	3.0253e-05	0.000476235	2.19345	HDAC9	9734	histone deacetylase 9
IL33_vs_Nontreated_HUVEC_6_hrs	ENSG00000153294	1.52299	-0.172327	2.66934	0.00910021	0.0568438	-2.68267	ADGRF4
IL33_vs_Nontreated_HUVEC_6_hrs	ENSG00000233693	1.52299	-2.71932	1.92723	0.0572858	0.220965	-4.06788	AL357568.1
IL33_vs_Nontreated_HUVEC_6_hrs	ENSG00000231210	1.52299	-3.8334	1.86639	0.0654306	0.241957	-4.19224	LINC01510
IL33_vs_Nontreated_HUVEC_6_hrs	ENSG00000140675	1.52299	-3.04661	1.82752	0.0711256	0.255723	-4.20262	SLC5A2	6524	solute carrier family 5 (sodium/glucose cotransporter), member 2
IL33_vs_Nontreated_HUVEC_6_hrs	ENSG00000285581	1.52299	-2.84576	1.82702	0.0712007	0.25585	-4.20301	AC091196.1
IL33_vs_Nontreated_HUVEC_6_hrs	ENSG00000171119	1.52299	-2.48855	1.81905	0.0724193	0.258986	-4.24682	NRTN	4902	neurturin
IL33_vs_Nontreated_HUVEC_6_hrs	ENSG00000206195	1.52245	1.27253	2.77341	0.00681501	0.0457886	-2.45042	DUXAP8	503637	double homeobox A pseudogene 8
IL33_vs_Nontreated_HUVEC_6_hrs	ENSG00000079112	1.52245	-1.86407	2.26414	0.026107	0.12583	-3.54109	CDH17	1015	cadherin 17, LI cadherin (liver-intestine)
IL33_vs_Nontreated_HUVEC_6_hrs	ENSG00000242207	1.52245	-2.95992	3.13469	0.00236092	0.0193374	-1.5457	HOXB-AS4	100874351	HOXB cluster antisense RNA 4
IL33_vs_Nontreated_HUVEC_6_hrs	ENSG00000136574	1.52245	-0.549563	2.91259	0.00457643	0.0331024	-2.10675	GATA4	2626	GATA binding protein 4
IL33_vs_Nontreated_HUVEC_6_hrs	ENSG00000196581	1.52245	-3.51823	2.8913	0.00486788	0.0347839	-2.14864	AJAP1	55966	adherens junctions associated protein 1
IL33_vs_Nontreated_HUVEC_6_hrs	ENSG00000185274	1.52245	-4.92007	2.81331	0.00608787	0.0416831	-2.34148	GALNT17
IL33_vs_Nontreated_HUVEC_6_hrs	ENSG00000251226	1.52245	-4.43292	2.77106	0.00686019	0.0460096	-2.43699	AP001999.1
IL33_vs_Nontreated_HUVEC_6_hrs	ENSG00000162782	1.52245	-0.957832	2.75993	0.00707793	0.0470381	-2.47503	TDRD5	163589	tudor domain containing 5
IL33_vs_Nontreated_HUVEC_6_hrs	ENSG00000229970	1.52245	-0.965166	2.63407	0.0100206	0.0613324	-2.75239	AC007128.1
IL33_vs_Nontreated_HUVEC_6_hrs	ENSG00000082293	1.52245	-4.6847	2.56775	0.0119822	0.0706213	-2.88914	COL19A1	1310	collagen, type XIX, alpha 1
IL33_vs_Nontreated_HUVEC_6_hrs	ENSG00000221333	1.52245	-4.8126	2.55106	0.0125275	0.0730117	-2.93307	MIR548K	100313770	microRNA 548k
IL33_vs_Nontreated_HUVEC_6_hrs	ENSG00000255274	1.52245	-4.59118	2.51775	0.0136834	0.078289	-2.99694	SMIM35
IL33_vs_Nontreated_HUVEC_6_hrs	ENSG00000237423	1.52245	-3.43034	2.51517	0.0137766	0.0786678	-3.00748	LINC01522
IL33_vs_Nontreated_HUVEC_6_hrs	ENSG00000275793	1.52245	-1.85377	2.40428	0.0183736	0.0975829	-3.21697	RIMBP3	85376	RIMS binding protein 3
IL33_vs_Nontreated_HUVEC_6_hrs	ENSG00000233791	1.52245	-3.72775	2.36813	0.0201437	0.104424	-3.29954	LINC01136
IL33_vs_Nontreated_HUVEC_6_hrs	ENSG00000286081	1.52245	-1.94881	2.34624	0.0212873	0.108824	-3.34813	AC016682.1
IL33_vs_Nontreated_HUVEC_6_hrs	ENSG00000262152	1.52245	-0.906032	2.29005	0.0244914	0.120255	-3.48602	LINC00514	283875	long intergenic non-protein coding RNA 514
IL33_vs_Nontreated_HUVEC_6_hrs	ENSG00000199568	1.52245	-3.22166	2.27126	0.0256543	0.124466	-3.48811	RNU5A-1	26831	RNA, U5A small nuclear 1
IL33_vs_Nontreated_HUVEC_6_hrs	ENSG00000162444	1.52245	-1.85256	2.24586	0.0273026	0.130001	-3.53995	RBP7	116362	retinol binding protein 7, cellular
IL33_vs_Nontreated_HUVEC_6_hrs	ENSG00000228643	1.52245	-3.74806	2.1937	0.0309828	0.142658	-3.64317	AC079779.2
IL33_vs_Nontreated_HUVEC_6_hrs	ENSG00000181013	1.52245	-3.89231	2.16264	0.0333739	0.150401	-3.68388	AC005666.1
IL33_vs_Nontreated_HUVEC_6_hrs	ENSG00000196660	1.52245	-4.54869	2.12693	0.03632	0.16026	-3.78596	SLC30A10	55532	solute carrier family 30, member 10
IL33_vs_Nontreated_HUVEC_6_hrs	ENSG00000230426	1.52245	-3.24311	2.10983	0.0378087	0.165023	-3.77542	ERVMER61-1	339476	endogenous retrovirus group MER61, member 1
IL33_vs_Nontreated_HUVEC_6_hrs	ENSG00000157423	1.52245	-2.80967	2.06401	0.0420616	0.177326	-3.8252	HYDIN	54768	HYDIN, axonemal central pair apparatus protein
IL33_vs_Nontreated_HUVEC_6_hrs	ENSG00000264673	1.52245	-3.63332	2.05957	0.0424952	0.178637	-3.89594	AC098850.1
IL33_vs_Nontreated_HUVEC_6_hrs	ENSG00000125355	1.52245	-4.29398	2.04091	0.0443573	0.184453	-3.89829	TMEM255A	55026	transmembrane protein 255A
IL33_vs_Nontreated_HUVEC_6_hrs	ENSG00000271086	1.52245	-4.34337	2.02828	0.0456574	0.188217	-3.92496	NAMA	100996569	non-protein coding RNA, associated with MAP kinase pathway and growth arrest
IL33_vs_Nontreated_HUVEC_6_hrs	ENSG00000185437	1.52245	-3.46571	2.02748	0.0457411	0.188532	-3.87454	SH3BGR	6450	SH3 domain binding glutamate-rich protein
IL33_vs_Nontreated_HUVEC_6_hrs	ENSG00000232615	1.52245	-1.96199	2.01531	0.0470274	0.192261	-3.94018	AC026412.2
IL33_vs_Nontreated_HUVEC_6_hrs	ENSG00000284418	1.52245	-4.27505	2.01307	0.0472666	0.192908	-3.99118	AL391117.1
IL33_vs_Nontreated_HUVEC_6_hrs	ENSG00000140506	1.52245	-3.73769	2.008	0.0478147	0.194388	-3.94264	LMAN1L	79748	lectin, mannose-binding, 1 like
IL33_vs_Nontreated_HUVEC_6_hrs	ENSG00000215160	1.52245	-3.09268	1.99564	0.0491709	0.198211	-3.94557	OR7E122P	81428	olfactory receptor, family 7, subfamily E, member 122 pseudogene
IL33_vs_Nontreated_HUVEC_6_hrs	ENSG00000253764	1.52245	-3.22498	1.9707	0.0520079	0.206066	-3.98651	AC019257.1
IL33_vs_Nontreated_HUVEC_6_hrs	ENSG00000204659	1.52245	-3.28283	1.93639	0.0561375	0.21769	-4.07132	CBY3	646019	chibby homolog 3 (Drosophila)
IL33_vs_Nontreated_HUVEC_6_hrs	ENSG00000072657	1.52245	-3.81314	1.92724	0.0572847	0.220965	-4.09038	TRHDE	29953	thyrotropin-releasing hormone degrading enzyme
IL33_vs_Nontreated_HUVEC_6_hrs	ENSG00000261416	1.52245	-4.0169	1.92475	0.0576012	0.221745	-4.08583	AC012645.3
IL33_vs_Nontreated_HUVEC_6_hrs	ENSG00000253394	1.52245	-2.32812	1.92375	0.0577279	0.222017	-4.11608	LINC00534	100874052	long intergenic non-protein coding RNA 534
IL33_vs_Nontreated_HUVEC_6_hrs	ENSG00000239528	1.52245	-3.70708	1.91801	0.0584624	0.224119	-4.09187	RPS14P8	644146	ribosomal protein S14 pseudogene 8
IL33_vs_Nontreated_HUVEC_6_hrs	ENSG00000216915	1.52245	-3.69882	1.91589	0.0587352	0.224704	-4.06586	GPR89P	394254	G protein-coupled receptor 89 pseudogene
IL33_vs_Nontreated_HUVEC_6_hrs	ENSG00000237708	1.52245	-4.31935	1.91295	0.0591167	0.225702	-4.12102	AL139397.2
IL33_vs_Nontreated_HUVEC_6_hrs	ENSG00000089101	1.52245	-3.09711	1.90174	0.0605875	0.229745	-4.11148	CFAP61
IL33_vs_Nontreated_HUVEC_6_hrs	ENSG00000185269	1.52245	-2.54361	1.89037	0.0621114	0.233597	-4.14237	NOTUM	147111	notum pectinacetylesterase homolog (Drosophila)
IL33_vs_Nontreated_HUVEC_6_hrs	ENSG00000252171	1.52245	-4.5382	1.87512	0.0642052	0.238969	-4.19055	RF00019
IL33_vs_Nontreated_HUVEC_6_hrs	ENSG00000077264	1.52245	-2.31793	1.87083	0.0648042	0.240476	-4.17031	PAK3	5063	p21 protein (Cdc42/Rac)-activated kinase 3
IL33_vs_Nontreated_HUVEC_6_hrs	ENSG00000227028	1.52245	-2.78916	1.86673	0.0653824	0.241957	-4.16054	SLC8A1-AS1	100128590	SLC8A1 antisense RNA 1
IL33_vs_Nontreated_HUVEC_6_hrs	ENSG00000254480	1.52245	-3.45396	1.78209	0.0783	0.272434	-4.29221	AC015689.1
IL33_vs_Nontreated_HUVEC_6_hrs	ENSG00000279954	1.52245	-2.83255	1.77306	0.0797956	0.275443	-4.29559	BX324167.2
IL33_vs_Nontreated_HUVEC_6_hrs	ENSG00000168447	1.52245	-2.50897	1.75601	0.0826837	0.281923	-4.37382	SCNN1B	6338	sodium channel, non-voltage-gated 1, beta subunit
IL33_vs_Nontreated_HUVEC_6_hrs	ENSG00000231574	1.52245	-4.07317	1.75302	0.0831984	0.282721	-4.30676	LINC02015
IL33_vs_Nontreated_HUVEC_6_hrs	ENSG00000260310	1.52245	-3.06551	1.75048	0.0836383	0.283701	-4.36412	AC027277.2
IL33_vs_Nontreated_HUVEC_6_hrs	ENSG00000187905	1.52245	-4.12416	1.73789	0.0858456	0.288204	-4.36533	LRRC74B
IL33_vs_Nontreated_HUVEC_6_hrs	ENSG00000112539	1.52245	-3.42802	1.73684	0.0860328	0.288666	-4.35284	C6orf118	168090	chromosome 6 open reading frame 118
IL33_vs_Nontreated_HUVEC_6_hrs	ENSG00000234230	1.52245	-2.93383	1.67048	0.0984981	0.315026	-4.48368	ZFX-AS1	100873922	ZFX antisense RNA 1
IL33_vs_Nontreated_HUVEC_6_hrs	ENSG00000109956	1.52245	-3.37324	1.65889	0.100819	0.31991	-4.46211	B3GAT1	27087	beta-1,3-glucuronyltransferase 1
IL33_vs_Nontreated_HUVEC_6_hrs	ENSG00000267149	1.52245	-2.49985	1.64659	0.10333	0.324956	-4.51385	AC011476.2
IL33_vs_Nontreated_HUVEC_6_hrs	ENSG00000181378	1.52245	-3.35117	1.63677	0.10537	0.329211	-4.4743	CFAP65
IL33_vs_Nontreated_HUVEC_6_hrs	ENSG00000167117	1.52245	-3.76105	1.58402	0.116896	0.352086	-4.5392	ANKRD40CL
IL33_vs_Nontreated_HUVEC_6_hrs	ENSG00000256450	1.52245	-3.43368	1.56885	0.120393	0.358308	-4.5932	AC007552.1
IL33_vs_Nontreated_HUVEC_6_hrs	ENSG00000223714	1.52245	-3.29806	1.55948	0.122594	0.362253	-4.58706	LINC02601
IL33_vs_Nontreated_HUVEC_6_hrs	ENSG00000210164	1.52245	-3.33362	1.55373	0.123959	0.365105	-4.61608	MT-TG
IL33_vs_Nontreated_HUVEC_6_hrs	ENSG00000265981	1.52245	-3.8033	1.39073	0.167991	0.438682	-4.7898	MIR544B	100422864	microRNA 544b
IL33_vs_Nontreated_HUVEC_6_hrs	ENSG00000205424	1.52245	-3.67626	2.15603	0.0339024	0.152311	-3.70725	AL592528.1
IL33_vs_Nontreated_HUVEC_6_hrs	ENSG00000151892	1.52245	3.15267	0.612302	0.542189	0.82564	-5.70954	GFRA1	2674	GDNF family receptor alpha 1
IL33_vs_Nontreated_HUVEC_6_hrs	ENSG00000286302	1.52209	-2.61801	1.67334	0.0979316	0.313711	-4.3834	AC084724.1
IL33_vs_Nontreated_HUVEC_6_hrs	ENSG00000175928	1.52191	-2.23781	2.91152	0.00459074	0.0331743	-2.11071	LRRN1	57633	leucine rich repeat neuronal 1
IL33_vs_Nontreated_HUVEC_6_hrs	ENSG00000261117	1.52191	-4.72919	2.77043	0.00687228	0.0460672	-2.44242	AC009486.1
IL33_vs_Nontreated_HUVEC_6_hrs	ENSG00000182175	1.52191	-1.0783	2.64445	0.00974127	0.0600609	-2.73108	RGMA	56963	repulsive guidance molecule family member a
IL33_vs_Nontreated_HUVEC_6_hrs	ENSG00000286912	1.52191	-2.98055	2.4712	0.0154589	0.0858246	-3.10229	AC006008.1
IL33_vs_Nontreated_HUVEC_6_hrs	ENSG00000273308	1.52191	-2.31884	2.08655	0.0399204	0.171134	-3.8233	AC024560.3
IL33_vs_Nontreated_HUVEC_6_hrs	ENSG00000227237	1.52191	-3.89361	1.97663	0.0513214	0.204179	-3.97227	AL672291.1
IL33_vs_Nontreated_HUVEC_6_hrs	ENSG00000263326	1.52191	-2.12067	1.83623	0.0698146	0.25274	-4.22719	AC133552.4
IL33_vs_Nontreated_HUVEC_6_hrs	ENSG00000286885	1.52191	-3.35216	1.57218	0.119618	0.356961	-4.57863	AL138824.1
IL33_vs_Nontreated_HUVEC_6_hrs	ENSG00000263528	1.52116	3.82541	12.2122	2.08096e-20	3.17105e-18	35.9797	IKBKE	9641	inhibitor of kappa light polypeptide gene enhancer in B-cells, kinase epsilon
IL33_vs_Nontreated_HUVEC_6_hrs	ENSG00000269480	1.52032	-2.69016	1.54638	0.125723	0.368014	-4.58247	AC020913.2
IL33_vs_Nontreated_HUVEC_6_hrs	ENSG00000251279	1.51977	-2.57503	1.84274	0.0688484	0.250592	-4.19244	SMIM15-AS1
IL33_vs_Nontreated_HUVEC_6_hrs	ENSG00000099365	1.51976	1.25341	3.39546	0.00104289	0.00986085	-0.921189	STX1B	112755	syntaxin 1B
IL33_vs_Nontreated_HUVEC_6_hrs	ENSG00000100403	1.51972	7.35103	14.3111	3.78485e-23	8.77883e-21	41.1429	ZC3H7B	23264	zinc finger CCCH-type containing 7B
IL33_vs_Nontreated_HUVEC_6_hrs	ENSG00000264188	1.51969	-2.05981	1.71738	0.0895461	0.296371	-4.34167	AC106037.1
IL33_vs_Nontreated_HUVEC_6_hrs	ENSG00000224715	1.51923	-3.3459	1.62251	0.108391	0.335297	-4.48915	Z82186.1
IL33_vs_Nontreated_HUVEC_6_hrs	ENSG00000237917	1.51872	-3.19858	1.79982	0.0754316	0.26564	-4.21209	PARP4P1	347613	poly (ADP-ribose) polymerase family, member 4 pseudogene 1
IL33_vs_Nontreated_HUVEC_6_hrs	ENSG00000259654	1.51872	-2.41162	1.75975	0.0820422	0.280465	-4.26273	AC115102.1
IL33_vs_Nontreated_HUVEC_6_hrs	ENSG00000122861	1.51712	2.86765	11.9322	1.60466e-19	2.21359e-17	33.6486	PLAU	5328	plasminogen activator, urokinase
IL33_vs_Nontreated_HUVEC_6_hrs	ENSG00000287161	1.51586	-3.79959	1.76602	0.0809785	0.278304	-4.30906	AC093519.2
IL33_vs_Nontreated_HUVEC_6_hrs	ENSG00000251870	1.51483	-3.68998	1.75363	0.0830935	0.282658	-4.3257	RNU2-69P
IL33_vs_Nontreated_HUVEC_6_hrs	ENSG00000227167	1.51483	-4.47328	2.50553	0.0141308	0.0801836	-2.99169	AL442638.1
IL33_vs_Nontreated_HUVEC_6_hrs	ENSG00000224728	1.51483	-1.13057	1.95062	0.0543918	0.212841	-4.02557	IMPDH1P8	131961	IMP (inosine monophosphate) dehydrogenase 1 pseudogene 8
IL33_vs_Nontreated_HUVEC_6_hrs	ENSG00000287496	1.51455	-2.86227	1.64842	0.102953	0.32417	-4.42684	AC093227.3
IL33_vs_Nontreated_HUVEC_6_hrs	ENSG00000287555	1.51296	-2.23048	1.54399	0.1263	0.369287	-4.61971	AC023424.3
IL33_vs_Nontreated_HUVEC_6_hrs	ENSG00000285677	1.51259	-2.0798	1.79988	0.0754214	0.26564	-4.28944	AL355388.3
IL33_vs_Nontreated_HUVEC_6_hrs	ENSG00000172901	1.51202	-2.21038	1.85846	0.0665602	0.244951	-4.19767	LVRN
IL33_vs_Nontreated_HUVEC_6_hrs	ENSG00000232624	1.5117	-2.82212	1.84398	0.0686653	0.250108	-4.1799	LINC01517
IL33_vs_Nontreated_HUVEC_6_hrs	ENSG00000287742	1.5117	-2.96144	1.80863	0.0740399	0.262831	-4.20375	AC068282.2
IL33_vs_Nontreated_HUVEC_6_hrs	ENSG00000287193	1.5117	-3.569	1.72994	0.0872657	0.291259	-4.36836	AC132938.6
IL33_vs_Nontreated_HUVEC_6_hrs	ENSG00000269246	1.51145	-2.54071	1.53794	0.127772	0.372493	-4.61686	AC011445.2
IL33_vs_Nontreated_HUVEC_6_hrs	ENSG00000224415	1.50958	-2.2132	1.71249	0.0904466	0.298264	-4.39906	AC007683.1
IL33_vs_Nontreated_HUVEC_6_hrs	ENSG00000274717	1.50958	-3.12217	1.33144	0.186692	0.466643	-4.85074	AL049757.1
IL33_vs_Nontreated_HUVEC_6_hrs	ENSG00000149289	1.50937	3.82238	15.7718	5.43783e-27	1.6762e-24	50.966	ZC3H12C	85463	zinc finger CCCH-type containing 12C
IL33_vs_Nontreated_HUVEC_6_hrs	ENSG00000277968	1.50747	-2.8547	1.86361	0.0658241	0.243062	-4.21976	RF02038
IL33_vs_Nontreated_HUVEC_6_hrs	ENSG00000224294	1.50617	-3.33426	1.69189	0.094324	0.306033	-4.43754	PINCR
IL33_vs_Nontreated_HUVEC_6_hrs	ENSG00000214203	1.50617	-2.55479	1.53143	0.129372	0.375325	-4.59046	RPS4XP1	400064	ribosomal protein S4X pseudogene 1
IL33_vs_Nontreated_HUVEC_6_hrs	ENSG00000271797	1.50488	-2.3415	1.9071	0.0598798	0.227919	-4.07559	AC008494.3
IL33_vs_Nontreated_HUVEC_6_hrs	ENSG00000262434	1.50186	-1.5732	2.09986	0.0387007	0.167633	-3.78118	AC087392.4
IL33_vs_Nontreated_HUVEC_6_hrs	ENSG00000248936	1.50152	-1.69512	2.32082	0.0226879	0.113743	-3.4454	AC027607.1
IL33_vs_Nontreated_HUVEC_6_hrs	ENSG00000275651	1.50064	-3.93267	1.53648	0.128129	0.373305	-4.62328	MIR6851
IL33_vs_Nontreated_HUVEC_6_hrs	ENSG00000105639	1.49864	1.0168	5.5507	3.16524e-07	8.21218e-06	6.43749	JAK3	3718	Janus kinase 3
IL33_vs_Nontreated_HUVEC_6_hrs	ENSG00000131435	1.49841	-0.992146	3.19761	0.00197418	0.0166777	-1.73926	PDLIM4	8572	PDZ and LIM domain 4
IL33_vs_Nontreated_HUVEC_6_hrs	ENSG00000166592	1.49803	-1.26036	2.43035	0.0171842	0.0928376	-3.276	RRAD	6236	Ras-related associated with diabetes
IL33_vs_Nontreated_HUVEC_6_hrs	ENSG00000067798	1.49751	3.00455	8.05563	7.46772e-12	4.32073e-10	16.2308	NAV3	89795	neuron navigator 3
IL33_vs_Nontreated_HUVEC_6_hrs	ENSG00000128274	1.49644	3.34672	10.0521	3.97263e-16	3.91438e-14	26.2563	A4GALT	53947	alpha 1,4-galactosyltransferase
IL33_vs_Nontreated_HUVEC_6_hrs	ENSG00000177409	1.49284	1.14988	4.93643	3.91326e-06	7.79381e-05	3.92556	SAMD9L	219285	sterile alpha motif domain containing 9-like
IL33_vs_Nontreated_HUVEC_6_hrs	ENSG00000272800	1.49184	-0.330476	2.91102	0.0045973	0.0332035	-2.14332	AC021851.1
IL33_vs_Nontreated_HUVEC_6_hrs	ENSG00000255521	1.49043	-2.41641	1.5669	0.120848	0.358871	-4.54306	AL356215.1
IL33_vs_Nontreated_HUVEC_6_hrs	ENSG00000120329	1.48919	-3.07625	1.41361	0.161121	0.429253	-4.7368	SLC25A2	83884	solute carrier family 25 (mitochondrial carrier; ornithine transporter) member 2
IL33_vs_Nontreated_HUVEC_6_hrs	ENSG00000286553	1.48827	-3.59437	1.80508	0.0745974	0.264002	-4.298	AL357075.3
IL33_vs_Nontreated_HUVEC_6_hrs	ENSG00000230914	1.48795	-2.57365	1.56624	0.121002	0.359127	-4.54241	AC004840.1
IL33_vs_Nontreated_HUVEC_6_hrs	ENSG00000236710	1.48719	-4.131	1.83214	0.0704269	0.254137	-4.2468	AC108448.2
IL33_vs_Nontreated_HUVEC_6_hrs	ENSG00000138115	1.48613	-2.10256	2.08162	0.0403804	0.172406	-3.83506	CYP2C8	1558	cytochrome P450, family 2, subfamily C, polypeptide 8
IL33_vs_Nontreated_HUVEC_6_hrs	ENSG00000258102	1.48601	-0.498447	3.18186	0.00204294	0.0171565	-1.43901	MAP1LC3B2	643246	microtubule-associated protein 1 light chain 3 beta 2
IL33_vs_Nontreated_HUVEC_6_hrs	ENSG00000228741	1.4857	-4.25222	1.93055	0.0568677	0.22013	-4.07467	AL445985.1
IL33_vs_Nontreated_HUVEC_6_hrs	ENSG00000225123	1.4857	-2.13943	1.79827	0.0756785	0.266353	-4.21438	AL139008.1
IL33_vs_Nontreated_HUVEC_6_hrs	ENSG00000227379	1.4857	-2.27984	1.52283	0.131509	0.379368	-4.60745	PPIAP2	170537	peptidylprolyl isomerase A (cyclophilin A) pseudogene 2
IL33_vs_Nontreated_HUVEC_6_hrs	ENSG00000179580	1.4857	-3.02746	1.41625	0.160351	0.428116	-4.71509	RNF151	146310	ring finger protein 151
IL33_vs_Nontreated_HUVEC_6_hrs	ENSG00000285373	1.48332	-3.02216	1.71791	0.0894482	0.296192	-4.3967	LINC02478
IL33_vs_Nontreated_HUVEC_6_hrs	ENSG00000137261	1.48226	1.08424	2.44028	0.01675	0.0911581	-3.14438	KIAA0319	9856	KIAA0319
IL33_vs_Nontreated_HUVEC_6_hrs	ENSG00000258752	1.48226	-3.00447	1.70851	0.0911855	0.299871	-4.37419	AL357093.2
IL33_vs_Nontreated_HUVEC_6_hrs	ENSG00000260988	1.48226	-2.57171	1.53331	0.128909	0.374809	-4.58117	AC090260.1
IL33_vs_Nontreated_HUVEC_6_hrs	ENSG00000234219	1.48226	-3.76623	1.41712	0.160166	0.427856	-4.79193	CDCA4P4
IL33_vs_Nontreated_HUVEC_6_hrs	ENSG00000083799	1.48109	4.78329	19.1034	1.57575e-32	8.78734e-30	63.6479	CYLD	1540	cylindromatosis (turban tumor syndrome)
IL33_vs_Nontreated_HUVEC_6_hrs	ENSG00000115594	1.47932	5.35229	20.4712	1.23818e-34	8.77099e-32	68.4336	IL1R1	3554	interleukin 1 receptor, type I
IL33_vs_Nontreated_HUVEC_6_hrs	ENSG00000205364	1.47895	-4.33881	3.74543	0.000326758	0.00375793	0.148043	MT1M	4499	metallothionein 1M
IL33_vs_Nontreated_HUVEC_6_hrs	ENSG00000151748	1.47851	5.09967	18.5963	1.00459e-31	5.16282e-29	61.7695	SAV1	60485	salvador family WW domain containing protein 1
IL33_vs_Nontreated_HUVEC_6_hrs	ENSG00000240476	1.47746	-0.908446	3.6689	0.000423696	0.00469162	-0.0997556	LINC00973	100506377	long intergenic non-protein coding RNA 973
IL33_vs_Nontreated_HUVEC_6_hrs	ENSG00000273356	1.47577	-2.20463	1.85781	0.0666529	0.245155	-4.1708	LINC02019
IL33_vs_Nontreated_HUVEC_6_hrs	ENSG00000272764	1.47269	-1.74939	1.82236	0.0719115	0.257733	-4.20596	AL596094.1
IL33_vs_Nontreated_HUVEC_6_hrs	ENSG00000253372	1.47269	-2.65876	1.58964	0.115623	0.349617	-4.56161	AC016405.1
IL33_vs_Nontreated_HUVEC_6_hrs	ENSG00000253330	1.47259	-1.22339	2.03564	0.0448964	0.186074	-3.91284	AC024451.2
IL33_vs_Nontreated_HUVEC_6_hrs	ENSG00000229563	1.47186	-2.5919	1.92894	0.0570702	0.220573	-4.06332	LINC01204
IL33_vs_Nontreated_HUVEC_6_hrs	ENSG00000237499	1.47181	-1.6016	2.57839	0.0116457	0.0691045	-2.90981	AL357060.1
IL33_vs_Nontreated_HUVEC_6_hrs	ENSG00000277895	1.47004	-1.62144	1.86578	0.0655162	0.242061	-4.19125	AC135279.3
IL33_vs_Nontreated_HUVEC_6_hrs	ENSG00000277692	1.46585	-3.03507	1.54669	0.125648	0.367896	-4.63465	AL121583.1
IL33_vs_Nontreated_HUVEC_6_hrs	ENSG00000113645	1.46552	4.24038	2.96642	0.00390965	0.0291918	-2.1021	WWC1	23286	WW and C2 domain containing 1
IL33_vs_Nontreated_HUVEC_6_hrs	ENSG00000150630	1.46479	3.54244	8.43958	7.27886e-13	4.75758e-11	18.8086	VEGFC	7424	vascular endothelial growth factor C
IL33_vs_Nontreated_HUVEC_6_hrs	ENSG00000101278	1.46422	-1.83717	1.58727	0.116159	0.350874	-4.54053	RPS10P5	93144	ribosomal protein S10 pseudogene 5
IL33_vs_Nontreated_HUVEC_6_hrs	ENSG00000158008	1.46422	-3.36135	1.40105	0.164836	0.434297	-4.72376	EXTL1	2134	exostosin-like glycosyltransferase 1
IL33_vs_Nontreated_HUVEC_6_hrs	ENSG00000020577	1.46302	5.84883	20.3772	1.71559e-34	1.18331e-31	68.0029	SAMD4A	23034	sterile alpha motif domain containing 4A
IL33_vs_Nontreated_HUVEC_6_hrs	ENSG00000184347	1.46081	1.07659	2.18454	0.0316713	0.144741	-3.70756	SLIT3	6586	slit homolog 3 (Drosophila)
IL33_vs_Nontreated_HUVEC_6_hrs	ENSG00000286216	1.46044	-0.874335	2.13904	0.035296	0.156958	-3.70714	AC104335.1
IL33_vs_Nontreated_HUVEC_6_hrs	ENSG00000162711	1.4601	-3.44151	2.95848	0.00400205	0.0297402	-2.04283	NLRP3	114548	NLR family, pyrin domain containing 3
IL33_vs_Nontreated_HUVEC_6_hrs	ENSG00000136048	1.46006	5.39219	17.6985	2.88171e-30	1.18015e-27	58.3539	DRAM1	55332	DNA-damage regulated autophagy modulator 1
IL33_vs_Nontreated_HUVEC_6_hrs	ENSG00000119283	1.45984	-1.38798	2.17294	0.0325631	0.147619	-3.69026	TRIM67	440730	tripartite motif containing 67
IL33_vs_Nontreated_HUVEC_6_hrs	ENSG00000162407	1.45939	4.16519	10.8208	1.14141e-17	1.35368e-15	29.6046	PLPP3
IL33_vs_Nontreated_HUVEC_6_hrs	ENSG00000085831	1.45672	2.84581	7.65626	2.74852e-11	1.45026e-09	15.374	TTC39A	22996	tetratricopeptide repeat domain 39A
IL33_vs_Nontreated_HUVEC_6_hrs	ENSG00000153094	1.45662	4.47061	16.1016	1.44618e-27	4.73803e-25	52.281	BCL2L11	10018	BCL2-like 11 (apoptosis facilitator)
IL33_vs_Nontreated_HUVEC_6_hrs	ENSG00000207185	1.45561	-3.00873	1.45298	0.149906	0.411972	-4.68544	RNU6-1157P
IL33_vs_Nontreated_HUVEC_6_hrs	ENSG00000169855	1.45353	6.42712	22.3648	2.13459e-37	2.19478e-34	74.5924	ROBO1	6091	roundabout, axon guidance receptor, homolog 1 (Drosophila)
IL33_vs_Nontreated_HUVEC_6_hrs	ENSG00000229751	1.45348	-4.09228	2.68101	0.00881316	0.0555005	-2.65699	AC044781.1
IL33_vs_Nontreated_HUVEC_6_hrs	ENSG00000271882	1.4513	-1.72091	1.8469	0.0682353	0.249131	-4.20763	AP001330.5
IL33_vs_Nontreated_HUVEC_6_hrs	ENSG00000263393	1.45094	-1.95056	1.63908	0.104888	0.328199	-4.50602	AC011825.2
IL33_vs_Nontreated_HUVEC_6_hrs	ENSG00000243806	1.44719	-2.84376	2.32661	0.0223617	0.112631	-3.45013	RPL7P18	100270852	ribosomal protein L7 pseudogene 18
IL33_vs_Nontreated_HUVEC_6_hrs	ENSG00000287929	1.44695	-2.78008	1.88672	0.0626072	0.234849	-4.14927	AL354953.1
IL33_vs_Nontreated_HUVEC_6_hrs	ENSG00000257543	1.44695	-2.00201	1.65093	0.102437	0.323155	-4.44554	AC063948.1
IL33_vs_Nontreated_HUVEC_6_hrs	ENSG00000206384	1.44331	-2.50442	1.41949	0.159407	0.42668	-4.72237	COL6A6	131873	collagen, type VI, alpha 6
IL33_vs_Nontreated_HUVEC_6_hrs	ENSG00000229587	1.44331	-2.44293	1.41923	0.159484	0.426756	-4.71725	AL158825.2
IL33_vs_Nontreated_HUVEC_6_hrs	ENSG00000286367	1.44331	-1.78368	1.89385	0.0616412	0.232429	-4.09048	AC000072.1
IL33_vs_Nontreated_HUVEC_6_hrs	ENSG00000019582	1.44288	-1.05335	2.634	0.0100224	0.0613324	-2.77829	CD74	972	CD74 molecule, major histocompatibility complex, class II invariant chain
IL33_vs_Nontreated_HUVEC_6_hrs	ENSG00000132514	1.43953	-4.3157	2.19816	0.0306515	0.141614	-3.63154	CLEC10A	10462	C-type lectin domain family 10, member A
IL33_vs_Nontreated_HUVEC_6_hrs	ENSG00000119900	1.4385	5.77728	19.4503	4.516e-33	2.6901e-30	64.719	OGFRL1	79627	opioid growth factor receptor-like 1
IL33_vs_Nontreated_HUVEC_6_hrs	ENSG00000280145	1.4379	-2.89847	1.54967	0.12493	0.366676	-4.59332	CU638689.4
IL33_vs_Nontreated_HUVEC_6_hrs	ENSG00000184545	1.43769	2.84539	8.02702	4.95151e-12	2.91639e-10	16.9945	DUSP8	1850	dual specificity phosphatase 8
IL33_vs_Nontreated_HUVEC_6_hrs	ENSG00000132003	1.43469	2.92802	7.18148	2.42077e-10	1.09583e-08	13.1893	ZSWIM4	65249	zinc finger, SWIM-type containing 4
IL33_vs_Nontreated_HUVEC_6_hrs	ENSG00000223953	1.43154	-4.14247	2.51478	0.0137908	0.0787316	-2.9953	C1QTNF5	114902	C1q and tumor necrosis factor related protein 5
IL33_vs_Nontreated_HUVEC_6_hrs	ENSG00000165379	1.43154	-3.5695	1.94089	0.0555809	0.216139	-4.08231	LRFN5	145581	leucine rich repeat and fibronectin type III domain containing 5
IL33_vs_Nontreated_HUVEC_6_hrs	ENSG00000258571	1.43148	-2.5965	1.42048	0.15912	0.426262	-4.72558	PTTG4P	326315	pituitary tumor-transforming 4 pseudogene
IL33_vs_Nontreated_HUVEC_6_hrs	ENSG00000279491	1.42989	0.117357	2.88574	0.0049468	0.0352799	-2.23216	AP003733.4
IL33_vs_Nontreated_HUVEC_6_hrs	ENSG00000260139	1.42914	-4.44714	2.47639	0.0152514	0.0849839	-3.10142	CSPG4P13
IL33_vs_Nontreated_HUVEC_6_hrs	ENSG00000140807	1.42746	-0.379009	2.32443	0.022484	0.113024	-3.37197	NKD1	85407	naked cuticle homolog 1 (Drosophila)
IL33_vs_Nontreated_HUVEC_6_hrs	ENSG00000114529	1.42629	2.20396	7.38461	9.5731e-11	4.65512e-09	14.2003	C3orf52	79669	chromosome 3 open reading frame 52
IL33_vs_Nontreated_HUVEC_6_hrs	ENSG00000269889	1.42544	-2.03482	1.81045	0.0737539	0.262052	-4.2599	AC078802.1
IL33_vs_Nontreated_HUVEC_6_hrs	ENSG00000110844	1.42537	3.47633	10.3358	1.06753e-16	1.12369e-14	27.5652	PRPF40B	25766	PRP40 pre-mRNA processing factor 40 homolog B (S. cerevisiae)
IL33_vs_Nontreated_HUVEC_6_hrs	ENSG00000275896	1.42429	-4.61731	2.4247	0.0174363	0.0937447	-3.17395	PRSS2	5645	protease, serine, 2 (trypsin 2)
IL33_vs_Nontreated_HUVEC_6_hrs	ENSG00000287029	1.42429	-2.3741	1.55697	0.123188	0.363599	-4.56413	AL162713.2
IL33_vs_Nontreated_HUVEC_6_hrs	ENSG00000111728	1.42112	-1.43393	2.17642	0.0322938	0.146548	-3.62802	ST8SIA1	6489	ST8 alpha-N-acetyl-neuraminide alpha-2,8-sialyltransferase 1
IL33_vs_Nontreated_HUVEC_6_hrs	ENSG00000287642	1.42064	-2.85345	1.49887	0.137606	0.390205	-4.67353	AC093599.2
IL33_vs_Nontreated_HUVEC_6_hrs	ENSG00000166750	1.41899	5.88696	13.7175	6.23178e-23	1.36113e-20	41.379	SLFN5	162394	schlafen family member 5
IL33_vs_Nontreated_HUVEC_6_hrs	ENSG00000109079	1.41886	6.17693	20.1101	5.63815e-34	3.51847e-31	66.669	TNFAIP1	7126	tumor necrosis factor, alpha-induced protein 1 (endothelial)
IL33_vs_Nontreated_HUVEC_6_hrs	ENSG00000167910	1.41836	-4.43126	2.20382	0.0302366	0.14049	-3.57348	CYP7A1	1581	cytochrome P450, family 7, subfamily A, polypeptide 1
IL33_vs_Nontreated_HUVEC_6_hrs	ENSG00000041982	1.41751	-0.546544	2.8937	0.00483424	0.034581	-2.24359	TNC	3371	tenascin C
IL33_vs_Nontreated_HUVEC_6_hrs	ENSG00000256746	1.41523	-2.01069	1.89306	0.0617479	0.232699	-4.12629	AC018410.1
IL33_vs_Nontreated_HUVEC_6_hrs	ENSG00000125148	1.41398	6.40723	4.22315	6.68874e-05	0.000954338	-0.166387	MT2A	4502	metallothionein 2A
IL33_vs_Nontreated_HUVEC_6_hrs	ENSG00000229298	1.41171	-1.27527	2.09834	0.0388388	0.16812	-3.77918	TUBB8P1	100418937	tubulin beta 8 class VIII pseudogene 1
IL33_vs_Nontreated_HUVEC_6_hrs	ENSG00000260001	1.40874	-1.26564	1.68474	0.0957027	0.309217	-4.41947	TGFBR3L	100507588	transforming growth factor, beta receptor III-like
IL33_vs_Nontreated_HUVEC_6_hrs	ENSG00000230092	1.40874	-2.71125	1.40666	0.16317	0.432075	-4.71482	AL669831.4
IL33_vs_Nontreated_HUVEC_6_hrs	ENSG00000214530	1.40708	5.06337	2.97193	0.00397434	0.0295595	-3.03573	STARD10	10809	StAR-related lipid transfer (START) domain containing 10
IL33_vs_Nontreated_HUVEC_6_hrs	ENSG00000287093	1.40631	-3.73084	1.76272	0.0815367	0.279356	-4.39524	AC003093.1
IL33_vs_Nontreated_HUVEC_6_hrs	ENSG00000224358	1.40619	-0.996854	2.33123	0.0221049	0.111761	-3.38932	TMCO1-AS1
IL33_vs_Nontreated_HUVEC_6_hrs	ENSG00000118515	1.40457	4.13552	4.70338	1.13821e-05	0.000199949	2.18889	SGK1	6446	serum/glucocorticoid regulated kinase 1
IL33_vs_Nontreated_HUVEC_6_hrs	ENSG00000226174	1.40408	-0.309731	2.01735	0.0468093	0.191519	-4.01143	TEX22	647310	testis expressed 22
IL33_vs_Nontreated_HUVEC_6_hrs	ENSG00000233922	1.40236	-2.82648	1.92515	0.0575501	0.221594	-4.05215	LINC01694
IL33_vs_Nontreated_HUVEC_6_hrs	ENSG00000225112	1.40143	-3.58957	2.3438	0.0214185	0.10918	-3.40476	AL157392.1
IL33_vs_Nontreated_HUVEC_6_hrs	ENSG00000234290	1.39823	-0.341137	3.18419	0.00202835	0.0170613	-1.54159	AC116366.1
IL33_vs_Nontreated_HUVEC_6_hrs	ENSG00000287167	1.39734	-3.46882	1.49764	0.137926	0.390453	-4.70133	AL133313.1
IL33_vs_Nontreated_HUVEC_6_hrs	ENSG00000229585	1.39648	-2.52315	1.92793	0.0571983	0.220758	-4.10002	RPL21P44	402176	ribosomal protein L21 pseudogene 44
IL33_vs_Nontreated_HUVEC_6_hrs	ENSG00000260578	1.39623	-2.94662	2.66338	0.00925013	0.0575471	-2.76752	AC110597.1
IL33_vs_Nontreated_HUVEC_6_hrs	ENSG00000180530	1.39302	6.62723	21.9245	9.05709e-37	8.47808e-34	73.1251	NRIP1	8204	nuclear receptor interacting protein 1
IL33_vs_Nontreated_HUVEC_6_hrs	ENSG00000184441	1.39054	0.768522	5.07441	2.25085e-06	4.80413e-05	4.64569	AP001062.1
IL33_vs_Nontreated_HUVEC_6_hrs	ENSG00000276545	1.38993	-1.80359	1.96436	0.052751	0.208036	-4.06526	PCDHGB9P	84055	protocadherin gamma subfamily B, 9 pseudogene
IL33_vs_Nontreated_HUVEC_6_hrs	ENSG00000238228	1.38565	-1.87321	1.96324	0.0528829	0.208493	-4.05991	OR7E7P	392752	olfactory receptor, family 7, subfamily E, member 7 pseudogene
IL33_vs_Nontreated_HUVEC_6_hrs	ENSG00000236576	1.38447	-2.92564	1.43875	0.153887	0.41814	-4.6855	AC241520.1
IL33_vs_Nontreated_HUVEC_6_hrs	ENSG00000126561	1.38306	2.32011	8.58015	3.78149e-13	2.54135e-11	19.5637	STAT5A	6776	signal transducer and activator of transcription 5A
IL33_vs_Nontreated_HUVEC_6_hrs	ENSG00000198028	1.37605	-3.88881	2.0937	0.0392616	0.169179	-3.8512	ZNF560	147741	zinc finger protein 560
IL33_vs_Nontreated_HUVEC_6_hrs	ENSG00000164136	1.37541	1.31621	6.66366	2.50807e-09	9.72432e-08	10.985	IL15	3600	interleukin 15
IL33_vs_Nontreated_HUVEC_6_hrs	ENSG00000287932	1.37518	-1.80192	2.4892	0.0147491	0.0828845	-3.13076	AC000065.2
IL33_vs_Nontreated_HUVEC_6_hrs	ENSG00000259475	1.37412	-1.29569	1.78302	0.0781481	0.272135	-4.29226	AC036108.1
IL33_vs_Nontreated_HUVEC_6_hrs	ENSG00000167100	1.37236	0.738434	4.25298	5.38701e-05	0.000792776	1.63783	SAMD14	201191	sterile alpha motif domain containing 14
IL33_vs_Nontreated_HUVEC_6_hrs	ENSG00000179630	1.37142	3.1207	9.50192	5.13401e-15	4.3129e-13	23.7667	LACC1	144811	laccase (multicopper oxidoreductase) domain containing 1
IL33_vs_Nontreated_HUVEC_6_hrs	ENSG00000281903	1.37077	-1.67883	2.10963	0.0378266	0.165074	-3.78225	LINC02246
IL33_vs_Nontreated_HUVEC_6_hrs	ENSG00000268686	1.37064	-2.28693	1.81709	0.0727225	0.259751	-4.22268	AC010643.1
IL33_vs_Nontreated_HUVEC_6_hrs	ENSG00000269899	1.37048	-1.49288	2.30533	0.0235807	0.117011	-3.48322	AC025857.2
IL33_vs_Nontreated_HUVEC_6_hrs	ENSG00000173988	1.37012	-3.2314	1.36055	0.177247	0.453456	-4.79411	LRRC63	220416	leucine rich repeat containing 63
IL33_vs_Nontreated_HUVEC_6_hrs	ENSG00000111817	1.36867	4.28567	12.1048	3.36377e-20	5.00935e-18	35.4048	DSE	29940	dermatan sulfate epimerase
IL33_vs_Nontreated_HUVEC_6_hrs	ENSG00000157542	1.36764	-0.936225	1.97624	0.0513662	0.204327	-4.01655	KCNJ6	3763	potassium inwardly-rectifying channel, subfamily J, member 6
IL33_vs_Nontreated_HUVEC_6_hrs	ENSG00000259075	1.36321	-2.47606	1.59364	0.114723	0.348019	-4.54953	POC1B-GALNT4	100528030	POC1B-GALNT4 readthrough
IL33_vs_Nontreated_HUVEC_6_hrs	ENSG00000197279	1.36284	0.449708	2.72478	0.00780827	0.0505144	-2.57268	ZNF165	7718	zinc finger protein 165
IL33_vs_Nontreated_HUVEC_6_hrs	ENSG00000270178	1.36282	-4.25564	1.55507	0.123639	0.36448	-4.62174	AC007687.1
IL33_vs_Nontreated_HUVEC_6_hrs	ENSG00000276523	1.3623	-0.614329	2.95253	0.00407258	0.0301362	-2.07908	AC025287.3
IL33_vs_Nontreated_HUVEC_6_hrs	ENSG00000110375	1.36159	-0.315723	2.02585	0.0459115	0.189026	-3.93592	UPK2	7379	uroplakin 2
IL33_vs_Nontreated_HUVEC_6_hrs	ENSG00000123329	1.36159	-2.51549	1.39824	0.165673	0.435537	-4.71981	ARHGAP9	64333	Rho GTPase activating protein 9
IL33_vs_Nontreated_HUVEC_6_hrs	ENSG00000117226	1.36097	1.13613	3.59615	0.000540737	0.00576361	-0.434991	GBP3	2635	guanylate binding protein 3
IL33_vs_Nontreated_HUVEC_6_hrs	ENSG00000131669	1.36086	5.46953	10.384	1.16577e-16	1.22219e-14	27.1199	NINJ1	4814	ninjurin 1
IL33_vs_Nontreated_HUVEC_6_hrs	ENSG00000151789	1.36063	-3.69566	2.16155	0.0334601	0.150737	-3.78189	ZNF385D	79750	zinc finger protein 385D
IL33_vs_Nontreated_HUVEC_6_hrs	ENSG00000264275	1.35823	-3.10755	1.65368	0.101876	0.32213	-4.47971	RN7SL753P
IL33_vs_Nontreated_HUVEC_6_hrs	ENSG00000189409	1.35823	-3.52664	1.4512	0.150399	0.412475	-4.67924	MMP23B	8510	matrix metallopeptidase 23B
IL33_vs_Nontreated_HUVEC_6_hrs	ENSG00000169618	1.35823	-4.28716	1.37391	0.173078	0.446977	-4.78955	PROKR1	10887	prokineticin receptor 1
IL33_vs_Nontreated_HUVEC_6_hrs	ENSG00000252942	1.35823	-4.51468	1.92875	0.0570941	0.220573	-4.07372	RNA5SP290	100873543	RNA, 5S ribosomal pseudogene 290
IL33_vs_Nontreated_HUVEC_6_hrs	ENSG00000275557	1.35823	-3.90673	1.77812	0.0789546	0.27373	-4.30085	AC242842.1
IL33_vs_Nontreated_HUVEC_6_hrs	ENSG00000137959	1.35742	-1.72084	1.48433	0.141878	0.397676	-5.19558	IFI44L	10964	interferon-induced protein 44-like
IL33_vs_Nontreated_HUVEC_6_hrs	ENSG00000160224	1.3572	-3.84986	1.72874	0.0874808	0.291677	-4.44393	AIRE	326	autoimmune regulator
IL33_vs_Nontreated_HUVEC_6_hrs	ENSG00000215414	1.3572	-2.23943	1.66662	0.0992663	0.316769	-4.44749	PSMA6P1	64596	proteasome (prosome, macropain) subunit, alpha type, 6 pseudogene 1
IL33_vs_Nontreated_HUVEC_6_hrs	ENSG00000263080	1.35478	-1.97087	1.86062	0.06625	0.244163	-4.14095	AC009121.2
IL33_vs_Nontreated_HUVEC_6_hrs	ENSG00000241416	1.35478	-2.32409	1.70638	0.0915833	0.300723	-4.37657	KRT8P13	730023	keratin 8 pseudogene 13
IL33_vs_Nontreated_HUVEC_6_hrs	ENSG00000254879	1.35478	-2.77007	1.48692	0.14073	0.395552	-4.64186	PTPRJ-AS1
IL33_vs_Nontreated_HUVEC_6_hrs	ENSG00000197768	1.35478	-1.58378	1.48622	0.140916	0.395864	-4.69842	STPG3
IL33_vs_Nontreated_HUVEC_6_hrs	ENSG00000229153	1.35478	-3.93801	1.42995	0.156392	0.422276	-4.77312	EPHA1-AS1	285965	EPHA1 antisense RNA 1
IL33_vs_Nontreated_HUVEC_6_hrs	ENSG00000238178	1.35478	-2.82367	1.34998	0.180601	0.458277	-4.82309	AC078993.1
IL33_vs_Nontreated_HUVEC_6_hrs	ENSG00000269289	1.35478	-3.26181	1.98073	0.0508499	0.202827	-3.9784	AC011503.1
IL33_vs_Nontreated_HUVEC_6_hrs	ENSG00000128335	1.35421	4.72514	15.3386	3.16322e-26	9.11077e-24	49.2011	APOL2	23780	apolipoprotein L, 2
IL33_vs_Nontreated_HUVEC_6_hrs	ENSG00000234465	1.35385	0.125765	3.22955	0.00176249	0.0151807	-1.48261	PINLYP	390940	phospholipase A2 inhibitor and LY6/PLAUR domain containing
IL33_vs_Nontreated_HUVEC_6_hrs	ENSG00000268584	1.35291	-0.50195	2.28694	0.0246809	0.120868	-3.46626	AC073389.1
IL33_vs_Nontreated_HUVEC_6_hrs	ENSG00000224376	1.35273	-1.24621	2.22698	0.0285881	0.134451	-3.58665	AC017104.1
IL33_vs_Nontreated_HUVEC_6_hrs	ENSG00000196337	1.35173	-2.21037	1.63893	0.104918	0.328229	-4.46506	CGB7	94027	chorionic gonadotropin, beta polypeptide 7
IL33_vs_Nontreated_HUVEC_6_hrs	ENSG00000250329	1.35173	-3.33873	1.32508	0.188692	0.469447	-4.88521	KDELC1P1	100144494	KDEL (Lys-Asp-Glu-Leu) containing 1 pseudogene 1
IL33_vs_Nontreated_HUVEC_6_hrs	ENSG00000228317	1.35045	-3.8663	1.29191	0.199883	0.484389	-4.83374	AL158070.1
IL33_vs_Nontreated_HUVEC_6_hrs	ENSG00000127399	1.3503	-1.32612	1.48945	0.140065	0.394402	-4.74285	LRRC61	65999	leucine rich repeat containing 61
IL33_vs_Nontreated_HUVEC_6_hrs	ENSG00000233337	1.34979	-0.924631	2.66696	0.00915987	0.0571212	-2.72421	UBE2FP3
IL33_vs_Nontreated_HUVEC_6_hrs	ENSG00000266302	1.34965	-1.55824	2.50931	0.0139909	0.0796484	-3.06432	AC098850.3
IL33_vs_Nontreated_HUVEC_6_hrs	ENSG00000105357	1.34934	3.00911	2.084	0.0401582	0.171788	-3.93687	MYH14	79784	myosin, heavy chain 14, non-muscle
IL33_vs_Nontreated_HUVEC_6_hrs	ENSG00000237737	1.3491	-1.48486	1.91572	0.0587581	0.224757	-4.10325	DCTN1-AS1	100189589	DCTN1 antisense RNA 1
IL33_vs_Nontreated_HUVEC_6_hrs	ENSG00000131797	1.34872	2.20009	4.23162	5.82709e-05	0.000847547	1.6047	CLUHP3	100132341	clustered mitochondria (cluA/CLU1) homolog pseudogene 3
IL33_vs_Nontreated_HUVEC_6_hrs	ENSG00000184574	1.34847	-0.82496	1.85803	0.066621	0.245106	-4.16419	LPAR5	57121	lysophosphatidic acid receptor 5
IL33_vs_Nontreated_HUVEC_6_hrs	ENSG00000287042	1.34847	-1.70161	1.60446	0.112316	0.343314	-4.52742	AC090945.1
IL33_vs_Nontreated_HUVEC_6_hrs	ENSG00000259087	1.34847	-2.73797	1.58496	0.116683	0.351767	-4.54506	AL121790.2
IL33_vs_Nontreated_HUVEC_6_hrs	ENSG00000135773	1.34847	-2.26508	1.57859	0.118138	0.354319	-4.57794	CAPN9	10753	calpain 9
IL33_vs_Nontreated_HUVEC_6_hrs	ENSG00000282100	1.34847	-2.61643	1.45069	0.150541	0.41277	-4.6589	HSP90AB4P	664618	heat shock protein 90kDa alpha (cytosolic), class B member 4, pseudogene
IL33_vs_Nontreated_HUVEC_6_hrs	ENSG00000130600	1.34705	-0.537661	2.30466	0.0236199	0.117139	-3.42298	H19	283120	H19, imprinted maternally expressed transcript (non-protein coding)
IL33_vs_Nontreated_HUVEC_6_hrs	ENSG00000249661	1.34702	-1.58662	1.74087	0.0853194	0.287328	-4.42882	TNRC18P1	644962	TNRC18P1
IL33_vs_Nontreated_HUVEC_6_hrs	ENSG00000233665	1.34533	-4.07862	2.32903	0.0222269	0.112205	-3.34919	AC060234.2
IL33_vs_Nontreated_HUVEC_6_hrs	ENSG00000268388	1.34533	-3.79567	1.77944	0.0787362	0.273319	-4.28377	FENDRR	400550	FOXF1 adjacent non-coding developmental regulatory RNA
IL33_vs_Nontreated_HUVEC_6_hrs	ENSG00000234336	1.34487	-4.30314	1.6811	0.0964093	0.310963	-4.46756	JAZF1-AS1	100128081	JAZF1 antisense RNA 1
IL33_vs_Nontreated_HUVEC_6_hrs	ENSG00000273597	1.34487	-3.70969	1.14362	0.256003	0.554853	-4.98884	AL355377.1
IL33_vs_Nontreated_HUVEC_6_hrs	ENSG00000205592	1.34465	-0.633489	2.01506	0.047054	0.19234	-3.93519	MUC19	283463	mucin 19, oligomeric
IL33_vs_Nontreated_HUVEC_6_hrs	ENSG00000236947	1.34364	-2.03037	1.85621	0.0668836	0.245776	-4.15256	AL139412.1
IL33_vs_Nontreated_HUVEC_6_hrs	ENSG00000164932	1.34255	1.75395	4.22297	6.01503e-05	0.000871498	1.44913	CTHRC1	115908	collagen triple helix repeat containing 1
IL33_vs_Nontreated_HUVEC_6_hrs	ENSG00000135374	1.34238	-2.11114	2.20353	0.0302574	0.140536	-3.66293	ELF5	2001	E74-like factor 5 (ets domain transcription factor)
IL33_vs_Nontreated_HUVEC_6_hrs	ENSG00000254987	1.34238	-4.23526	2.06792	0.0416831	0.176468	-3.88414	AP002989.1
IL33_vs_Nontreated_HUVEC_6_hrs	ENSG00000242067	1.34238	-3.85646	1.94026	0.0556579	0.21631	-4.08532	RPL9P28	729146	ribosomal protein L9 pseudogene 28
IL33_vs_Nontreated_HUVEC_6_hrs	ENSG00000166342	1.34238	-4.81987	2.54347	0.0127829	0.0743379	-2.95034	NETO1	81832	neuropilin (NRP) and tolloid (TLL)-like 1
IL33_vs_Nontreated_HUVEC_6_hrs	ENSG00000180066	1.34238	-1.14148	2.53807	0.0129674	0.0751437	-2.96883	C10orf91	170393	chromosome 10 open reading frame 91
IL33_vs_Nontreated_HUVEC_6_hrs	ENSG00000237868	1.34238	-4.8245	2.33837	0.0217128	0.110292	-3.38081	AC097533.1
IL33_vs_Nontreated_HUVEC_6_hrs	ENSG00000138795	1.34238	-3.03341	2.23087	0.028319	0.133582	-3.58756	LEF1	51176	lymphoid enhancer-binding factor 1
IL33_vs_Nontreated_HUVEC_6_hrs	ENSG00000203711	1.34238	-1.19163	2.22177	0.028952	0.135821	-3.60983	C6orf99	100130967	chromosome 6 open reading frame 99
IL33_vs_Nontreated_HUVEC_6_hrs	ENSG00000108924	1.34238	-1.239	2.13007	0.036052	0.159481	-3.78337	HLF	3131	hepatic leukemia factor
IL33_vs_Nontreated_HUVEC_6_hrs	ENSG00000196834	1.34238	-3.45837	2.12068	0.0368578	0.162088	-3.79028	POTEI	653269	POTE ankyrin domain family, member I
IL33_vs_Nontreated_HUVEC_6_hrs	ENSG00000182795	1.34238	-1.76938	1.85618	0.0668875	0.245776	-4.27798	C1orf116	79098	chromosome 1 open reading frame 116
IL33_vs_Nontreated_HUVEC_6_hrs	ENSG00000233217	1.34238	-3.64014	1.84758	0.0681362	0.248829	-4.21753	MROH3P	647215	maestro heat-like repeat family member 3, pseudogene
IL33_vs_Nontreated_HUVEC_6_hrs	ENSG00000272692	1.34238	-2.05295	1.7545	0.0829429	0.28239	-4.36554	AC010997.4
IL33_vs_Nontreated_HUVEC_6_hrs	ENSG00000270390	1.34238	-3.10551	1.73175	0.08694	0.290613	-4.36478	AC013444.2
IL33_vs_Nontreated_HUVEC_6_hrs	ENSG00000226798	1.34238	-4.1449	1.65155	0.102311	0.323005	-4.5708	AL138749.1
IL33_vs_Nontreated_HUVEC_6_hrs	ENSG00000207518	1.34238	-4.53159	1.64108	0.10447	0.327329	-4.58637	RNU6-59P	100873767	RNA, U6 small nuclear 59, pseudogene
IL33_vs_Nontreated_HUVEC_6_hrs	ENSG00000163631	1.34238	-4.13491	1.62878	0.107054	0.332609	-4.53924	ALB	213	albumin
IL33_vs_Nontreated_HUVEC_6_hrs	ENSG00000233246	1.34238	-2.53207	1.45462	0.149452	0.411377	-4.78494	AL513327.2
IL33_vs_Nontreated_HUVEC_6_hrs	ENSG00000226220	1.34238	-3.43233	1.44723	0.151506	0.414365	-4.73086	CICP22	100288083	capicua transcriptional repressor pseudogene 22
IL33_vs_Nontreated_HUVEC_6_hrs	ENSG00000233384	1.34238	-3.53249	1.33748	0.184627	0.463913	-4.85011	AC096537.1
IL33_vs_Nontreated_HUVEC_6_hrs	ENSG00000261723	1.3419	-1.54035	1.80717	0.0742679	0.263191	-4.24163	AC008870.4
IL33_vs_Nontreated_HUVEC_6_hrs	ENSG00000230408	1.34175	-2.77708	1.34918	0.180856	0.458524	-4.79936	AC007163.1
IL33_vs_Nontreated_HUVEC_6_hrs	ENSG00000251307	1.34175	-2.95376	1.27523	0.205697	0.492062	-4.85092	AC026704.1
IL33_vs_Nontreated_HUVEC_6_hrs	ENSG00000136867	1.34128	-1.56358	1.84954	0.0678506	0.248063	-4.26259	SLC31A2	1318	solute carrier family 31 (copper transporter), member 2
IL33_vs_Nontreated_HUVEC_6_hrs	ENSG00000159403	1.34073	1.59434	5.45293	4.76433e-07	1.18927e-05	6.02943	C1R	715	complement component 1, r subcomponent
IL33_vs_Nontreated_HUVEC_6_hrs	ENSG00000133105	1.33999	-4.87716	2.37191	0.0199514	0.103796	-3.30859	RXFP2	122042	relaxin/insulin-like family peptide receptor 2
IL33_vs_Nontreated_HUVEC_6_hrs	ENSG00000241527	1.33999	-1.61636	2.13354	0.0357583	0.158502	-3.76638	CA15P1	100996435	carbonic anhydrase XV, pseudogene 1
IL33_vs_Nontreated_HUVEC_6_hrs	ENSG00000213937	1.33999	-1.53876	2.06891	0.0415878	0.176179	-3.91107	CLDN9	9080	claudin 9
IL33_vs_Nontreated_HUVEC_6_hrs	ENSG00000228824	1.33999	-2.77167	1.92164	0.0579975	0.222858	-4.15143	MIR4500HG	642345	MIR4500 host gene (non-protein coding)
IL33_vs_Nontreated_HUVEC_6_hrs	ENSG00000271626	1.33999	-3.53544	1.83862	0.069458	0.252146	-4.26956	AC104763.2
IL33_vs_Nontreated_HUVEC_6_hrs	ENSG00000253923	1.33999	-3.03955	1.66802	0.0989855	0.316152	-4.44962	AP002981.1
IL33_vs_Nontreated_HUVEC_6_hrs	ENSG00000253549	1.33999	-3.53821	1.61397	0.110234	0.338873	-4.56271	CA3-AS1
IL33_vs_Nontreated_HUVEC_6_hrs	ENSG00000252908	1.33999	-3.19916	1.44932	0.150921	0.413322	-4.72542	RNU6-1003P
IL33_vs_Nontreated_HUVEC_6_hrs	ENSG00000215559	1.33999	0.200504	2.76303	0.00701679	0.0467845	-2.47185	ANKRD20A11P	391267	ankyrin repeat domain 20 family, member A11, pseudogene
IL33_vs_Nontreated_HUVEC_6_hrs	ENSG00000117598	1.33999	-4.45089	2.45088	0.0162969	0.0893859	-3.15452	PLPPR5
IL33_vs_Nontreated_HUVEC_6_hrs	ENSG00000102109	1.33999	-2.35462	2.3498	0.0210976	0.108065	-3.37415	PCSK1N	27344	proprotein convertase subtilisin/kexin type 1 inhibitor
IL33_vs_Nontreated_HUVEC_6_hrs	ENSG00000205002	1.33999	-2.22382	2.29842	0.023989	0.118476	-3.47491	AARD	441376	alanine and arginine rich domain containing protein
IL33_vs_Nontreated_HUVEC_6_hrs	ENSG00000183840	1.33999	0.460571	2.29727	0.0240575	0.118725	-3.48483	GPR39	2863	G protein-coupled receptor 39
IL33_vs_Nontreated_HUVEC_6_hrs	ENSG00000286695	1.33999	-4.81167	2.2298	0.0283929	0.133773	-3.59571	AC026316.5
IL33_vs_Nontreated_HUVEC_6_hrs	ENSG00000255299	1.33999	-3.98542	2.15194	0.0342341	0.153407	-3.74521	AP003557.1
IL33_vs_Nontreated_HUVEC_6_hrs	ENSG00000182722	1.33999	-4.32848	1.91859	0.0583879	0.223866	-4.13297	SEPHS1P1	168474	selenophosphate synthetase 1 pseudogene 1
IL33_vs_Nontreated_HUVEC_6_hrs	ENSG00000184788	1.33999	-4.30587	1.87091	0.0647938	0.240476	-4.20842	SATL1	340562	spermidine/spermine N1-acetyl transferase-like 1
IL33_vs_Nontreated_HUVEC_6_hrs	ENSG00000101198	1.33999	-2.57367	1.80558	0.0745183	0.263793	-4.30637	NKAIN4	128414	Na+/K+ transporting ATPase interacting 4
IL33_vs_Nontreated_HUVEC_6_hrs	ENSG00000286045	1.33999	-3.68384	1.70491	0.0918578	0.301084	-4.44589	AC005034.6
IL33_vs_Nontreated_HUVEC_6_hrs	ENSG00000047936	1.33999	-3.14098	1.67222	0.0981532	0.314188	-4.50682	ROS1	6098	ROS proto-oncogene 1 , receptor tyrosine kinase
IL33_vs_Nontreated_HUVEC_6_hrs	ENSG00000288027	1.33999	-2.61737	1.65457	0.101694	0.321871	-4.46572	AL357037.1
IL33_vs_Nontreated_HUVEC_6_hrs	ENSG00000259417	1.33999	-2.67131	1.6525	0.102116	0.322572	-4.49741	CTXND1
IL33_vs_Nontreated_HUVEC_6_hrs	ENSG00000203801	1.33999	-3.92847	1.55561	0.12351	0.364223	-4.62191	LINC00222	387111	long intergenic non-protein coding RNA 222
IL33_vs_Nontreated_HUVEC_6_hrs	ENSG00000283283	1.33999	-3.98799	1.36449	0.176009	0.451424	-4.82507	AC013268.4
IL33_vs_Nontreated_HUVEC_6_hrs	ENSG00000175161	1.33999	-3.13793	1.36392	0.176188	0.451641	-4.83233	CADM2	253559	cell adhesion molecule 2
IL33_vs_Nontreated_HUVEC_6_hrs	ENSG00000281593	1.33999	-3.15471	1.33454	0.185585	0.46534	-4.87782	AC006978.2
IL33_vs_Nontreated_HUVEC_6_hrs	ENSG00000166126	1.33988	-0.914569	1.81543	0.072979	0.260176	-4.23981	AMN	81693	amnion associated transmembrane protein
IL33_vs_Nontreated_HUVEC_6_hrs	ENSG00000240823	1.33959	-1.71194	1.89171	0.0619293	0.23319	-4.13275	RN7SL23P
IL33_vs_Nontreated_HUVEC_6_hrs	ENSG00000179935	1.33933	-2.62079	1.35814	0.178008	0.454471	-4.79453	LINC00652	29075	long intergenic non-protein coding RNA 652
IL33_vs_Nontreated_HUVEC_6_hrs	ENSG00000137434	1.33933	-0.174954	2.09341	0.0392879	0.169225	-3.79509	C6orf52	347744	chromosome 6 open reading frame 52
IL33_vs_Nontreated_HUVEC_6_hrs	ENSG00000113916	1.33801	3.66718	10.7988	1.26256e-17	1.48393e-15	29.6288	BCL6	604	B-cell CLL/lymphoma 6
IL33_vs_Nontreated_HUVEC_6_hrs	ENSG00000287910	1.33779	-1.431	1.55371	0.123963	0.365105	-4.62525	AC104024.4
IL33_vs_Nontreated_HUVEC_6_hrs	ENSG00000233264	1.33648	-2.76847	1.81668	0.0727855	0.259835	-4.20747	AC006042.3
IL33_vs_Nontreated_HUVEC_6_hrs	ENSG00000168621	1.33648	-3.91796	1.54385	0.126335	0.369311	-4.61066	GDNF	2668	glial cell derived neurotrophic factor
IL33_vs_Nontreated_HUVEC_6_hrs	ENSG00000137975	1.33648	-3.26605	1.4857	0.141051	0.396149	-4.67516	CLCA2	9635	chloride channel accessory 2
IL33_vs_Nontreated_HUVEC_6_hrs	ENSG00000196844	1.33648	-2.43445	1.4774	0.143258	0.399983	-4.67574	PATE2	399967	prostate and testis expressed 2
IL33_vs_Nontreated_HUVEC_6_hrs	ENSG00000253771	1.33648	-1.96832	1.43495	0.154967	0.420072	-4.76257	TPTE2P1	646405	transmembrane phosphoinositide 3-phosphatase and tensin homolog 2 pseudogene 1
IL33_vs_Nontreated_HUVEC_6_hrs	ENSG00000206113	1.33648	-2.61489	1.29157	0.200002	0.484522	-4.87469	CFAP99
IL33_vs_Nontreated_HUVEC_6_hrs	ENSG00000235489	1.33584	-2.16501	1.53031	0.129647	0.375832	-4.61105	DBF4P1	645084	DBF4 zinc finger pseudogene 1
IL33_vs_Nontreated_HUVEC_6_hrs	ENSG00000240096	1.33584	-2.20903	1.50654	0.135631	0.38657	-4.62668	AL132838.1
IL33_vs_Nontreated_HUVEC_6_hrs	ENSG00000202522	1.33495	-2.00525	1.59153	0.115196	0.34889	-4.58065	RF00019
IL33_vs_Nontreated_HUVEC_6_hrs	ENSG00000258884	1.3345	-2.06439	1.70264	0.0922838	0.301666	-4.42916	LINC02321
IL33_vs_Nontreated_HUVEC_6_hrs	ENSG00000164236	1.33156	3.1378	11.332	1.10197e-18	1.45872e-16	31.9479	ANKRD33B	651746	ankyrin repeat domain 33B
IL33_vs_Nontreated_HUVEC_6_hrs	ENSG00000205644	1.33094	-3.75537	1.82204	0.0719602	0.257837	-4.29352	AC025186.1
IL33_vs_Nontreated_HUVEC_6_hrs	ENSG00000224081	1.32985	-1.60099	2.23149	0.0282761	0.133477	-3.59679	SLC44A3-AS1
IL33_vs_Nontreated_HUVEC_6_hrs	ENSG00000143867	1.32938	-1.38977	1.99751	0.0489631	0.197617	-3.96867	OSR1	130497	odd-skipped related transciption factor 1
IL33_vs_Nontreated_HUVEC_6_hrs	ENSG00000274816	1.32938	-3.23731	1.80088	0.0752635	0.265467	-4.26826	MIR6772
IL33_vs_Nontreated_HUVEC_6_hrs	ENSG00000227742	1.32938	-2.64295	1.68775	0.0951203	0.307942	-4.44963	CALR4P	441884	calreticulin 4, pseudogene
IL33_vs_Nontreated_HUVEC_6_hrs	ENSG00000140470	1.32938	-2.35253	1.50341	0.136434	0.38817	-4.66904	ADAMTS17	170691	ADAM metallopeptidase with thrombospondin type 1 motif, 17
IL33_vs_Nontreated_HUVEC_6_hrs	ENSG00000104808	1.32938	-2.35519	1.42354	0.158236	0.42489	-4.74259	DHDH	27294	dihydrodiol dehydrogenase (dimeric)
IL33_vs_Nontreated_HUVEC_6_hrs	ENSG00000239272	1.3288	-1.49489	1.9121	0.0592265	0.226023	-4.15077	RPL21P10	319143	ribosomal protein L21 pseudogene 10
IL33_vs_Nontreated_HUVEC_6_hrs	ENSG00000185046	1.32766	-0.176872	2.08451	0.0401103	0.171724	-3.83346	ANKS1B	56899	ankyrin repeat and sterile alpha motif domain containing 1B
IL33_vs_Nontreated_HUVEC_6_hrs	ENSG00000275665	1.32766	-3.09455	1.29362	0.199297	0.483619	-4.87982	AC006449.3
IL33_vs_Nontreated_HUVEC_6_hrs	ENSG00000227413	1.32691	-2.11605	1.65284	0.102047	0.322487	-4.4672	AL022238.1
IL33_vs_Nontreated_HUVEC_6_hrs	ENSG00000084734	1.32634	-1.52834	2.37566	0.019763	0.103103	-3.39633	GCKR	2646	glucokinase (hexokinase 4) regulator
IL33_vs_Nontreated_HUVEC_6_hrs	ENSG00000265417	1.32593	-3.03048	1.80021	0.0753704	0.26559	-4.26677	AP005119.2
IL33_vs_Nontreated_HUVEC_6_hrs	ENSG00000237301	1.32593	-1.71969	1.7852	0.0777902	0.271192	-4.27804	AL121992.1
IL33_vs_Nontreated_HUVEC_6_hrs	ENSG00000233785	1.32593	-3.44058	1.69339	0.0940383	0.30553	-4.39542	AC131011.1
IL33_vs_Nontreated_HUVEC_6_hrs	ENSG00000196433	1.32593	-3.78923	1.35028	0.180505	0.458123	-4.81417	ASMT	438	acetylserotonin O-methyltransferase
IL33_vs_Nontreated_HUVEC_6_hrs	ENSG00000249816	1.32485	-2.68032	1.79452	0.0762798	0.267751	-4.37158	LINC00964	157381	long intergenic non-protein coding RNA 964
IL33_vs_Nontreated_HUVEC_6_hrs	ENSG00000143869	1.32037	-0.663017	2.28553	0.0247669	0.121162	-3.57856	GDF7	151449	growth differentiation factor 7
IL33_vs_Nontreated_HUVEC_6_hrs	ENSG00000065320	1.31886	1.07226	3.7378	0.000335377	0.00383904	-0.0341926	NTN1	9423	netrin 1
IL33_vs_Nontreated_HUVEC_6_hrs	ENSG00000135932	1.31691	6.73297	21.5961	1.73151e-35	1.37524e-32	70.029	CAB39	51719	calcium binding protein 39
IL33_vs_Nontreated_HUVEC_6_hrs	ENSG00000269906	1.31637	0.377636	3.86165	0.000218862	0.00265082	0.427291	AL606834.1
IL33_vs_Nontreated_HUVEC_6_hrs	ENSG00000234091	1.31526	-3.76153	2.24117	0.027617	0.13113	-3.5457	AL157392.2
IL33_vs_Nontreated_HUVEC_6_hrs	ENSG00000008438	1.31197	-1.55219	1.96474	0.052706	0.207889	-4.06017	PGLYRP1	8993	peptidoglycan recognition protein 1
IL33_vs_Nontreated_HUVEC_6_hrs	ENSG00000275993	1.3115	3.11464	5.6395	2.17759e-07	5.83586e-06	6.7629	SIK1B
IL33_vs_Nontreated_HUVEC_6_hrs	ENSG00000104892	1.31083	-2.07942	1.47274	0.144508	0.402247	-4.69077	KLC3	147700	kinesin light chain 3
IL33_vs_Nontreated_HUVEC_6_hrs	ENSG00000287539	1.31083	-2.08988	1.30299	0.196093	0.479333	-4.86304	AC022966.3
IL33_vs_Nontreated_HUVEC_6_hrs	ENSG00000197951	1.31014	2.97199	9.50677	5.01934e-15	4.24377e-13	23.7354	ZNF71	58491	zinc finger protein 71
IL33_vs_Nontreated_HUVEC_6_hrs	ENSG00000136237	1.30793	2.01537	5.50399	3.84951e-07	9.7578e-06	6.06283	RAPGEF5	9771	Rap guanine nucleotide exchange factor (GEF) 5
IL33_vs_Nontreated_HUVEC_6_hrs	ENSG00000136514	1.30702	-4.06233	2.89884	0.00476283	0.0341401	-2.20065	RTP4	64108	receptor (chemosensory) transporter protein 4
IL33_vs_Nontreated_HUVEC_6_hrs	ENSG00000116741	1.30441	2.35964	7.41446	8.34984e-11	4.10599e-09	14.268	RGS2	5997	regulator of G-protein signaling 2
IL33_vs_Nontreated_HUVEC_6_hrs	ENSG00000159216	1.30374	5.36657	14.3159	2.22018e-24	5.81909e-22	44.8768	RUNX1	861	runt-related transcription factor 1
IL33_vs_Nontreated_HUVEC_6_hrs	ENSG00000259088	1.3032	-2.05196	1.41186	0.161636	0.429749	-4.75563	AL137779.2
IL33_vs_Nontreated_HUVEC_6_hrs	ENSG00000223576	1.30305	-1.95343	1.5856	0.116538	0.351733	-4.61393	AL355001.1
IL33_vs_Nontreated_HUVEC_6_hrs	ENSG00000251372	1.30089	-3.95746	1.97869	0.0510838	0.203388	-4.06988	LINC00499	100874047	long intergenic non-protein coding RNA 499
IL33_vs_Nontreated_HUVEC_6_hrs	ENSG00000259201	1.29938	-2.55969	1.32124	0.189962	0.471296	-4.83134	AC090971.2
IL33_vs_Nontreated_HUVEC_6_hrs	ENSG00000273454	1.29938	-2.82452	1.14061	0.257254	0.55646	-5.01844	AC112503.2
IL33_vs_Nontreated_HUVEC_6_hrs	ENSG00000129159	1.29913	-0.922471	2.14903	0.034471	0.154099	-3.73664	KCNC1	3746	potassium voltage-gated channel, Shaw-related subfamily, member 1
IL33_vs_Nontreated_HUVEC_6_hrs	ENSG00000197870	1.29773	-2.43704	1.56478	0.121345	0.35982	-4.60032	PRB3	5544	proline-rich protein BstNI subfamily 3
IL33_vs_Nontreated_HUVEC_6_hrs	ENSG00000269102	1.29773	-1.87958	1.55214	0.124339	0.365636	-4.58739	AC010320.3
IL33_vs_Nontreated_HUVEC_6_hrs	ENSG00000155324	1.2956	1.58468	6.82493	1.21654e-09	4.9206e-08	11.6773	GRAMD2B
IL33_vs_Nontreated_HUVEC_6_hrs	ENSG00000104825	1.29557	4.82576	13.4647	8.43928e-23	1.7555e-20	41.2958	NFKBIB	4793	nuclear factor of kappa light polypeptide gene enhancer in B-cells inhibitor, beta
IL33_vs_Nontreated_HUVEC_6_hrs	ENSG00000135127	1.29274	1.73135	2.80057	0.00631183	0.0429139	-2.43422	BICDL1
IL33_vs_Nontreated_HUVEC_6_hrs	ENSG00000128165	1.29083	1.07286	4.08513	9.92348e-05	0.00133725	1.13496	ADM2	79924	adrenomedullin 2
IL33_vs_Nontreated_HUVEC_6_hrs	ENSG00000287527	1.29029	-3.30505	2.34545	0.0213296	0.108913	-3.47415	AC005753.3
IL33_vs_Nontreated_HUVEC_6_hrs	ENSG00000260735	1.2901	-0.751181	2.26933	0.0257765	0.124765	-3.53715	AC139256.1
IL33_vs_Nontreated_HUVEC_6_hrs	ENSG00000125657	1.28978	1.15348	3.71464	0.000362904	0.00409634	-0.101308	TNFSF9	8744	tumor necrosis factor (ligand) superfamily, member 9
IL33_vs_Nontreated_HUVEC_6_hrs	ENSG00000116329	1.28921	-2.33341	1.40102	0.164842	0.434297	-4.83009	OPRD1	4985	opioid receptor, delta 1
IL33_vs_Nontreated_HUVEC_6_hrs	ENSG00000284830	1.28585	-2.41775	1.31892	0.190732	0.472147	-4.85189	AL049557.1
IL33_vs_Nontreated_HUVEC_6_hrs	ENSG00000169242	1.28458	4.46458	18.264	3.44022e-31	1.61015e-28	60.495	EFNA1	1942	ephrin-A1
IL33_vs_Nontreated_HUVEC_6_hrs	ENSG00000151136	1.28364	4.15546	6.13175	2.62971e-08	8.54087e-07	8.75088	BTBD11	121551	BTB (POZ) domain containing 11
IL33_vs_Nontreated_HUVEC_6_hrs	ENSG00000156427	1.28325	-1.27906	2.13728	0.0354438	0.157428	-3.74352	FGF18	8817	fibroblast growth factor 18
IL33_vs_Nontreated_HUVEC_6_hrs	ENSG00000228570	1.28196	-3.68582	1.90544	0.0600992	0.22851	-4.10013	NUTM2E	283008	NUT family member 2E
IL33_vs_Nontreated_HUVEC_6_hrs	ENSG00000153714	1.28115	3.32642	8.10315	3.47842e-12	2.11041e-10	17.4083	LURAP1L	286343	leucine rich adaptor protein 1-like
IL33_vs_Nontreated_HUVEC_6_hrs	ENSG00000272173	1.2804	-1.87999	1.29294	0.199528	0.483867	-4.91344	U47924.2
IL33_vs_Nontreated_HUVEC_6_hrs	ENSG00000250011	1.27927	-3.72334	1.7365	0.0860932	0.28874	-4.41876	HMGB1P3	10356	high mobility group box 1 pseudogene 3
IL33_vs_Nontreated_HUVEC_6_hrs	ENSG00000254003	1.27858	-3.23384	1.31069	0.193489	0.475828	-4.80685	AC003991.2
IL33_vs_Nontreated_HUVEC_6_hrs	ENSG00000154721	1.27732	-0.998445	2.37873	0.0196095	0.102527	-3.43718	JAM2	58494	junctional adhesion molecule 2
IL33_vs_Nontreated_HUVEC_6_hrs	ENSG00000226564	1.27704	-0.0420454	2.66157	0.00929613	0.0577784	-2.80254	FTH1P20	729009	ferritin, heavy polypeptide 1 pseudogene 20
IL33_vs_Nontreated_HUVEC_6_hrs	ENSG00000231982	1.27641	-0.886359	1.95567	0.0537837	0.211155	-4.06464	AC112907.2
IL33_vs_Nontreated_HUVEC_6_hrs	ENSG00000279123	1.2741	-1.74606	1.57446	0.119091	0.355977	-4.61404	AC027281.2
IL33_vs_Nontreated_HUVEC_6_hrs	ENSG00000166444	1.27408	3.2344	9.99784	5.11067e-16	4.92466e-14	25.9802	ST5	6764	suppression of tumorigenicity 5
IL33_vs_Nontreated_HUVEC_6_hrs	ENSG00000169403	1.27393	-0.479471	2.63855	0.00989915	0.0607502	-2.85912	PTAFR	5724	platelet-activating factor receptor
IL33_vs_Nontreated_HUVEC_6_hrs	ENSG00000254317	1.27212	-1.73803	1.67753	0.0971079	0.312365	-4.46125	AC022973.4
IL33_vs_Nontreated_HUVEC_6_hrs	ENSG00000245059	1.27108	-2.68239	1.30823	0.194317	0.476564	-4.87441	AC092718.1
IL33_vs_Nontreated_HUVEC_6_hrs	ENSG00000254887	1.26985	-3.92145	1.8165	0.0728133	0.259844	-4.37286	AC010247.1
IL33_vs_Nontreated_HUVEC_6_hrs	ENSG00000269949	1.2696	-2.36856	1.37133	0.173877	0.44808	-4.82374	AC069307.1
IL33_vs_Nontreated_HUVEC_6_hrs	ENSG00000269720	1.26507	-4.12461	1.99475	0.04927	0.198427	-4.00691	CCDC194
IL33_vs_Nontreated_HUVEC_6_hrs	ENSG00000226049	1.26498	-0.951215	2.32762	0.0223055	0.11245	-3.42818	TLK2P1	646202	tousled-like kinase 2 pseudogene 1
IL33_vs_Nontreated_HUVEC_6_hrs	ENSG00000224468	1.26218	-0.525886	2.70161	0.00832636	0.0531371	-2.7457	LAMC1-AS1
IL33_vs_Nontreated_HUVEC_6_hrs	ENSG00000272269	1.26198	0.220985	4.08041	0.000100932	0.00135873	1.1179	AL138724.1
IL33_vs_Nontreated_HUVEC_6_hrs	ENSG00000286535	1.25979	-1.07289	1.63484	0.105776	0.330125	-4.55285	AC139019.1
IL33_vs_Nontreated_HUVEC_6_hrs	ENSG00000143452	1.25702	-0.974325	1.81683	0.0727622	0.259822	-4.37851	HORMAD1	84072	HORMA domain containing 1
IL33_vs_Nontreated_HUVEC_6_hrs	ENSG00000272768	1.25611	-1.99929	1.34385	0.182568	0.461038	-4.89812	AC004854.2
IL33_vs_Nontreated_HUVEC_6_hrs	ENSG00000130812	1.25592	-2.90644	1.24196	0.217662	0.507104	-4.94167	ANGPTL6	83854	angiopoietin-like 6
IL33_vs_Nontreated_HUVEC_6_hrs	ENSG00000231329	1.25374	-2.82327	1.74559	0.0844906	0.285304	-4.44254	AL031772.1
IL33_vs_Nontreated_HUVEC_6_hrs	ENSG00000113504	1.25279	5.84137	17.2859	1.39349e-29	5.53383e-27	56.6902	SLC12A7	10723	solute carrier family 12 (potassium/chloride transporter), member 7
IL33_vs_Nontreated_HUVEC_6_hrs	ENSG00000129667	1.25193	5.15963	13.8276	1.76993e-23	4.33549e-21	42.7167	RHBDF2	79651	rhomboid 5 homolog 2 (Drosophila)
IL33_vs_Nontreated_HUVEC_6_hrs	ENSG00000248449	1.25161	-2.02515	1.7514	0.0834782	0.283325	-4.4382	PCDHGB8P	56120	protocadherin gamma subfamily B, 8 pseudogene
IL33_vs_Nontreated_HUVEC_6_hrs	ENSG00000240291	1.25039	-0.33448	2.70235	0.00830931	0.053067	-2.64896	AL450384.2
IL33_vs_Nontreated_HUVEC_6_hrs	ENSG00000185652	1.2488	-4.53267	1.48668	0.140793	0.395689	-4.68567	NTF3	4908	neurotrophin 3
IL33_vs_Nontreated_HUVEC_6_hrs	ENSG00000256448	1.24818	-2.68181	1.61401	0.110227	0.338873	-4.59513	AP000763.3
IL33_vs_Nontreated_HUVEC_6_hrs	ENSG00000248734	1.24764	-1.09683	2.49702	0.0144501	0.081449	-3.12275	AC008906.1
IL33_vs_Nontreated_HUVEC_6_hrs	ENSG00000229848	1.24756	-0.491358	1.80297	0.0749321	0.26465	-4.27548	AC139149.1
IL33_vs_Nontreated_HUVEC_6_hrs	ENSG00000240751	1.24632	-2.06774	1.26556	0.209124	0.496886	-4.90648	AC026348.1
IL33_vs_Nontreated_HUVEC_6_hrs	ENSG00000185022	1.24529	3.38181	6.93562	7.38489e-10	3.07353e-08	12.0591	MAFF	23764	v-maf avian musculoaponeurotic fibrosarcoma oncogene homolog F
IL33_vs_Nontreated_HUVEC_6_hrs	ENSG00000144810	1.24413	-0.221707	1.08788	0.280121	0.584366	-5.60601	COL8A1	1295	collagen, type VIII, alpha 1
IL33_vs_Nontreated_HUVEC_6_hrs	ENSG00000188396	1.24332	-2.49915	1.76902	0.0804729	0.277088	-4.4656	TCTEX1D4	343521	Tctex1 domain containing 4
IL33_vs_Nontreated_HUVEC_6_hrs	ENSG00000258510	1.24315	-2.49188	1.19039	0.237204	0.532423	-4.99569	AC007954.1
IL33_vs_Nontreated_HUVEC_6_hrs	ENSG00000231579	1.24191	-2.91996	1.18297	0.240116	0.535822	-4.96536	RPL7P21	729123	ribosomal protein L7 pseudogene 21
IL33_vs_Nontreated_HUVEC_6_hrs	ENSG00000198734	1.24191	-2.97028	1.11719	0.267058	0.568749	-5.03074	F5	2153	coagulation factor V (proaccelerin, labile factor)
IL33_vs_Nontreated_HUVEC_6_hrs	ENSG00000223598	1.24065	-2.53245	1.39345	0.16714	0.437417	-4.91569	AL138733.1
IL33_vs_Nontreated_HUVEC_6_hrs	ENSG00000286608	1.2403	-2.61978	1.38098	0.170898	0.443402	-4.82451	AC010201.3
IL33_vs_Nontreated_HUVEC_6_hrs	ENSG00000228002	1.23693	-2.26332	1.51917	0.132426	0.380955	-4.67713	DHX9P1	1661	DEAH (Asp-Glu-Ala-His) box polypeptide 9 pseudogene 1
IL33_vs_Nontreated_HUVEC_6_hrs	ENSG00000146457	1.23532	5.89169	24.1403	7.68312e-40	1.05987e-36	80.3304	WTAP	9589	Wilms tumor 1 associated protein
IL33_vs_Nontreated_HUVEC_6_hrs	ENSG00000135905	1.23472	5.72306	15.5737	2.89028e-26	8.41714e-24	48.8806	DOCK10	55619	dedicator of cytokinesis 10
IL33_vs_Nontreated_HUVEC_6_hrs	ENSG00000271614	1.23466	0.512676	3.14307	0.00230124	0.0189018	-1.59854	ATP2B1-AS1
IL33_vs_Nontreated_HUVEC_6_hrs	ENSG00000166401	1.2332	3.10159	6.62848	2.93506e-09	1.12632e-07	10.7581	SERPINB8	5271	serpin peptidase inhibitor, clade B (ovalbumin), member 8
IL33_vs_Nontreated_HUVEC_6_hrs	ENSG00000158859	1.23279	-0.213419	1.52052	0.132271	0.380843	-4.90285	ADAMTS4	9507	ADAM metallopeptidase with thrombospondin type 1 motif, 4
IL33_vs_Nontreated_HUVEC_6_hrs	ENSG00000168702	1.23047	0.739704	2.47873	0.0151582	0.0846395	-3.18391	LRP1B	53353	low density lipoprotein receptor-related protein 1B
IL33_vs_Nontreated_HUVEC_6_hrs	ENSG00000183196	1.22998	-0.554988	2.86441	0.0052606	0.0370347	-2.37228	CHST6	4166	carbohydrate (N-acetylglucosamine 6-O) sulfotransferase 6
IL33_vs_Nontreated_HUVEC_6_hrs	ENSG00000084112	1.22976	7.0665	29.6136	2.22371e-45	5.82834e-42	92.6753	SSH1	54434	slingshot protein phosphatase 1
IL33_vs_Nontreated_HUVEC_6_hrs	ENSG00000196776	1.22959	6.34207	22.1501	4.30881e-37	4.18273e-34	73.9199	CD47	961	CD47 molecule
IL33_vs_Nontreated_HUVEC_6_hrs	ENSG00000134853	1.22922	-1.72967	3.25643	0.00162068	0.0141358	-1.4135	PDGFRA	5156	platelet-derived growth factor receptor, alpha polypeptide
IL33_vs_Nontreated_HUVEC_6_hrs	ENSG00000229873	1.22894	-1.99153	1.38368	0.170073	0.442179	-4.80649	OGFR-AS1	101409261	OGFR antisense RNA 1
IL33_vs_Nontreated_HUVEC_6_hrs	ENSG00000232352	1.2288	-1.43062	1.51622	0.133168	0.382378	-4.71075	SEMA3B-AS1	101928931	SEMA3B antisense RNA 1 (head to head)
IL33_vs_Nontreated_HUVEC_6_hrs	ENSG00000272483	1.2288	-3.47045	1.28995	0.200562	0.485085	-4.95538	AC022001.3
IL33_vs_Nontreated_HUVEC_6_hrs	ENSG00000267892	1.22862	-0.899808	2.07448	0.0410552	0.174571	-3.86803	AC022144.1
IL33_vs_Nontreated_HUVEC_6_hrs	ENSG00000100055	1.22862	-1.81381	1.60583	0.112014	0.342856	-4.61202	CYTH4	27128	cytohesin 4
IL33_vs_Nontreated_HUVEC_6_hrs	ENSG00000234337	1.22803	-2.19067	1.553	0.124132	0.365358	-4.59147	AC026462.1
IL33_vs_Nontreated_HUVEC_6_hrs	ENSG00000173261	1.22657	-0.786541	2.2016	0.0303988	0.140779	-3.68949	PLAC8L1	153770	PLAC8-like 1
IL33_vs_Nontreated_HUVEC_6_hrs	ENSG00000224738	1.22534	1.72713	2.96516	0.00392418	0.0292279	-2.08761	AC099850.1
IL33_vs_Nontreated_HUVEC_6_hrs	ENSG00000167483	1.22507	-1.12882	2.32655	0.0223651	0.112631	-3.48063	FAM129C	199786	family with sequence similarity 129, member C
IL33_vs_Nontreated_HUVEC_6_hrs	ENSG00000233608	1.22378	0.0101323	5.17948	1.47017e-06	3.27107e-05	4.97874	TWIST2	117581	twist family bHLH transcription factor 2
IL33_vs_Nontreated_HUVEC_6_hrs	ENSG00000262003	1.2201	-2.83124	1.54851	0.125211	0.36717	-4.71734	AC087392.1
IL33_vs_Nontreated_HUVEC_6_hrs	ENSG00000142961	1.21833	2.76003	8.77285	1.53973e-13	1.07905e-11	20.4217	MOB3C	148932	MOB kinase activator 3C
IL33_vs_Nontreated_HUVEC_6_hrs	ENSG00000104432	1.21732	-1.1679	1.96504	0.0526707	0.207786	-4.20025	IL7	3574	interleukin 7
IL33_vs_Nontreated_HUVEC_6_hrs	ENSG00000166741	1.21557	2.7336	12.6621	6.39019e-21	1.06004e-18	36.6596	NNMT	4837	nicotinamide N-methyltransferase
IL33_vs_Nontreated_HUVEC_6_hrs	ENSG00000112139	1.21529	1.33938	5.18358	1.4458e-06	3.23144e-05	4.93449	MDGA1	266727	MAM domain containing glycosylphosphatidylinositol anchor 1
IL33_vs_Nontreated_HUVEC_6_hrs	ENSG00000163793	1.21474	-3.55404	1.45154	0.150305	0.412384	-4.77864	DNAJC5G	285126	DnaJ (Hsp40) homolog, subfamily C, member 5 gamma
IL33_vs_Nontreated_HUVEC_6_hrs	ENSG00000128016	1.21362	4.02846	9.22633	1.85589e-14	1.46075e-12	22.3996	ZFP36	7538	ZFP36 ring finger protein
IL33_vs_Nontreated_HUVEC_6_hrs	ENSG00000113070	1.21272	2.77342	5.07914	2.20828e-06	4.7285e-05	4.39102	HBEGF	1839	heparin-binding EGF-like growth factor
IL33_vs_Nontreated_HUVEC_6_hrs	ENSG00000226762	1.21271	-3.58684	1.60417	0.11238	0.343456	-4.60053	LINC02668
IL33_vs_Nontreated_HUVEC_6_hrs	ENSG00000111335	1.21061	-0.471628	1.31321	0.192954	0.475044	-5.17793	OAS2	4939	2'-5'-oligoadenylate synthetase 2, 69/71kDa
IL33_vs_Nontreated_HUVEC_6_hrs	ENSG00000179057	1.20936	-2.11588	1.44695	0.151584	0.414365	-4.84608	IGSF22	283284	immunoglobulin superfamily, member 22
IL33_vs_Nontreated_HUVEC_6_hrs	ENSG00000287729	1.20641	-2.71084	1.44128	0.153173	0.416912	-4.73107	AF241728.2
IL33_vs_Nontreated_HUVEC_6_hrs	ENSG00000229647	1.20374	-3.70976	1.33877	0.184209	0.463351	-4.87323	MYOSLID
IL33_vs_Nontreated_HUVEC_6_hrs	ENSG00000277782	1.2006	0.145064	3.25842	0.00161066	0.0140624	-1.40056	AC068870.2
IL33_vs_Nontreated_HUVEC_6_hrs	ENSG00000235724	1.19996	-0.625784	2.55502	0.0123962	0.072482	-3.00223	AC009299.3
IL33_vs_Nontreated_HUVEC_6_hrs	ENSG00000260366	1.19974	-2.84591	1.26495	0.209341	0.497143	-4.92739	AC026803.1
IL33_vs_Nontreated_HUVEC_6_hrs	ENSG00000248787	1.19852	-2.20325	1.30958	0.193861	0.476159	-4.91612	AC092903.2
IL33_vs_Nontreated_HUVEC_6_hrs	ENSG00000180221	1.19852	-2.87567	1.09359	0.27722	0.580439	-5.05601	TPT1P10
IL33_vs_Nontreated_HUVEC_6_hrs	ENSG00000279035	1.198	-2.03141	1.39028	0.168067	0.438833	-4.80651	AC022211.4
IL33_vs_Nontreated_HUVEC_6_hrs	ENSG00000259278	1.19742	-3.63811	2.37391	0.0198507	0.103457	-3.38053	AC087878.1
IL33_vs_Nontreated_HUVEC_6_hrs	ENSG00000255100	1.1965	-0.402309	2.13291	0.0358114	0.158577	-3.74215	AP003119.2
IL33_vs_Nontreated_HUVEC_6_hrs	ENSG00000135144	1.1965	-1.98005	1.45759	0.148632	0.409658	-4.78763	DTX1	1840	deltex 1, E3 ubiquitin ligase
IL33_vs_Nontreated_HUVEC_6_hrs	ENSG00000249593	1.1965	-1.7426	1.3985	0.165596	0.435496	-4.82961	AC011405.1
IL33_vs_Nontreated_HUVEC_6_hrs	ENSG00000264235	1.1965	-2.57658	1.28601	0.201925	0.487171	-4.89859	AP005329.1
IL33_vs_Nontreated_HUVEC_6_hrs	ENSG00000270761	1.1965	-2.8182	1.26221	0.210322	0.498241	-4.91701	AL355353.1
IL33_vs_Nontreated_HUVEC_6_hrs	ENSG00000279513	1.19645	-2.65155	1.22589	0.22362	0.515227	-4.92988	AL157902.2
IL33_vs_Nontreated_HUVEC_6_hrs	ENSG00000128590	1.19483	4.2816	10.552	3.93286e-17	4.29501e-15	28.3819	DNAJB9	4189	DnaJ (Hsp40) homolog, subfamily B, member 9
IL33_vs_Nontreated_HUVEC_6_hrs	ENSG00000177688	1.19474	-1.90309	1.77	0.0803071	0.276663	-4.35645	SUMO4	387082	small ubiquitin-like modifier 4
IL33_vs_Nontreated_HUVEC_6_hrs	ENSG00000118849	1.19329	-0.113495	2.98863	0.00366171	0.027666	-2.11482	RARRES1	5918	retinoic acid receptor responder (tazarotene induced) 1
IL33_vs_Nontreated_HUVEC_6_hrs	ENSG00000267304	1.19289	-2.86832	1.29259	0.19965	0.484027	-4.89079	AC004637.1
IL33_vs_Nontreated_HUVEC_6_hrs	ENSG00000256050	1.19124	-1.48505	1.7998	0.0754354	0.26564	-4.34844	AL583722.1
IL33_vs_Nontreated_HUVEC_6_hrs	ENSG00000110042	1.18781	2.19488	5.2102	1.29704e-06	2.93823e-05	5.09872	DTX4	23220	deltex 4, E3 ubiquitin ligase
IL33_vs_Nontreated_HUVEC_6_hrs	ENSG00000135333	1.18741	0.98669	2.61863	0.0104493	0.0634704	-2.81974	EPHA7	2045	EPH receptor A7
IL33_vs_Nontreated_HUVEC_6_hrs	ENSG00000251988	1.18714	-2.18711	1.44519	0.152077	0.414856	-4.78371	RNU4ATAC18P
IL33_vs_Nontreated_HUVEC_6_hrs	ENSG00000212240	1.18673	-2.96726	1.1738	0.243749	0.53999	-5.04868	RNU6-930P
IL33_vs_Nontreated_HUVEC_6_hrs	ENSG00000198754	1.18549	-2.84409	1.03273	0.304658	0.611602	-5.09838	OXCT2	64064	3-oxoacid CoA transferase 2
IL33_vs_Nontreated_HUVEC_6_hrs	ENSG00000231551	1.18531	-0.334111	2.07266	0.041229	0.17497	-3.98843	AC245100.4
IL33_vs_Nontreated_HUVEC_6_hrs	ENSG00000241158	1.18502	-2.32933	3.07911	0.00279457	0.0221353	-1.82086	ADAMTS9-AS1	100507082
IL33_vs_Nontreated_HUVEC_6_hrs	ENSG00000280273	1.18178	-1.2147	2.27904	0.0251668	0.122606	-3.50834	AF131216.4
IL33_vs_Nontreated_HUVEC_6_hrs	ENSG00000286445	1.18004	-2.83527	1.13144	0.261046	0.561429	-5.00395	AL355334.2
IL33_vs_Nontreated_HUVEC_6_hrs	ENSG00000277039	1.1799	-3.31521	1.16674	0.246573	0.543311	-5.01996	RF00017
IL33_vs_Nontreated_HUVEC_6_hrs	ENSG00000157168	1.1795	3.53969	12.2949	8.12422e-20	1.151e-17	33.9263	NRG1	3084	neuregulin 1
IL33_vs_Nontreated_HUVEC_6_hrs	ENSG00000160179	1.17943	3.08598	9.34321	1.07593e-14	8.67694e-13	22.9059	ABCG1	9619	ATP-binding cassette, sub-family G (WHITE), member 1
IL33_vs_Nontreated_HUVEC_6_hrs	ENSG00000281021	1.17893	-1.11148	1.87291	0.0645136	0.239776	-4.27243	AL078581.3
IL33_vs_Nontreated_HUVEC_6_hrs	ENSG00000207525	1.17834	-2.89268	1.25046	0.214557	0.503449	-4.94529	RF00019
IL33_vs_Nontreated_HUVEC_6_hrs	ENSG00000237436	1.17671	-1.99227	1.6165	0.109687	0.337827	-4.51971	CAMTA1-DT
IL33_vs_Nontreated_HUVEC_6_hrs	ENSG00000272931	1.17587	-1.07142	1.67623	0.0973626	0.312921	-4.45044	AC099568.2
IL33_vs_Nontreated_HUVEC_6_hrs	ENSG00000188452	1.17587	-2.20303	1.51707	0.132955	0.382057	-4.62933	CERKL	375298	ceramide kinase-like
IL33_vs_Nontreated_HUVEC_6_hrs	ENSG00000206932	1.17586	-1.10195	1.62553	0.107746	0.333847	-4.5383	RNU6-4P
IL33_vs_Nontreated_HUVEC_6_hrs	ENSG00000234604	1.17538	-1.85405	1.33903	0.184127	0.463351	-4.88061	AL021068.1
IL33_vs_Nontreated_HUVEC_6_hrs	ENSG00000133657	1.17399	7.49742	0.159256	0.873895	0.98027	-8.75213	ATP13A3	79572	ATPase type 13A3
IL33_vs_Nontreated_HUVEC_6_hrs	ENSG00000245598	1.17242	-1.54302	1.84907	0.0679186	0.248236	-4.32878	DACT3-AS1	100506068	DACT3 antisense RNA 1
IL33_vs_Nontreated_HUVEC_6_hrs	ENSG00000218896	1.17058	-3.15383	1.11298	0.268849	0.57098	-5.05772	TUBB8P2
IL33_vs_Nontreated_HUVEC_6_hrs	ENSG00000161594	1.17042	-2.87329	1.15204	0.252529	0.549961	-4.99229	KLHL10	317719	kelch-like family member 10
IL33_vs_Nontreated_HUVEC_6_hrs	ENSG00000224114	1.1702	-1.65059	1.36137	0.17699	0.453062	-4.83567	AL591846.1
IL33_vs_Nontreated_HUVEC_6_hrs	ENSG00000276261	1.16895	-2.41014	1.39683	0.166096	0.436167	-4.86734	AC009509.4
IL33_vs_Nontreated_HUVEC_6_hrs	ENSG00000133401	1.16829	1.65306	4.8631	5.23455e-06	0.000100806	3.68855	PDZD2	23037	PDZ domain containing 2
IL33_vs_Nontreated_HUVEC_6_hrs	ENSG00000184988	1.16828	2.82733	7.88986	9.34621e-12	5.31376e-10	16.4032	TMEM106A	113277	transmembrane protein 106A
IL33_vs_Nontreated_HUVEC_6_hrs	ENSG00000110218	1.16798	4.65419	11.6672	2.40976e-19	3.28957e-17	33.4244	PANX1	24145	pannexin 1
IL33_vs_Nontreated_HUVEC_6_hrs	ENSG00000225756	1.16778	-3.16709	1.60294	0.112653	0.344048	-4.68142	DBH-AS1	138948	DBH antisense RNA 1
IL33_vs_Nontreated_HUVEC_6_hrs	ENSG00000200534	1.1671	-0.319425	2.3966	0.0187376	0.0991146	-3.39128	SNORA33	594839	small nucleolar RNA, H/ACA box 33
IL33_vs_Nontreated_HUVEC_6_hrs	ENSG00000274020	1.16629	-0.222353	1.90592	0.0600356	0.228313	-4.22336	LINC01138
IL33_vs_Nontreated_HUVEC_6_hrs	ENSG00000132669	1.16609	5.10877	18.533	1.2688e-31	6.39522e-29	61.3341	RIN2	54453	Ras and Rab interactor 2
IL33_vs_Nontreated_HUVEC_6_hrs	ENSG00000272324	1.16503	-4.49284	1.60149	0.112973	0.34453	-4.55839	AC012629.2
IL33_vs_Nontreated_HUVEC_6_hrs	ENSG00000259347	1.16496	-0.986549	1.77256	0.0798797	0.275662	-4.36717	AC087482.1
IL33_vs_Nontreated_HUVEC_6_hrs	ENSG00000250220	1.16496	-1.69819	1.44274	0.152764	0.416254	-4.7797	AC053527.1
IL33_vs_Nontreated_HUVEC_6_hrs	ENSG00000139899	1.16404	1.36425	4.67498	1.093e-05	0.000192783	3.06661	CBLN3	643866	cerebellin 3 precursor
IL33_vs_Nontreated_HUVEC_6_hrs	ENSG00000196218	1.16265	-0.556969	1.57383	0.119237	0.356271	-4.62655	RYR1	6261	ryanodine receptor 1 (skeletal)
IL33_vs_Nontreated_HUVEC_6_hrs	ENSG00000283907	1.16155	-1.2896	1.73833	0.0857679	0.288134	-4.52842	AD000090.1
IL33_vs_Nontreated_HUVEC_6_hrs	ENSG00000206052	1.16141	-2.9006	1.44457	0.152248	0.415194	-4.75407	DOK6	220164	docking protein 6
IL33_vs_Nontreated_HUVEC_6_hrs	ENSG00000277022	1.16141	-3.23395	1.1932	0.236107	0.531098	-4.96163	AL031663.3
IL33_vs_Nontreated_HUVEC_6_hrs	ENSG00000266801	1.16141	-2.84681	1.08045	0.282991	0.587363	-5.04961	AC009137.2
IL33_vs_Nontreated_HUVEC_6_hrs	ENSG00000148680	1.16073	-1.55531	1.75317	0.0831732	0.282721	-4.42309	HTR7	3363	5-hydroxytryptamine (serotonin) receptor 7, adenylate cyclase-coupled
IL33_vs_Nontreated_HUVEC_6_hrs	ENSG00000259868	1.16017	-2.67111	1.27339	0.206345	0.492647	-4.93794	AL163952.1
IL33_vs_Nontreated_HUVEC_6_hrs	ENSG00000235677	1.15917	-1.10659	1.65371	0.101869	0.32213	-4.55672	NPM1P26	100422313	nucleophosmin 1 (nucleolar phosphoprotein B23, numatrin) pseudogene 26
IL33_vs_Nontreated_HUVEC_6_hrs	ENSG00000176928	1.15748	-0.646818	2.15822	0.033727	0.151749	-3.83064	GCNT4	51301	glucosaminyl (N-acetyl) transferase 4, core 2
IL33_vs_Nontreated_HUVEC_6_hrs	ENSG00000278703	1.15746	-2.76152	1.16546	0.247089	0.544033	-5.00872	AC100847.1
IL33_vs_Nontreated_HUVEC_6_hrs	ENSG00000155307	1.15722	-1.90453	2.90787	0.00463957	0.0334313	-2.38861	SAMSN1	64092	SAM domain, SH3 domain and nuclear localization signals 1
IL33_vs_Nontreated_HUVEC_6_hrs	ENSG00000264049	1.15426	-0.841749	1.62749	0.10733	0.333149	-4.56838	MIR4737	100616210	microRNA 4737
IL33_vs_Nontreated_HUVEC_6_hrs	ENSG00000188124	1.15381	-3.5812	1.48734	0.140619	0.395457	-4.7286	OR2AG2	338755	olfactory receptor, family 2, subfamily AG, member 2
IL33_vs_Nontreated_HUVEC_6_hrs	ENSG00000121858	1.15258	-0.492845	1.76563	0.0810438	0.278374	-4.49907	TNFSF10	8743	tumor necrosis factor (ligand) superfamily, member 10
IL33_vs_Nontreated_HUVEC_6_hrs	ENSG00000261634	1.15237	-2.0972	1.37189	0.173703	0.447973	-4.87572	AC026992.2
IL33_vs_Nontreated_HUVEC_6_hrs	ENSG00000152778	1.1522	3.70478	8.71672	2.00051e-13	1.3726e-11	20.0641	IFIT5	24138	interferon-induced protein with tetratricopeptide repeats 5
IL33_vs_Nontreated_HUVEC_6_hrs	ENSG00000161011	1.15193	8.32628	10.8723	4.47793e-17	4.84985e-15	26.3181	SQSTM1	8878	sequestosome 1
IL33_vs_Nontreated_HUVEC_6_hrs	ENSG00000255843	1.15176	-2.1925	1.29636	0.198356	0.482319	-4.93131	AP000593.3
IL33_vs_Nontreated_HUVEC_6_hrs	ENSG00000273173	1.15141	-2.30986	2.39635	0.0187493	0.0991563	-3.2646	SNURF	8926	SNRPN upstream reading frame
IL33_vs_Nontreated_HUVEC_6_hrs	ENSG00000239122	1.15107	-3.31458	1.21547	0.227546	0.520008	-4.94589	RNU2-11P
IL33_vs_Nontreated_HUVEC_6_hrs	ENSG00000257696	1.15107	-2.54907	1.20029	0.233358	0.528133	-4.98253	AC010203.2
IL33_vs_Nontreated_HUVEC_6_hrs	ENSG00000127666	1.1508	3.53646	9.02877	4.66523e-14	3.53398e-12	21.5222	TICAM1	148022	toll-like receptor adaptor molecule 1
IL33_vs_Nontreated_HUVEC_6_hrs	ENSG00000240065	1.15023	1.0581	4.41532	2.94488e-05	0.000466095	2.1509	PSMB9	5698	proteasome (prosome, macropain) subunit, beta type, 9
IL33_vs_Nontreated_HUVEC_6_hrs	ENSG00000223361	1.14992	-0.321549	2.06307	0.0421532	0.177569	-3.97048	FTH1P10	2502	ferritin, heavy polypeptide 1 pseudogene 10
IL33_vs_Nontreated_HUVEC_6_hrs	ENSG00000074416	1.14868	6.08298	9.89144	2.76958e-15	2.42779e-13	23.509	MGLL	11343	monoglyceride lipase
IL33_vs_Nontreated_HUVEC_6_hrs	ENSG00000228485	1.14792	-3.26769	1.83641	0.0697869	0.25274	-4.3163	GRK5-IT1
IL33_vs_Nontreated_HUVEC_6_hrs	ENSG00000231906	1.14731	-3.78373	1.55195	0.124385	0.365731	-4.6582	AC016397.1
IL33_vs_Nontreated_HUVEC_6_hrs	ENSG00000279652	1.14565	-0.961376	2.06018	0.0424347	0.178468	-3.92904	Z82217.1
IL33_vs_Nontreated_HUVEC_6_hrs	ENSG00000280003	1.14507	-3.9441	1.22193	0.225109	0.517461	-4.99937	AC097637.2
IL33_vs_Nontreated_HUVEC_6_hrs	ENSG00000286337	1.14404	0.977168	3.59935	0.000534998	0.00571406	-0.459283	AC025370.2
IL33_vs_Nontreated_HUVEC_6_hrs	ENSG00000110330	1.14183	5.81231	13.7196	2.81278e-23	6.70209e-21	42.0919	BIRC2	329	baculoviral IAP repeat containing 2
IL33_vs_Nontreated_HUVEC_6_hrs	ENSG00000231881	1.14177	-0.870278	1.91471	0.0588887	0.225029	-4.18206	AL109615.2
IL33_vs_Nontreated_HUVEC_6_hrs	ENSG00000277369	1.14169	-1.01108	1.73906	0.08564	0.287842	-4.43006	AC010654.1
IL33_vs_Nontreated_HUVEC_6_hrs	ENSG00000235272	1.14146	-2.89652	1.2203	0.225721	0.517958	-5.0495	RAMACL
IL33_vs_Nontreated_HUVEC_6_hrs	ENSG00000095015	1.14105	4.4951	13.4932	7.46091e-23	1.57702e-20	41.4659	MAP3K1	4214	mitogen-activated protein kinase kinase kinase 1, E3 ubiquitin protein ligase
IL33_vs_Nontreated_HUVEC_6_hrs	ENSG00000213988	1.13841	-1.84146	1.89653	0.0612815	0.231573	-4.18294	ZNF90	7643	zinc finger protein 90
IL33_vs_Nontreated_HUVEC_6_hrs	ENSG00000256188	1.1377	-2.08743	1.25021	0.214649	0.50353	-4.98935	TAS2R30	259293	taste receptor, type 2, member 30
IL33_vs_Nontreated_HUVEC_6_hrs	ENSG00000196739	1.13464	5.47861	9.97123	1.97809e-15	1.76948e-13	23.811	COL27A1	85301	collagen, type XXVII, alpha 1
IL33_vs_Nontreated_HUVEC_6_hrs	ENSG00000169621	1.13399	1.19285	5.19921	1.35656e-06	3.05984e-05	5.03849	APLF	200558	aprataxin and PNKP like factor
IL33_vs_Nontreated_HUVEC_6_hrs	ENSG00000216867	1.1306	-2.25372	1.5332	0.128934	0.374809	-4.68501	RPL22P12	727747	ribosomal protein L22 pseudogene 12
IL33_vs_Nontreated_HUVEC_6_hrs	ENSG00000178538	1.12979	1.76171	2.74087	0.00746582	0.0488465	-2.64309	CA8	767	carbonic anhydrase VIII
IL33_vs_Nontreated_HUVEC_6_hrs	ENSG00000230946	1.12959	-2.61863	1.39368	0.167041	0.437202	-4.80588	HNRNPA1P68	100421397	heterogeneous nuclear ribonucleoprotein A1 pseudogene 68
IL33_vs_Nontreated_HUVEC_6_hrs	ENSG00000151151	1.1292	4.28233	9.99944	5.07292e-16	4.90632e-14	25.8747	IPMK	253430	inositol polyphosphate multikinase
IL33_vs_Nontreated_HUVEC_6_hrs	ENSG00000201573	1.12703	-3.17851	1.02997	0.305939	0.612627	-5.1094	RF00019
IL33_vs_Nontreated_HUVEC_6_hrs	ENSG00000123240	1.12697	5.64997	9.29879	2.79242e-14	2.15263e-12	21.4476	OPTN	10133	optineurin
IL33_vs_Nontreated_HUVEC_6_hrs	ENSG00000259529	1.12546	-0.480196	2.25948	0.0264079	0.126907	-3.65724	AL136295.5
IL33_vs_Nontreated_HUVEC_6_hrs	ENSG00000184995	1.12502	-0.0497678	4.25409	5.36499e-05	0.00078998	1.57275	IFNE	338376	interferon, epsilon
IL33_vs_Nontreated_HUVEC_6_hrs	ENSG00000236266	1.12267	-2.56624	1.16476	0.24737	0.544152	-5.01127	Z98884.1
IL33_vs_Nontreated_HUVEC_6_hrs	ENSG00000244307	1.12267	-3.28068	0.957417	0.341085	0.648379	-5.15945	RN7SL395P
IL33_vs_Nontreated_HUVEC_6_hrs	ENSG00000090776	1.1213	3.76727	7.03168	4.78132e-10	2.05104e-08	12.3573	EFNB1	1947	ephrin-B1
IL33_vs_Nontreated_HUVEC_6_hrs	ENSG00000142959	1.12112	-1.38946	1.49598	0.138358	0.391356	-4.77675	BEST4	266675	bestrophin 4
IL33_vs_Nontreated_HUVEC_6_hrs	ENSG00000197410	1.11918	-4.27209	1.52536	0.130875	0.378321	-4.70303	DCHS2	54798	dachsous cadherin-related 2
IL33_vs_Nontreated_HUVEC_6_hrs	ENSG00000258957	1.11918	-2.87624	1.26189	0.210434	0.498337	-4.90135	AL359317.2
IL33_vs_Nontreated_HUVEC_6_hrs	ENSG00000283418	1.11902	-1.78932	1.45408	0.149602	0.411475	-4.73527	RF00026
IL33_vs_Nontreated_HUVEC_6_hrs	ENSG00000174564	1.11862	0.392984	3.37452	0.00111532	0.0104179	-1.03318	IL20RB	53833	interleukin 20 receptor beta
IL33_vs_Nontreated_HUVEC_6_hrs	ENSG00000170615	1.1163	-1.75729	1.25671	0.212295	0.500698	-4.93387	SLC26A5	375611	solute carrier family 26 (anion exchanger), member 5
IL33_vs_Nontreated_HUVEC_6_hrs	ENSG00000147454	1.11474	6.22247	18.0666	9.59691e-31	4.19225e-28	59.074	SLC25A37	51312	solute carrier family 25 (mitochondrial iron transporter), member 37
IL33_vs_Nontreated_HUVEC_6_hrs	ENSG00000135477	1.1146	0.902111	1.65843	0.100911	0.320127	-4.52694	KRT87P
IL33_vs_Nontreated_HUVEC_6_hrs	ENSG00000066468	1.1146	-0.547336	1.47132	0.144891	0.402795	-4.78202	FGFR2	2263	fibroblast growth factor receptor 2
IL33_vs_Nontreated_HUVEC_6_hrs	ENSG00000163898	1.1146	0.983652	1.68069	0.0964898	0.311146	-4.49253	LIPH	200879	lipase, member H
IL33_vs_Nontreated_HUVEC_6_hrs	ENSG00000152208	1.1146	-4.20986	1.53368	0.128818	0.374646	-4.64729	GRID2	2895	glutamate receptor, ionotropic, delta 2
IL33_vs_Nontreated_HUVEC_6_hrs	ENSG00000273164	1.1146	-2.14515	1.49039	0.139817	0.394042	-4.68453	DGCR10	26222	DiGeorge syndrome critical region gene 10 (non-protein coding)
IL33_vs_Nontreated_HUVEC_6_hrs	ENSG00000106278	1.1146	-3.9535	1.37282	0.173413	0.447489	-4.85026	PTPRZ1	5803	protein tyrosine phosphatase, receptor-type, Z polypeptide 1
IL33_vs_Nontreated_HUVEC_6_hrs	ENSG00000180044	1.1146	-2.22256	1.3693	0.174507	0.449118	-4.81978	C3orf80	401097	chromosome 3 open reading frame 80
IL33_vs_Nontreated_HUVEC_6_hrs	ENSG00000277475	1.1146	-3.36626	1.3674	0.175098	0.450067	-4.80813	AC213203.2
IL33_vs_Nontreated_HUVEC_6_hrs	ENSG00000198723	1.1146	-1.81517	1.33223	0.186341	0.46612	-4.85676	TEX45
IL33_vs_Nontreated_HUVEC_6_hrs	ENSG00000178631	1.1146	-2.44159	1.11533	0.267846	0.569917	-5.07287	ACTG1P1	73	actin, gamma 1 pseudogene 1
IL33_vs_Nontreated_HUVEC_6_hrs	ENSG00000166428	1.1146	-2.46421	1.10229	0.273442	0.57635	-5.05249	PLD4	122618	phospholipase D family, member 4
IL33_vs_Nontreated_HUVEC_6_hrs	ENSG00000253785	1.1146	-2.96631	1.06371	0.290467	0.596222	-5.08355	AC008429.2
IL33_vs_Nontreated_HUVEC_6_hrs	ENSG00000206778	1.1146	-3.04053	1.05987	0.2922	0.598652	-5.08303	RNU6-213P
IL33_vs_Nontreated_HUVEC_6_hrs	ENSG00000251703	1.1146	-3.27266	1.04676	0.298172	0.605118	-5.08592	RNU6-998P
IL33_vs_Nontreated_HUVEC_6_hrs	ENSG00000008056	1.11396	-2.96885	1.2925	0.199681	0.484057	-4.91323	SYN1	6853	synapsin I
IL33_vs_Nontreated_HUVEC_6_hrs	ENSG00000250790	1.11357	-1.14527	1.73728	0.0859546	0.28846	-4.49407	AC127070.2
IL33_vs_Nontreated_HUVEC_6_hrs	ENSG00000272566	1.113	-4.96237	2.22502	0.0287246	0.134972	-3.54872	AF250324.1
IL33_vs_Nontreated_HUVEC_6_hrs	ENSG00000286110	1.113	-4.00066	1.8693	0.0650195	0.241092	-4.17335	AC090983.2
IL33_vs_Nontreated_HUVEC_6_hrs	ENSG00000226241	1.113	-4.72689	1.56577	0.121111	0.35929	-4.61574	Z75746.1
IL33_vs_Nontreated_HUVEC_6_hrs	ENSG00000165521	1.113	-1.0727	1.47653	0.143491	0.400353	-4.73007	AL121768.1
IL33_vs_Nontreated_HUVEC_6_hrs	ENSG00000144834	1.113	-4.22882	1.45612	0.149037	0.410451	-4.7432	TAGLN3	29114	transgelin 3
IL33_vs_Nontreated_HUVEC_6_hrs	ENSG00000228612	1.113	-3.78188	1.42301	0.158389	0.425214	-4.77105	HK2P1	642546	hexokinase 2 pseudogene 1
IL33_vs_Nontreated_HUVEC_6_hrs	ENSG00000254208	1.113	-2.7151	1.26344	0.209882	0.497603	-4.90406	AC011773.1
IL33_vs_Nontreated_HUVEC_6_hrs	ENSG00000207359	1.113	-2.69072	1.16827	0.245958	0.542299	-5.00981	RNU6-925P
IL33_vs_Nontreated_HUVEC_6_hrs	ENSG00000237646	1.113	-3.28372	1.10527	0.272155	0.574793	-5.03426	HLCS-IT1	100874294	HLCS intronic transcript 1 (non-protein coding)
IL33_vs_Nontreated_HUVEC_6_hrs	ENSG00000230638	1.113	-1.77775	1.35685	0.178416	0.454892	-4.88846	AL445933.1
IL33_vs_Nontreated_HUVEC_6_hrs	ENSG00000207609	1.113	-3.85287	1.27461	0.205916	0.492232	-4.92631	MIR491	574444	microRNA 491
IL33_vs_Nontreated_HUVEC_6_hrs	ENSG00000272979	1.113	-3.12846	1.18158	0.240665	0.536379	-4.98218	AC093388.1
IL33_vs_Nontreated_HUVEC_6_hrs	ENSG00000273450	1.113	-3.6218	1.10446	0.272507	0.57512	-5.05079	AL139124.1
IL33_vs_Nontreated_HUVEC_6_hrs	ENSG00000110047	1.1116	6.84047	10.2215	7.14393e-16	6.68722e-14	24.6038	EHD1	10938	EH-domain containing 1
IL33_vs_Nontreated_HUVEC_6_hrs	ENSG00000188013	1.11118	-1.51671	1.48043	0.14245	0.398715	-4.73392	MEIS3P2	257468	Meis homeobox 3 pseudogene 2
IL33_vs_Nontreated_HUVEC_6_hrs	ENSG00000235081	1.11118	-2.96044	1.16064	0.249031	0.545927	-5.04983	AC245052.3
IL33_vs_Nontreated_HUVEC_6_hrs	ENSG00000171056	1.11115	1.08183	3.06972	0.00287471	0.0226401	-1.99308	SOX7	83595	SRY (sex determining region Y)-box 7
IL33_vs_Nontreated_HUVEC_6_hrs	ENSG00000277998	1.11036	-1.60457	1.41272	0.161384	0.42943	-4.78497	AC107075.1
IL33_vs_Nontreated_HUVEC_6_hrs	ENSG00000267510	1.10904	-2.22869	1.30135	0.196651	0.479997	-4.92851	AC011451.1
IL33_vs_Nontreated_HUVEC_6_hrs	ENSG00000069493	1.10894	2.49661	8.50268	5.42537e-13	3.59088e-11	19.2171	CLEC2D	29121	C-type lectin domain family 2, member D
IL33_vs_Nontreated_HUVEC_6_hrs	ENSG00000152583	1.10882	-2.01127	1.65362	0.101887	0.32213	-4.52648	SPARCL1	8404	SPARC-like 1 (hevin)
IL33_vs_Nontreated_HUVEC_6_hrs	ENSG00000225071	1.1086	-1.39621	1.62114	0.108687	0.335929	-4.60774	AC004552.1
IL33_vs_Nontreated_HUVEC_6_hrs	ENSG00000237481	1.10732	-3.17027	1.13997	0.257495	0.556752	-5.0287	AL117350.1
IL33_vs_Nontreated_HUVEC_6_hrs	ENSG00000242330	1.10675	-2.74261	1.10483	0.272347	0.575064	-5.06648	RN7SL683P
IL33_vs_Nontreated_HUVEC_6_hrs	ENSG00000252202	1.10618	-2.02627	1.34018	0.183753	0.462792	-4.84345	RF00019
IL33_vs_Nontreated_HUVEC_6_hrs	ENSG00000222266	1.10618	-3.50305	0.976403	0.331631	0.638981	-5.15188	RNU6-757P
IL33_vs_Nontreated_HUVEC_6_hrs	ENSG00000084636	1.10577	1.84836	5.27249	1.005e-06	2.33519e-05	5.32553	COL16A1	1307	collagen, type XVI, alpha 1
IL33_vs_Nontreated_HUVEC_6_hrs	ENSG00000169871	1.10556	6.46119	21.2379	8.98612e-36	7.80054e-33	70.6573	TRIM56	81844	tripartite motif containing 56
IL33_vs_Nontreated_HUVEC_6_hrs	ENSG00000207475	1.10382	-1.88119	1.25561	0.212691	0.500997	-4.96814	SNORA80E
IL33_vs_Nontreated_HUVEC_6_hrs	ENSG00000253404	1.10362	-2.08774	1.28825	0.201148	0.485918	-4.91684	AC034243.1
IL33_vs_Nontreated_HUVEC_6_hrs	ENSG00000278743	1.10362	-2.83578	1.2081	0.230354	0.523959	-4.94732	AC087239.1
IL33_vs_Nontreated_HUVEC_6_hrs	ENSG00000201451	1.10362	-3.39518	0.982861	0.328461	0.635629	-5.13224	RF00019
IL33_vs_Nontreated_HUVEC_6_hrs	ENSG00000259364	1.10344	-2.22863	1.32838	0.187603	0.467874	-4.95994	AC013356.3
IL33_vs_Nontreated_HUVEC_6_hrs	ENSG00000251791	1.10317	-2.2953	1.31469	0.192144	0.473808	-4.84265	SCARNA6	677772	small Cajal body-specific RNA 6
IL33_vs_Nontreated_HUVEC_6_hrs	ENSG00000232850	1.10317	-2.63821	1.03546	0.303387	0.609846	-5.122	AL590708.1
IL33_vs_Nontreated_HUVEC_6_hrs	ENSG00000265625	1.10262	-1.15472	1.88951	0.0622268	0.233931	-4.27343	AC104564.5
IL33_vs_Nontreated_HUVEC_6_hrs	ENSG00000258384	1.10237	-0.37903	2.16274	0.0333654	0.150388	-3.78487	AC068831.1
IL33_vs_Nontreated_HUVEC_6_hrs	ENSG00000153993	1.10234	-0.486518	1.54102	0.127029	0.370801	-4.87565	SEMA3D	223117	sema domain, immunoglobulin domain (Ig), short basic domain, secreted, (semaphorin) 3D
IL33_vs_Nontreated_HUVEC_6_hrs	ENSG00000259033	1.10193	-1.44526	1.4392	0.15376	0.417968	-4.75668	AL356804.1
IL33_vs_Nontreated_HUVEC_6_hrs	ENSG00000073067	1.10193	-0.993052	1.38069	0.170988	0.443548	-4.85025	CYP2W1	54905	cytochrome P450, family 2, subfamily W, polypeptide 1
IL33_vs_Nontreated_HUVEC_6_hrs	ENSG00000270638	1.10193	-3.08986	1.14115	0.257007	0.556268	-5.00247	AL023806.1
IL33_vs_Nontreated_HUVEC_6_hrs	ENSG00000283667	1.10193	-2.2667	1.12955	0.26184	0.562605	-5.03434	AC009802.1
IL33_vs_Nontreated_HUVEC_6_hrs	ENSG00000143520	1.10164	-2.80138	1.04149	0.300596	0.607357	-5.11637	FLG2	388698	filaggrin family member 2
IL33_vs_Nontreated_HUVEC_6_hrs	ENSG00000016391	1.10164	1.64576	1.47552	0.143761	0.400892	-4.77346	CHDH	55349	choline dehydrogenase
IL33_vs_Nontreated_HUVEC_6_hrs	ENSG00000213512	1.10155	-3.91171	1.61859	0.109234	0.337105	-4.65364	GBP7	388646	guanylate binding protein 7
IL33_vs_Nontreated_HUVEC_6_hrs	ENSG00000162989	1.10155	-2.28158	2.37357	0.0198679	0.103526	-3.3307	KCNJ3	3760	potassium inwardly-rectifying channel, subfamily J, member 3
IL33_vs_Nontreated_HUVEC_6_hrs	ENSG00000142619	1.10155	-0.994079	2.35529	0.020808	0.106924	-3.36966	PADI3	51702	peptidyl arginine deiminase, type III
IL33_vs_Nontreated_HUVEC_6_hrs	ENSG00000122194	1.10155	-4.91629	2.34386	0.0214153	0.10918	-3.38316	PLG	5340	plasminogen
IL33_vs_Nontreated_HUVEC_6_hrs	ENSG00000244155	1.10155	-4.9758	2.30729	0.0234663	0.116619	-3.45082	CYP4F34P	100422247	cytochrome P450, family 4, subfamily F, polypeptide 34, pseudogene
IL33_vs_Nontreated_HUVEC_6_hrs	ENSG00000251443	1.10155	-4.90945	2.13569	0.0355768	0.157858	-3.78317	LINC02160
IL33_vs_Nontreated_HUVEC_6_hrs	ENSG00000257951	1.10155	-3.43853	1.97554	0.0514467	0.204554	-4.06601	AC126177.5
IL33_vs_Nontreated_HUVEC_6_hrs	ENSG00000225449	1.10155	-3.45064	1.96579	0.0525825	0.207616	-4.08701	RAB6C-AS1
IL33_vs_Nontreated_HUVEC_6_hrs	ENSG00000104760	1.10155	-2.61268	1.92948	0.0570027	0.22049	-4.1523	FGL1	2267	fibrinogen-like 1
IL33_vs_Nontreated_HUVEC_6_hrs	ENSG00000075388	1.10155	-4.87284	1.9022	0.0605271	0.229549	-4.16812	FGF4	2249	fibroblast growth factor 4
IL33_vs_Nontreated_HUVEC_6_hrs	ENSG00000240051	1.10155	-3.17515	1.9013	0.0606452	0.229831	-4.16902	RPL23AP10	326293	ribosomal protein L23a pseudogene 10
IL33_vs_Nontreated_HUVEC_6_hrs	ENSG00000233029	1.10155	-3.91577	1.84597	0.0683722	0.249441	-4.27656	AC244453.2
IL33_vs_Nontreated_HUVEC_6_hrs	ENSG00000176855	1.10155	-1.16112	1.78819	0.0773039	0.269971	-4.37447	KRT18P28	343326	keratin 18 pseudogene 28
IL33_vs_Nontreated_HUVEC_6_hrs	ENSG00000244578	1.10155	-3.2605	1.77147	0.0800611	0.276033	-4.33825	LINC01391
IL33_vs_Nontreated_HUVEC_6_hrs	ENSG00000259692	1.10155	-2.66376	1.72728	0.0877445	0.292259	-4.47562	AC104041.1
IL33_vs_Nontreated_HUVEC_6_hrs	ENSG00000176204	1.10155	-3.62841	1.70954	0.0909937	0.299486	-4.47466	LRRTM4	80059	leucine rich repeat transmembrane neuronal 4
IL33_vs_Nontreated_HUVEC_6_hrs	ENSG00000173702	1.10155	-1.65208	1.70537	0.0917728	0.301047	-4.5458	MUC13	56667	mucin 13, cell surface associated
IL33_vs_Nontreated_HUVEC_6_hrs	ENSG00000172000	1.10155	-4.62143	1.69283	0.0941452	0.305676	-4.52806	ZNF556	80032	zinc finger protein 556
IL33_vs_Nontreated_HUVEC_6_hrs	ENSG00000237330	1.10155	-1.2193	1.66072	0.100449	0.319279	-4.62074	RNF223	401934	ring finger protein 223
IL33_vs_Nontreated_HUVEC_6_hrs	ENSG00000140798	1.10155	-2.75171	1.6429	0.104092	0.326582	-4.55887	ABCC12	94160	ATP-binding cassette, sub-family C (CFTR/MRP), member 12
IL33_vs_Nontreated_HUVEC_6_hrs	ENSG00000272438	1.10155	-1.47044	1.62959	0.106883	0.332234	-4.57874	AL645608.6
IL33_vs_Nontreated_HUVEC_6_hrs	ENSG00000165061	1.10155	-1.71964	1.61621	0.10975	0.33794	-4.65585	ZMAT4	79698	zinc finger, matrin-type 4
IL33_vs_Nontreated_HUVEC_6_hrs	ENSG00000172482	1.10155	-4.51969	1.61585	0.109827	0.338135	-4.58938	AGXT	189	alanine-glyoxylate aminotransferase
IL33_vs_Nontreated_HUVEC_6_hrs	ENSG00000075043	1.10155	-2.34174	1.60103	0.113076	0.344658	-4.62705	KCNQ2	3785	potassium voltage-gated channel, KQT-like subfamily, member 2
IL33_vs_Nontreated_HUVEC_6_hrs	ENSG00000283355	1.10155	-2.76112	1.56792	0.120609	0.358644	-4.62789	AC074194.2
IL33_vs_Nontreated_HUVEC_6_hrs	ENSG00000181291	1.10155	-3.97	1.52512	0.130936	0.378325	-4.73406	TMEM132E	124842	transmembrane protein 132E
IL33_vs_Nontreated_HUVEC_6_hrs	ENSG00000259422	1.10155	-2.86293	1.5178	0.13277	0.381712	-4.67775	AC091100.1
IL33_vs_Nontreated_HUVEC_6_hrs	ENSG00000229261	1.10155	-3.36572	1.47909	0.142807	0.39942	-4.80729	AL596223.1
IL33_vs_Nontreated_HUVEC_6_hrs	ENSG00000144331	1.10155	-3.51199	1.42861	0.156776	0.422878	-4.79844	ZNF385B	151126	zinc finger protein 385B
IL33_vs_Nontreated_HUVEC_6_hrs	ENSG00000264201	1.10155	-2.77204	1.42427	0.158025	0.424715	-4.81584	MIR4701	100616262	microRNA 4701
IL33_vs_Nontreated_HUVEC_6_hrs	ENSG00000121361	1.10155	-2.7076	1.40812	0.162738	0.431314	-4.83499	KCNJ8	3764	potassium inwardly-rectifying channel, subfamily J, member 8
IL33_vs_Nontreated_HUVEC_6_hrs	ENSG00000169507	1.10155	-3.3793	1.39397	0.166955	0.437202	-4.89023	SLC38A11	151258	solute carrier family 38, member 11
IL33_vs_Nontreated_HUVEC_6_hrs	ENSG00000145526	1.10155	-2.69573	1.38825	0.168684	0.439877	-4.91078	CDH18	1016	cadherin 18, type 2
IL33_vs_Nontreated_HUVEC_6_hrs	ENSG00000227972	1.10155	-3.81509	1.38556	0.169502	0.441263	-4.87268	THAP12P3
IL33_vs_Nontreated_HUVEC_6_hrs	ENSG00000146005	1.10155	-3.05975	1.36822	0.174843	0.449631	-4.88293	PSD2	84249	pleckstrin and Sec7 domain containing 2
IL33_vs_Nontreated_HUVEC_6_hrs	ENSG00000224791	1.10155	-3.29472	1.35703	0.178358	0.454806	-4.84864	KRT18P39	344462	keratin 18 pseudogene 39
IL33_vs_Nontreated_HUVEC_6_hrs	ENSG00000205105	1.10155	-3.97117	1.28667	0.201698	0.486877	-4.92185	COX17P1	81993	COX17 cytochrome c oxidase copper chaperone pseudogene 1
IL33_vs_Nontreated_HUVEC_6_hrs	ENSG00000167654	1.10155	-2.82481	1.28006	0.204	0.490176	-4.95621	ATCAY	85300	ataxia, cerebellar, Cayman type
IL33_vs_Nontreated_HUVEC_6_hrs	ENSG00000009694	1.10155	-3.87549	1.24073	0.218113	0.507748	-4.96953	TENM1	10178	teneurin transmembrane protein 1
IL33_vs_Nontreated_HUVEC_6_hrs	ENSG00000262412	1.10155	-3.54792	1.22003	0.225824	0.517964	-4.99861	AL160291.1
IL33_vs_Nontreated_HUVEC_6_hrs	ENSG00000130643	1.10155	-3.15568	1.2193	0.226096	0.518114	-5.00964	CALY	50632	calcyon neuron-specific vesicular protein
IL33_vs_Nontreated_HUVEC_6_hrs	ENSG00000261713	1.10155	-3.44021	1.17852	0.241873	0.53798	-5.0422	SSTR5-AS1	146336	SSTR5 antisense RNA 1
IL33_vs_Nontreated_HUVEC_6_hrs	ENSG00000015520	1.10155	-3.11033	1.15924	0.249599	0.54657	-5.07949	NPC1L1	29881	NPC1-like 1
IL33_vs_Nontreated_HUVEC_6_hrs	ENSG00000269220	1.10155	-3.51232	1.07178	0.286849	0.592156	-5.14234	LINC00528	200298	long intergenic non-protein coding RNA 528
IL33_vs_Nontreated_HUVEC_6_hrs	ENSG00000243697	1.10155	-3.49945	0.958595	0.34057	0.647888	-5.22577	AC009108.1
IL33_vs_Nontreated_HUVEC_6_hrs	ENSG00000187689	1.10155	-0.932521	0.386765	0.700025	0.932963	-5.7563	AMTN	401138	amelotin
IL33_vs_Nontreated_HUVEC_6_hrs	ENSG00000267056	1.10155	-0.920067	2.08014	0.0405196	0.17277	-3.90903	AC005336.1
IL33_vs_Nontreated_HUVEC_6_hrs	ENSG00000227170	1.10155	-3.65923	1.74065	0.0853581	0.287341	-4.45379	AF178030.1
IL33_vs_Nontreated_HUVEC_6_hrs	ENSG00000197536	1.10134	1.3038	4.31023	4.3599e-05	0.000657497	1.75898	C5orf56	441108	chromosome 5 open reading frame 56
IL33_vs_Nontreated_HUVEC_6_hrs	ENSG00000175471	1.09985	4.73704	4.77189	8.58868e-06	0.000156871	2.56901	MCTP1	79772	multiple C2 domains, transmembrane 1
IL33_vs_Nontreated_HUVEC_6_hrs	ENSG00000157557	1.09912	5.57707	19.358	6.28716e-33	3.66192e-30	64.3122	ETS2	2114	v-ets avian erythroblastosis virus E26 oncogene homolog 2
IL33_vs_Nontreated_HUVEC_6_hrs	ENSG00000086062	1.09876	7.38607	24.8377	6.707e-39	7.99047e-36	77.6087	B4GALT1	2683	UDP-Gal:betaGlcNAc beta 1,4- galactosyltransferase, polypeptide 1
IL33_vs_Nontreated_HUVEC_6_hrs	ENSG00000263843	1.09874	0.966345	2.43991	0.0167657	0.0912056	-3.31497	AC022211.2
IL33_vs_Nontreated_HUVEC_6_hrs	ENSG00000263335	1.0987	-0.676136	1.82384	0.0716855	0.257064	-4.37929	AF001548.2
IL33_vs_Nontreated_HUVEC_6_hrs	ENSG00000226756	1.09817	-1.91867	1.38431	0.169881	0.441943	-4.77982	AC007365.1
IL33_vs_Nontreated_HUVEC_6_hrs	ENSG00000133246	1.09817	-1.91711	1.32806	0.187708	0.467932	-4.84971	PRAM1	84106	PML-RARA regulated adaptor molecule 1
IL33_vs_Nontreated_HUVEC_6_hrs	ENSG00000155714	1.09817	-2.71278	1.03201	0.30499	0.611898	-5.09796	PDZD9	255762	PDZ domain containing 9
IL33_vs_Nontreated_HUVEC_6_hrs	ENSG00000272717	1.09804	-1.72764	1.45505	0.149332	0.411155	-4.71071	AC112236.2
IL33_vs_Nontreated_HUVEC_6_hrs	ENSG00000264204	1.09804	-2.59214	1.30166	0.196544	0.479856	-4.92736	AGAP7P
IL33_vs_Nontreated_HUVEC_6_hrs	ENSG00000133116	1.09804	-3.78842	1.233	0.22097	0.511729	-5.01712	KL	9365	klotho
IL33_vs_Nontreated_HUVEC_6_hrs	ENSG00000274276	1.0968	-1.88579	1.34173	0.183251	0.46205	-4.84481	CBSL
IL33_vs_Nontreated_HUVEC_6_hrs	ENSG00000287164	1.0968	-2.97715	1.01344	0.313723	0.62147	-5.12386	AC112254.1
IL33_vs_Nontreated_HUVEC_6_hrs	ENSG00000224080	1.09671	-0.314457	2.26729	0.0259061	0.125138	-3.68125	UBE2FP1	100421436	ubiquitin-conjugating enzyme E2F (putative) pseudogene 1
IL33_vs_Nontreated_HUVEC_6_hrs	ENSG00000253133	1.09619	-2.68691	1.08698	0.280113	0.584366	-5.06638	AC009630.1
IL33_vs_Nontreated_HUVEC_6_hrs	ENSG00000235852	1.09614	-2.17864	1.31026	0.193631	0.475939	-4.89152	AC005540.1
IL33_vs_Nontreated_HUVEC_6_hrs	ENSG00000073849	1.09553	4.46147	3.41798	0.00101844	0.00967148	-1.79231	ST6GAL1	6480	ST6 beta-galactosamide alpha-2,6-sialyltranferase 1
IL33_vs_Nontreated_HUVEC_6_hrs	ENSG00000253528	1.09544	-3.06531	1.16855	0.245846	0.542299	-5.07442	AC087752.2
IL33_vs_Nontreated_HUVEC_6_hrs	ENSG00000164434	1.09544	-4.89621	1.88189	0.0632683	0.236658	-4.21122	FABP7	2173	fatty acid binding protein 7, brain
IL33_vs_Nontreated_HUVEC_6_hrs	ENSG00000231039	1.09544	-3.46721	1.86281	0.0659375	0.243293	-4.2533	AL355303.1
IL33_vs_Nontreated_HUVEC_6_hrs	ENSG00000100604	1.09544	-1.98489	1.80772	0.0741822	0.262994	-4.30658	CHGA	1113	chromogranin A (parathyroid secretory protein 1)
IL33_vs_Nontreated_HUVEC_6_hrs	ENSG00000186897	1.09544	-1.06163	1.79136	0.0767896	0.268748	-4.38952	C1QL4	338761	complement component 1, q subcomponent-like 4
IL33_vs_Nontreated_HUVEC_6_hrs	ENSG00000104415	1.09544	-2.01582	1.78777	0.0773716	0.2701	-4.40602	CCN4
IL33_vs_Nontreated_HUVEC_6_hrs	ENSG00000272141	1.09544	-2.40945	1.71975	0.0891116	0.295423	-4.47442	AL390719.2
IL33_vs_Nontreated_HUVEC_6_hrs	ENSG00000171954	1.09544	-3.04544	1.69073	0.0945467	0.306426	-4.48457	CYP4F22	126410	cytochrome P450, family 4, subfamily F, polypeptide 22
IL33_vs_Nontreated_HUVEC_6_hrs	ENSG00000287457	1.09544	-4.07812	1.6763	0.0973493	0.312917	-4.51325	AC005821.2
IL33_vs_Nontreated_HUVEC_6_hrs	ENSG00000183747	1.09544	-4.83021	1.64901	0.102831	0.32383	-4.59073	ACSM2A	123876	acyl-CoA synthetase medium-chain family member 2A
IL33_vs_Nontreated_HUVEC_6_hrs	ENSG00000262074	1.09544	-3.76833	1.61641	0.109705	0.337843	-4.57951	SNORD3B-2	780852	small nucleolar RNA, C/D box 3B-2
IL33_vs_Nontreated_HUVEC_6_hrs	ENSG00000136546	1.09544	-4.05908	1.60746	0.111656	0.342121	-4.65356	SCN7A	6332	sodium channel, voltage-gated, type VII, alpha subunit
IL33_vs_Nontreated_HUVEC_6_hrs	ENSG00000146013	1.09544	-2.03374	1.53639	0.128151	0.373328	-4.74473	GFRA3	2676	GDNF family receptor alpha 3
IL33_vs_Nontreated_HUVEC_6_hrs	ENSG00000180861	1.09544	-3.71661	1.52276	0.131524	0.379368	-4.73794	LINC01559
IL33_vs_Nontreated_HUVEC_6_hrs	ENSG00000229719	1.09544	-2.40436	1.48535	0.141145	0.396293	-4.77967	MIR194-2HG
IL33_vs_Nontreated_HUVEC_6_hrs	ENSG00000105695	1.09544	-3.82559	1.4613	0.147615	0.407735	-4.81188	MAG	4099	myelin associated glycoprotein
IL33_vs_Nontreated_HUVEC_6_hrs	ENSG00000251271	1.09544	-2.84752	1.44198	0.152978	0.416706	-4.78788	ALG1L7P	728263	asparagine-linked glycosylation 1-like 7, pseudogene
IL33_vs_Nontreated_HUVEC_6_hrs	ENSG00000235686	1.09544	-3.79292	1.42758	0.15707	0.42329	-4.83354	PPIAP20	100500737	peptidylprolyl isomerase A (cyclophilin A) pseudogene 20
IL33_vs_Nontreated_HUVEC_6_hrs	ENSG00000239402	1.09544	-4.307	1.40306	0.164235	0.43345	-4.9018	CYP4F62P
IL33_vs_Nontreated_HUVEC_6_hrs	ENSG00000279130	1.09544	-3.48317	1.36472	0.175938	0.451383	-4.85191	AC091925.1
IL33_vs_Nontreated_HUVEC_6_hrs	ENSG00000286180	1.09544	-3.81995	1.35508	0.178978	0.456102	-4.86942	AC073140.2
IL33_vs_Nontreated_HUVEC_6_hrs	ENSG00000285094	1.09544	-3.23005	1.35472	0.179091	0.456302	-4.89403	LINC01488
IL33_vs_Nontreated_HUVEC_6_hrs	ENSG00000258590	1.09544	-3.88356	1.35205	0.17994	0.457399	-4.88186	NBEAP1	606	neurobeachin pseudogene 1
IL33_vs_Nontreated_HUVEC_6_hrs	ENSG00000234899	1.09544	-3.25665	1.34365	0.182632	0.461095	-4.90307	SOX9-AS1
IL33_vs_Nontreated_HUVEC_6_hrs	ENSG00000287221	1.09544	-3.59039	1.31424	0.192294	0.473999	-4.93642	AL589794.2
IL33_vs_Nontreated_HUVEC_6_hrs	ENSG00000279928	1.09544	-3.36393	1.29602	0.198471	0.482381	-5.02524	FO538757.1
IL33_vs_Nontreated_HUVEC_6_hrs	ENSG00000278022	1.09544	-2.46092	1.27598	0.205432	0.491932	-4.98871	AC118658.1
IL33_vs_Nontreated_HUVEC_6_hrs	ENSG00000069431	1.09544	-2.73555	1.26785	0.208309	0.495883	-4.97262	ABCC9	10060	ATP-binding cassette, sub-family C (CFTR/MRP), member 9
IL33_vs_Nontreated_HUVEC_6_hrs	ENSG00000186714	1.09544	-3.14124	1.22105	0.22544	0.517823	-5.01893	CCDC73	493860	coiled-coil domain containing 73
IL33_vs_Nontreated_HUVEC_6_hrs	ENSG00000087495	1.09544	-3.29339	1.20633	0.231032	0.52499	-5.05234	PHACTR3	116154	phosphatase and actin regulator 3
IL33_vs_Nontreated_HUVEC_6_hrs	ENSG00000285802	1.09544	-3.66679	1.19293	0.236212	0.531291	-5.0439	AL450043.1
IL33_vs_Nontreated_HUVEC_6_hrs	ENSG00000255734	1.09544	-3.71492	1.14579	0.255095	0.553388	-5.07799	HNRNPABP1	390294	heterogeneous nuclear ribonucleoprotein A/B pseudogene 1
IL33_vs_Nontreated_HUVEC_6_hrs	ENSG00000277324	1.09544	-2.74963	1.13254	0.260586	0.560891	-5.10509	AC093462.1
IL33_vs_Nontreated_HUVEC_6_hrs	ENSG00000131323	1.09478	6.2757	15.7746	5.37665e-27	1.6762e-24	50.6111	TRAF3	7187	TNF receptor-associated factor 3
IL33_vs_Nontreated_HUVEC_6_hrs	ENSG00000118156	1.09467	-2.39564	1.33338	0.185966	0.465758	-4.89954	ZNF541	84215	zinc finger protein 541
IL33_vs_Nontreated_HUVEC_6_hrs	ENSG00000111331	1.0945	5.84405	11.5132	1.27118e-18	1.67425e-16	31.2978	OAS3	4940	2'-5'-oligoadenylate synthetase 3, 100kDa
IL33_vs_Nontreated_HUVEC_6_hrs	ENSG00000205710	1.09368	-1.85441	1.3488	0.180977	0.458699	-4.88785	C17orf107	100130311	chromosome 17 open reading frame 107
IL33_vs_Nontreated_HUVEC_6_hrs	ENSG00000184357	1.09326	-2.12598	1.21407	0.228078	0.520752	-5.00764	HIST1H1B	3009	histone cluster 1, H1b
IL33_vs_Nontreated_HUVEC_6_hrs	ENSG00000241429	1.09294	-2.15495	1.15726	0.250403	0.547185	-5.0586	EEF1A1P25	646612	eukaryotic translation elongation factor 1 alpha 1 pseudogene 25
IL33_vs_Nontreated_HUVEC_6_hrs	ENSG00000244411	1.09279	-3.4506	1.19468	0.235532	0.530351	-4.99433	KRTAP5-7	440050	keratin associated protein 5-7
IL33_vs_Nontreated_HUVEC_6_hrs	ENSG00000213197	1.09279	-3.35543	1.16189	0.248529	0.545375	-5.03529	AC012066.1
IL33_vs_Nontreated_HUVEC_6_hrs	ENSG00000285458	1.09279	-2.90737	1.1611	0.248848	0.5458	-4.98605	AC093827.5
IL33_vs_Nontreated_HUVEC_6_hrs	ENSG00000286313	1.09279	-3.55815	1.00309	0.318672	0.626334	-5.16874	AL360178.1
IL33_vs_Nontreated_HUVEC_6_hrs	ENSG00000231704	1.09279	-2.89989	0.981943	0.328911	0.636171	-5.14762	AC004895.1
IL33_vs_Nontreated_HUVEC_6_hrs	ENSG00000271018	1.09279	-3.76398	0.887696	0.377246	0.685023	-5.19727	AC013244.1
IL33_vs_Nontreated_HUVEC_6_hrs	ENSG00000248356	1.09216	-4.04049	1.3767	0.172216	0.445452	-4.92534	AC093864.1
IL33_vs_Nontreated_HUVEC_6_hrs	ENSG00000237371	1.09173	-2.68521	1.48853	0.140307	0.394871	-4.8497	AL355803.1
IL33_vs_Nontreated_HUVEC_6_hrs	ENSG00000228509	1.09017	-3.08157	1.39167	0.167649	0.43818	-4.82172	AC006460.1
IL33_vs_Nontreated_HUVEC_6_hrs	ENSG00000200502	1.09017	-2.53431	1.13804	0.258295	0.557699	-5.05036	RF00019
IL33_vs_Nontreated_HUVEC_6_hrs	ENSG00000214140	1.09002	-1.93252	1.21343	0.228321	0.521008	-4.97749	PRCD	768206	progressive rod-cone degeneration
IL33_vs_Nontreated_HUVEC_6_hrs	ENSG00000111319	1.08922	2.46812	1.53672	0.128072	0.37318	-4.78701	SCNN1A	6337	sodium channel, non-voltage-gated 1 alpha subunit
IL33_vs_Nontreated_HUVEC_6_hrs	ENSG00000250133	1.08922	-1.32611	1.49761	0.137933	0.390453	-4.75262	HOXC-AS2	100874364	HOXC cluster antisense RNA 2
IL33_vs_Nontreated_HUVEC_6_hrs	ENSG00000148344	1.08918	1.29862	1.46873	0.145592	0.404235	-4.79228	PTGES	9536	prostaglandin E synthase
IL33_vs_Nontreated_HUVEC_6_hrs	ENSG00000160226	1.08773	2.35664	5.25047	1.10004e-06	2.53579e-05	5.12679	CFAP410
IL33_vs_Nontreated_HUVEC_6_hrs	ENSG00000224511	1.08575	-3.15049	1.69559	0.0936187	0.304624	-4.42813	LINC00365	100874146	long intergenic non-protein coding RNA 365
IL33_vs_Nontreated_HUVEC_6_hrs	ENSG00000196890	1.08575	-0.417554	1.62557	0.107738	0.333847	-4.5449	HIST3H2BB	128312	histone cluster 3, H2bb
IL33_vs_Nontreated_HUVEC_6_hrs	ENSG00000174473	1.08575	-0.980122	1.55934	0.122627	0.36231	-4.62334	GALNTL6	442117	polypeptide N-acetylgalactosaminyltransferase-like 6
IL33_vs_Nontreated_HUVEC_6_hrs	ENSG00000236700	1.08575	-4.45495	1.36271	0.176568	0.452335	-4.87429	LINC01010	154092	long intergenic non-protein coding RNA 1010
IL33_vs_Nontreated_HUVEC_6_hrs	ENSG00000142623	1.08575	-2.05602	1.33605	0.185093	0.464384	-4.91145	PADI1	29943	peptidyl arginine deiminase, type I
IL33_vs_Nontreated_HUVEC_6_hrs	ENSG00000254862	1.08575	-2.5554	1.25605	0.212536	0.500904	-4.93279	AC100771.2
IL33_vs_Nontreated_HUVEC_6_hrs	ENSG00000256037	1.08575	-3.00692	1.22993	0.222111	0.51314	-4.93697	MRPL40P1	645328	mitochondrial ribosomal protein L40 pseudogene 1
IL33_vs_Nontreated_HUVEC_6_hrs	ENSG00000124391	1.08575	-2.89105	1.22246	0.224909	0.517139	-4.94521	IL17C	27189	interleukin 17C
IL33_vs_Nontreated_HUVEC_6_hrs	ENSG00000040731	1.08575	-2.75183	1.1697	0.245384	0.54183	-4.99418	CDH10	1008	cadherin 10, type 2 (T2-cadherin)
IL33_vs_Nontreated_HUVEC_6_hrs	ENSG00000228397	1.08575	-3.72319	1.15166	0.252687	0.55025	-5.04926	LINC01635
IL33_vs_Nontreated_HUVEC_6_hrs	ENSG00000122188	1.08575	-3.77016	1.14523	0.255325	0.553796	-4.99436	LAX1	54900	lymphocyte transmembrane adaptor 1
IL33_vs_Nontreated_HUVEC_6_hrs	ENSG00000252147	1.08575	-2.97396	1.12011	0.265819	0.567262	-5.04411	RNY3P16
IL33_vs_Nontreated_HUVEC_6_hrs	ENSG00000256712	1.08575	-2.69753	1.05706	0.293476	0.600609	-5.08772	AC134349.1
IL33_vs_Nontreated_HUVEC_6_hrs	ENSG00000159712	1.08575	-2.5669	1.0314	0.305275	0.612232	-5.12024	ANKRD18CP	100287922	ankyrin repeat domain 18C, pseudogene
IL33_vs_Nontreated_HUVEC_6_hrs	ENSG00000163638	1.08547	2.32655	4.71802	9.2478e-06	0.000166598	3.1076	ADAMTS9	56999	ADAM metallopeptidase with thrombospondin type 1 motif, 9
IL33_vs_Nontreated_HUVEC_6_hrs	ENSG00000205622	1.08417	-2.5935	1.20995	0.229647	0.522896	-5.0178	AP001042.1
IL33_vs_Nontreated_HUVEC_6_hrs	ENSG00000265962	1.08416	-1.29756	1.51019	0.134698	0.385042	-4.69799	GACAT2
IL33_vs_Nontreated_HUVEC_6_hrs	ENSG00000130720	1.08416	0.881788	1.50378	0.136339	0.387997	-4.7354	FIBCD1	84929	fibrinogen C domain containing 1
IL33_vs_Nontreated_HUVEC_6_hrs	ENSG00000268379	1.08416	-3.20854	1.45503	0.14934	0.411155	-4.74536	AC025588.1
IL33_vs_Nontreated_HUVEC_6_hrs	ENSG00000285907	1.08416	-2.58285	1.30944	0.19391	0.476191	-4.94486	AL161910.1
IL33_vs_Nontreated_HUVEC_6_hrs	ENSG00000267452	1.08416	-3.34488	1.29799	0.197798	0.481721	-4.91138	LINC02073
IL33_vs_Nontreated_HUVEC_6_hrs	ENSG00000228626	1.08416	-3.81019	1.25823	0.211748	0.500096	-4.92106	AC245100.3
IL33_vs_Nontreated_HUVEC_6_hrs	ENSG00000242531	1.08416	-2.72225	1.16468	0.247401	0.544174	-5.00087	AC083798.1
IL33_vs_Nontreated_HUVEC_6_hrs	ENSG00000186973	1.08416	-2.77901	1.12173	0.265133	0.566399	-5.03472	FAM183A	440585	family with sequence similarity 183, member A
IL33_vs_Nontreated_HUVEC_6_hrs	ENSG00000107159	1.08416	-2.79557	1.10575	0.271952	0.574596	-5.05503	CA9	768	carbonic anhydrase IX
IL33_vs_Nontreated_HUVEC_6_hrs	ENSG00000206859	1.08416	-3.17625	1.04046	0.301071	0.607566	-5.11984	RNU6-767P
IL33_vs_Nontreated_HUVEC_6_hrs	ENSG00000261173	1.08416	-2.95471	1.02842	0.306664	0.613796	-5.13971	AC018845.3
IL33_vs_Nontreated_HUVEC_6_hrs	ENSG00000286522	1.08416	-2.05646	1.22186	0.225133	0.517472	-4.99847	HIST1H3B	8358	histone cluster 1, H3b
IL33_vs_Nontreated_HUVEC_6_hrs	ENSG00000178038	1.08385	3.69238	7.23709	1.87877e-10	8.62393e-09	13.3323	ALS2CL	259173	ALS2 C-terminal like
IL33_vs_Nontreated_HUVEC_6_hrs	ENSG00000117245	1.08378	-0.690081	1.98017	0.0509146	0.202913	-4.21363	KIF17	57576	kinesin family member 17
IL33_vs_Nontreated_HUVEC_6_hrs	ENSG00000227482	1.08278	-2.19625	1.34153	0.183316	0.462125	-4.89517	AL157702.2
IL33_vs_Nontreated_HUVEC_6_hrs	ENSG00000261838	1.08165	-2.00236	1.44715	0.151526	0.414365	-4.76574	AC092718.6
IL33_vs_Nontreated_HUVEC_6_hrs	ENSG00000285106	1.0812	-0.0561785	2.66239	0.00927527	0.0576761	-2.91431	AC016831.7
IL33_vs_Nontreated_HUVEC_6_hrs	ENSG00000259518	1.08042	-1.62792	2.29412	0.0242457	0.119448	-3.69565	LINC01583
IL33_vs_Nontreated_HUVEC_6_hrs	ENSG00000243547	1.07992	0.595005	2.93332	0.00430809	0.0315141	-2.25907	HNRNPKP4	644063	heterogeneous nuclear ribonucleoprotein K pseudogene 4
IL33_vs_Nontreated_HUVEC_6_hrs	ENSG00000178764	1.07837	4.08775	9.86109	9.64661e-16	8.84047e-14	25.2633	ZHX2	22882	zinc fingers and homeoboxes 2
IL33_vs_Nontreated_HUVEC_6_hrs	ENSG00000272858	1.07799	-1.54708	1.48731	0.140629	0.395457	-4.83577	Z93930.3
IL33_vs_Nontreated_HUVEC_6_hrs	ENSG00000224893	1.07796	-4.08656	1.90271	0.0604592	0.229491	-4.28299	AL160162.1
IL33_vs_Nontreated_HUVEC_6_hrs	ENSG00000207088	1.07725	-1.61167	1.44609	0.151823	0.414424	-4.81849	SNORA7B	677797	small nucleolar RNA, H/ACA box 7B
IL33_vs_Nontreated_HUVEC_6_hrs	ENSG00000162882	1.07724	-2.03946	1.59309	0.114847	0.348237	-4.60937	HAAO	23498	3-hydroxyanthranilate 3,4-dioxygenase
IL33_vs_Nontreated_HUVEC_6_hrs	ENSG00000112053	1.07595	-2.22886	1.59521	0.114372	0.347518	-4.74295	SLC26A8	116369	solute carrier family 26 (anion exchanger), member 8
IL33_vs_Nontreated_HUVEC_6_hrs	ENSG00000227495	1.07444	-0.833847	2.1771	0.0322411	0.146429	-3.78777	AC004771.1
IL33_vs_Nontreated_HUVEC_6_hrs	ENSG00000286735	1.07395	-3.00429	1.66798	0.0989951	0.316152	-4.58876	AC126182.3
IL33_vs_Nontreated_HUVEC_6_hrs	ENSG00000259438	1.07282	-1.58432	1.4701	0.14522	0.40333	-4.75341	MAPK6-DT
IL33_vs_Nontreated_HUVEC_6_hrs	ENSG00000227740	1.07115	-1.57776	1.59266	0.114943	0.348415	-4.60665	AL513329.1
IL33_vs_Nontreated_HUVEC_6_hrs	ENSG00000124508	1.071	3.45848	9.34347	1.07462e-14	8.67694e-13	22.9712	BTN2A2	10385	butyrophilin, subfamily 2, member A2
IL33_vs_Nontreated_HUVEC_6_hrs	ENSG00000261103	1.07015	-4.30236	2.18746	0.0314503	0.144262	-3.73825	AC009063.3
IL33_vs_Nontreated_HUVEC_6_hrs	ENSG00000134470	1.06968	1.80802	4.70692	9.65609e-06	0.000172991	3.10435	IL15RA	3601	interleukin 15 receptor, alpha
IL33_vs_Nontreated_HUVEC_6_hrs	ENSG00000287936	1.06855	-3.65244	1.45273	0.149974	0.411992	-4.78985	AL391425.1
IL33_vs_Nontreated_HUVEC_6_hrs	ENSG00000234199	1.06784	-2.83461	1.46418	0.146827	0.406286	-4.83643	LINC01191
IL33_vs_Nontreated_HUVEC_6_hrs	ENSG00000169752	1.06741	0.171747	2.34932	0.0211229	0.108131	-3.48888	NRG4	145957	neuregulin 4
IL33_vs_Nontreated_HUVEC_6_hrs	ENSG00000205220	1.06575	1.56065	4.39512	3.17686e-05	0.000497405	2.04552	PSMB10	5699	proteasome (prosome, macropain) subunit, beta type, 10
IL33_vs_Nontreated_HUVEC_6_hrs	ENSG00000278493	1.06535	-1.92215	1.3582	0.177988	0.454469	-4.94494	AC039056.2
IL33_vs_Nontreated_HUVEC_6_hrs	ENSG00000078081	1.06433	0.709476	3.34448	0.00122755	0.011309	-1.20889	LAMP3	27074	lysosomal-associated membrane protein 3
IL33_vs_Nontreated_HUVEC_6_hrs	ENSG00000126705	1.06417	4.74966	9.75239	1.59927e-15	1.44541e-13	24.5047	AHDC1	27245	AT hook, DNA binding motif, containing 1
IL33_vs_Nontreated_HUVEC_6_hrs	ENSG00000132109	1.06413	3.1587	7.51922	5.16316e-11	2.61248e-09	14.617	TRIM21	6737	tripartite motif containing 21
IL33_vs_Nontreated_HUVEC_6_hrs	ENSG00000279058	1.064	-3.14354	1.24058	0.218169	0.507789	-4.93592	AGAP14P
IL33_vs_Nontreated_HUVEC_6_hrs	ENSG00000214465	1.06338	-2.10941	1.29189	0.199891	0.484389	-4.98966	SMARCE1P6	646196	SWI/SNF related, matrix associated, actin dependent regulator of chromatin, subfamily e, member 1 pseudogene 6
IL33_vs_Nontreated_HUVEC_6_hrs	ENSG00000162645	1.06259	2.6889	5.42304	5.39538e-07	1.33283e-05	5.73266	GBP2	2634	guanylate binding protein 2, interferon-inducible
IL33_vs_Nontreated_HUVEC_6_hrs	ENSG00000248610	1.06249	-3.72699	1.322	0.189709	0.471025	-4.92121	HSPA8P4	100420028	heat shock 70kDa protein 8 pseudogene 4
IL33_vs_Nontreated_HUVEC_6_hrs	ENSG00000259315	1.06249	-2.31238	1.2199	0.22587	0.517986	-4.96665	ACTG1P17
IL33_vs_Nontreated_HUVEC_6_hrs	ENSG00000267048	1.06249	-2.15188	1.1977	0.234358	0.52887	-5.00156	AC092143.3
IL33_vs_Nontreated_HUVEC_6_hrs	ENSG00000241030	1.06147	-1.64766	1.45045	0.150608	0.412869	-4.74909	RPL29P24	100129591	ribosomal protein L29 pseudogene 24
IL33_vs_Nontreated_HUVEC_6_hrs	ENSG00000252915	1.06091	-1.95637	1.46766	0.145881	0.404823	-4.72383	RF00019
IL33_vs_Nontreated_HUVEC_6_hrs	ENSG00000261124	1.06084	-1.88428	1.43762	0.154208	0.418795	-4.74044	AC135050.4
IL33_vs_Nontreated_HUVEC_6_hrs	ENSG00000178078	1.05985	1.81939	7.09227	3.63208e-10	1.59459e-08	12.651	STAP2	55620	signal transducing adaptor family member 2
IL33_vs_Nontreated_HUVEC_6_hrs	ENSG00000267809	1.05894	-0.870713	2.07001	0.0414823	0.175874	-3.88895	NDUFV2P1	4730	NADH dehydrogenase (ubiquinone) flavoprotein 2 pseudogene 1
IL33_vs_Nontreated_HUVEC_6_hrs	ENSG00000196118	1.0589	-0.419351	1.72801	0.0876118	0.291928	-4.50088	CCDC189
IL33_vs_Nontreated_HUVEC_6_hrs	ENSG00000105810	1.0579	5.91386	17.1009	3.9721e-29	1.48727e-26	55.3262	CDK6	1021	cyclin-dependent kinase 6
IL33_vs_Nontreated_HUVEC_6_hrs	ENSG00000285667	1.05758	-0.638188	1.74291	0.0849595	0.28633	-4.50771	AC012291.2
IL33_vs_Nontreated_HUVEC_6_hrs	ENSG00000227359	1.05571	-0.96338	1.65246	0.102125	0.322572	-4.6481	AC017074.1
IL33_vs_Nontreated_HUVEC_6_hrs	ENSG00000181826	1.05493	4.55765	10.0217	4.57449e-16	4.45715e-14	25.9073	RELL1	768211	RELT-like 1
IL33_vs_Nontreated_HUVEC_6_hrs	ENSG00000164142	1.05493	1.24348	4.14699	7.9359e-05	0.00110286	1.22748	FAM160A1	729830	family with sequence similarity 160, member A1
IL33_vs_Nontreated_HUVEC_6_hrs	ENSG00000262902	1.05492	-0.74587	1.70645	0.0915706	0.300723	-4.5765	MTCO1P40
IL33_vs_Nontreated_HUVEC_6_hrs	ENSG00000258454	1.05408	-2.78603	1.31161	0.193179	0.475419	-4.89471	AC016526.2
IL33_vs_Nontreated_HUVEC_6_hrs	ENSG00000111911	1.05329	4.94922	12.2621	1.66547e-20	2.58296e-18	36.0306	HINT3	135114	histidine triad nucleotide binding protein 3
IL33_vs_Nontreated_HUVEC_6_hrs	ENSG00000281420	1.05295	-2.20939	1.05619	0.29387	0.601062	-5.14026	AP001052.1
IL33_vs_Nontreated_HUVEC_6_hrs	ENSG00000105048	1.05164	3.68006	1.84523	0.0684817	0.249674	-4.30989	TNNT1	7138	troponin T type 1 (skeletal, slow)
IL33_vs_Nontreated_HUVEC_6_hrs	ENSG00000085552	1.05092	0.457136	1.17442	0.243501	0.539626	-5.12706	IGSF9	57549	immunoglobulin superfamily, member 9
IL33_vs_Nontreated_HUVEC_6_hrs	ENSG00000241886	1.05092	-3.07999	0.899254	0.371101	0.678945	-5.23227	AC112496.1
IL33_vs_Nontreated_HUVEC_6_hrs	ENSG00000144655	1.05012	4.14275	9.97662	5.63978e-16	5.37523e-14	25.7901	CSRNP1	64651	cysteine-serine-rich nuclear protein 1
IL33_vs_Nontreated_HUVEC_6_hrs	ENSG00000204261	1.04909	-1.845	1.97439	0.0515794	0.204863	-4.13928	PSMB8-AS1
IL33_vs_Nontreated_HUVEC_6_hrs	ENSG00000280303	1.04901	0.373203	2.42221	0.0175479	0.0941709	-3.39217	ERICD
IL33_vs_Nontreated_HUVEC_6_hrs	ENSG00000252192	1.04808	-2.90891	1.12225	0.264912	0.566249	-5.10487	RF00411
IL33_vs_Nontreated_HUVEC_6_hrs	ENSG00000269535	1.0474	-1.73079	1.4008	0.16491	0.434401	-4.85615	AC010320.4
IL33_vs_Nontreated_HUVEC_6_hrs	ENSG00000184838	1.04732	-2.6408	2.49997	0.0143387	0.0811177	-3.25532	PRR16	51334	proline rich 16
IL33_vs_Nontreated_HUVEC_6_hrs	ENSG00000054967	1.04711	3.49222	7.40474	8.73024e-11	4.28254e-09	14.1153	RELT	84957	RELT tumor necrosis factor receptor
IL33_vs_Nontreated_HUVEC_6_hrs	ENSG00000213440	1.0466	-2.80218	0.96644	0.336562	0.643922	-5.15553	H2AFZP1	54049	H2A histone family, member Z pseudogene 1
IL33_vs_Nontreated_HUVEC_6_hrs	ENSG00000263675	1.04623	-2.01463	1.31047	0.193563	0.475917	-4.98606	MIR5581	100847010	microRNA 5581
IL33_vs_Nontreated_HUVEC_6_hrs	ENSG00000228536	1.04595	-1.82098	1.38015	0.171154	0.443797	-4.9366	LYPLAL1-AS1
IL33_vs_Nontreated_HUVEC_6_hrs	ENSG00000234996	1.04566	-0.763846	1.90603	0.0600207	0.228313	-4.26403	AC098934.2
IL33_vs_Nontreated_HUVEC_6_hrs	ENSG00000260729	1.04505	-2.22342	1.64606	0.103438	0.325229	-4.54547	AC009690.1
IL33_vs_Nontreated_HUVEC_6_hrs	ENSG00000225131	1.04436	-0.172289	2.4094	0.0181342	0.0967232	-3.40311	PSME2P2	338099	proteasome activator subunit 2 pseudogene 2
IL33_vs_Nontreated_HUVEC_6_hrs	ENSG00000287774	1.04432	-2.59914	3.91564	0.000181233	0.00227387	0.509266	AC025614.1
IL33_vs_Nontreated_HUVEC_6_hrs	ENSG00000236383	1.04368	1.70128	4.11553	8.89352e-05	0.00121914	1.04059	CCDC200
IL33_vs_Nontreated_HUVEC_6_hrs	ENSG00000162510	1.0432	-2.79421	1.19443	0.235626	0.530426	-5.00121	MATN1	4146	matrilin 1, cartilage matrix protein
IL33_vs_Nontreated_HUVEC_6_hrs	ENSG00000248909	1.04294	-2.26091	1.31218	0.192987	0.475081	-4.93643	HMGB1P21	100419947	high mobility group box 1 pseudogene 21
IL33_vs_Nontreated_HUVEC_6_hrs	ENSG00000255587	1.04294	-2.23013	1.11789	0.26676	0.568494	-5.12531	RAB44	401258	RAB44, member RAS oncogene family
IL33_vs_Nontreated_HUVEC_6_hrs	ENSG00000202343	1.04272	-2.76566	0.858798	0.392943	0.700472	-5.25887	RF00410
IL33_vs_Nontreated_HUVEC_6_hrs	ENSG00000173334	1.0427	5.00224	12.8721	1.11758e-21	2.00629e-19	38.7322	TRIB1	10221	tribbles pseudokinase 1
IL33_vs_Nontreated_HUVEC_6_hrs	ENSG00000135919	1.04185	4.70913	9.91343	7.56399e-16	7.05523e-14	25.1525	SERPINE2	5270	serpin peptidase inhibitor, clade E (nexin, plasminogen activator inhibitor type 1), member 2
IL33_vs_Nontreated_HUVEC_6_hrs	ENSG00000287559	1.04178	-2.88727	1.28594	0.20195	0.487171	-4.96714	AL136305.1
IL33_vs_Nontreated_HUVEC_6_hrs	ENSG00000241106	1.04018	-2.87386	1.07575	0.285083	0.589945	-5.18801	HLA-DOB	3112	major histocompatibility complex, class II, DO beta
IL33_vs_Nontreated_HUVEC_6_hrs	ENSG00000115718	1.03993	-1.53889	1.42838	0.156842	0.422907	-4.84797	PROC	5624	protein C (inactivator of coagulation factors Va and VIIIa)
IL33_vs_Nontreated_HUVEC_6_hrs	ENSG00000197646	1.03977	-0.397452	2.79058	0.00649288	0.0439511	-2.66959	PDCD1LG2	80380	programmed cell death 1 ligand 2
IL33_vs_Nontreated_HUVEC_6_hrs	ENSG00000267801	1.03738	-1.10354	1.80794	0.0741479	0.262962	-4.44304	AC087289.6
IL33_vs_Nontreated_HUVEC_6_hrs	ENSG00000231407	1.03676	-1.23817	1.70404	0.092021	0.301333	-4.54486	GORAB-AS1
IL33_vs_Nontreated_HUVEC_6_hrs	ENSG00000204278	1.03589	-3.94442	1.81284	0.073382	0.261146	-4.44699	TMEM235	283999	transmembrane protein 235
IL33_vs_Nontreated_HUVEC_6_hrs	ENSG00000208772	1.03458	-0.959256	1.73144	0.0869955	0.290725	-4.45783	SNORD94	692225	small nucleolar RNA, C/D box 94
IL33_vs_Nontreated_HUVEC_6_hrs	ENSG00000198075	1.03448	-0.828189	2.29598	0.0241344	0.119059	-3.78021	SULT1C4	27233	sulfotransferase family, cytosolic, 1C, member 4
IL33_vs_Nontreated_HUVEC_6_hrs	ENSG00000180801	1.03409	4.68871	9.82468	1.14261e-15	1.03985e-13	24.8641	ARSJ	79642	arylsulfatase family, member J
IL33_vs_Nontreated_HUVEC_6_hrs	ENSG00000235448	1.03235	-0.0684037	2.44804	0.0164172	0.0898134	-3.30061	LURAP1L-AS1
IL33_vs_Nontreated_HUVEC_6_hrs	ENSG00000259015	1.03143	-1.17652	1.57666	0.118583	0.355126	-4.67947	AL442663.4
IL33_vs_Nontreated_HUVEC_6_hrs	ENSG00000118513	1.02957	0.797469	2.10067	0.0386276	0.167411	-4.00685	MYB	4602	v-myb avian myeloblastosis viral oncogene homolog
IL33_vs_Nontreated_HUVEC_6_hrs	ENSG00000274654	1.02913	-4.26602	1.6395	0.104799	0.32817	-4.63746	AC022467.1
IL33_vs_Nontreated_HUVEC_6_hrs	ENSG00000215277	1.02733	-1.91875	1.32458	0.188856	0.469632	-4.97986	RNF212B
IL33_vs_Nontreated_HUVEC_6_hrs	ENSG00000276337	1.02726	-1.16049	1.49845	0.137717	0.390355	-4.79241	AC105429.1
IL33_vs_Nontreated_HUVEC_6_hrs	ENSG00000164823	1.02676	6.40192	12.2629	1.6594e-20	2.58296e-18	35.7181	OSGIN2	734	oxidative stress induced growth inhibitor family member 2
IL33_vs_Nontreated_HUVEC_6_hrs	ENSG00000178803	1.0267	-0.936321	1.8359	0.0698634	0.252882	-4.47574	ADORA2A-AS1	646023	ADORA2A antisense RNA 1
IL33_vs_Nontreated_HUVEC_6_hrs	ENSG00000166016	1.02602	3.47643	5.40314	5.86038e-07	1.43686e-05	5.77325	ABTB2	25841	ankyrin repeat and BTB (POZ) domain containing 2
IL33_vs_Nontreated_HUVEC_6_hrs	ENSG00000230769	1.02519	-1.64833	1.22466	0.22408	0.515867	-5.05872	Z98048.1
IL33_vs_Nontreated_HUVEC_6_hrs	ENSG00000274092	1.02484	-3.49039	1.39945	0.165313	0.435155	-4.90254	AC106739.1
IL33_vs_Nontreated_HUVEC_6_hrs	ENSG00000256673	1.0247	0.34175	2.38242	0.0194262	0.101853	-3.43248	AC141557.1
IL33_vs_Nontreated_HUVEC_6_hrs	ENSG00000179361	1.02405	3.12907	7.81343	1.33082e-11	7.35881e-10	15.9984	ARID3B	10620	AT rich interactive domain 3B (BRIGHT-like)
IL33_vs_Nontreated_HUVEC_6_hrs	ENSG00000251550	1.02325	-1.25238	2.06772	0.0417024	0.176493	-4.00832	AC091133.4
IL33_vs_Nontreated_HUVEC_6_hrs	ENSG00000261239	1.02324	-2.53565	1.89391	0.0616337	0.232429	-4.3841	ANKRD26P1	124149	ankyrin repeat domain 26 pseudogene 1
IL33_vs_Nontreated_HUVEC_6_hrs	ENSG00000273154	1.02274	-2.35022	1.30924	0.193976	0.476307	-4.97446	AL121845.3
IL33_vs_Nontreated_HUVEC_6_hrs	ENSG00000245025	1.02262	0.461158	3.411	0.000992043	0.00948656	-1.00796	AC107959.1
IL33_vs_Nontreated_HUVEC_6_hrs	ENSG00000100647	1.02176	5.00493	13.8462	1.63499e-23	4.04274e-21	42.8557	SUSD6
IL33_vs_Nontreated_HUVEC_6_hrs	ENSG00000164855	1.02148	3.79126	1.44698	0.151765	0.414365	-5.12375	TMEM184A	202915	transmembrane protein 184A
IL33_vs_Nontreated_HUVEC_6_hrs	ENSG00000277399	1.01935	-1.05712	1.397	0.166046	0.436078	-4.85785	GPR179	440435	G protein-coupled receptor 179
IL33_vs_Nontreated_HUVEC_6_hrs	ENSG00000234271	1.01935	-2.97025	1.02022	0.310513	0.617774	-5.14362	Z98752.2
IL33_vs_Nontreated_HUVEC_6_hrs	ENSG00000233822	1.01931	0.903485	2.75992	0.00707814	0.0470381	-2.61735	HIST1H2BN	8341	histone cluster 1, H2bn
IL33_vs_Nontreated_HUVEC_6_hrs	ENSG00000163840	1.01869	5.27205	12.3731	1.01568e-20	1.63319e-18	36.3456	DTX3L	151636	deltex 3 like, E3 ubiquitin ligase
IL33_vs_Nontreated_HUVEC_6_hrs	ENSG00000188050	1.01836	-3.35704	1.22888	0.222503	0.513612	-5.01624	RNF133	168433	ring finger protein 133
IL33_vs_Nontreated_HUVEC_6_hrs	ENSG00000105696	1.01556	0.153672	1.8044	0.0747044	0.26413	-4.42189	AC003112.1
IL33_vs_Nontreated_HUVEC_6_hrs	ENSG00000125631	1.01492	-2.61405	1.06599	0.289443	0.595075	-5.09753	HTR5BP	645694	5-hydroxytryptamine (serotonin) receptor 5B, pseudogene
IL33_vs_Nontreated_HUVEC_6_hrs	ENSG00000249304	1.01444	-2.21442	1.40268	0.164349	0.433515	-4.88063	AC104779.1
IL33_vs_Nontreated_HUVEC_6_hrs	ENSG00000159128	1.01398	4.23689	10.6371	2.65672e-17	2.93809e-15	28.7691	IFNGR2	3460	interferon gamma receptor 2 (interferon gamma transducer 1)
IL33_vs_Nontreated_HUVEC_6_hrs	ENSG00000080224	1.01313	-1.64664	1.39849	0.165598	0.435496	-4.87293	EPHA6	285220	EPH receptor A6
IL33_vs_Nontreated_HUVEC_6_hrs	ENSG00000178217	1.01301	-3.14164	1.02495	0.30829	0.615218	-5.11786	SH2D4B	387694	SH2 domain containing 4B
IL33_vs_Nontreated_HUVEC_6_hrs	ENSG00000283537	1.01171	-3.35185	1.31949	0.190543	0.472067	-4.95763	AC073264.3
IL33_vs_Nontreated_HUVEC_6_hrs	ENSG00000213592	1.01137	-1.9508	1.43313	0.155483	0.420839	-4.82293	PPIAP42
IL33_vs_Nontreated_HUVEC_6_hrs	ENSG00000149451	1.01084	-2.38414	1.39285	0.167291	0.437681	-4.91337	ADAM33	80332	ADAM metallopeptidase domain 33
IL33_vs_Nontreated_HUVEC_6_hrs	ENSG00000154640	1.00901	3.39501	6.62086	3.03666e-09	1.15517e-07	10.5826	BTG3	10950	BTG family, member 3
IL33_vs_Nontreated_HUVEC_6_hrs	ENSG00000226701	1.00816	-3.14059	0.832145	0.407679	0.713779	-5.23759	RPL15P14	100271283	ribosomal protein L15 pseudogene 14
IL33_vs_Nontreated_HUVEC_6_hrs	ENSG00000103888	1.0076	2.56783	4.58488	1.54694e-05	0.00026431	2.71292	CEMIP
IL33_vs_Nontreated_HUVEC_6_hrs	ENSG00000027697	1.00754	4.75816	13.1066	4.0011e-22	7.82604e-20	39.6891	IFNGR1	3459	interferon gamma receptor 1
IL33_vs_Nontreated_HUVEC_6_hrs	ENSG00000118514	1.00711	-1.73767	1.69487	0.0937545	0.304926	-4.56649	ALDH8A1	64577	aldehyde dehydrogenase 8 family, member A1
IL33_vs_Nontreated_HUVEC_6_hrs	ENSG00000243445	1.00703	-1.8023	1.32115	0.18999	0.471296	-4.89765	AC106820.1
IL33_vs_Nontreated_HUVEC_6_hrs	ENSG00000106823	1.00649	-0.967272	1.39136	0.167741	0.438306	-4.87002	ECM2	1842	extracellular matrix protein 2, female organ and adipocyte specific
IL33_vs_Nontreated_HUVEC_6_hrs	ENSG00000201957	1.00619	-3.64736	1.10643	0.271658	0.574126	-5.18538	RF00402
IL33_vs_Nontreated_HUVEC_6_hrs	ENSG00000282386	1.00609	0.30116	2.61787	0.0104708	0.0635717	-2.97243	AL358472.4
IL33_vs_Nontreated_HUVEC_6_hrs	ENSG00000229222	1.00567	-1.36759	1.64824	0.102989	0.324244	-4.58389	KRT18P4	391256	keratin 18 pseudogene 4
IL33_vs_Nontreated_HUVEC_6_hrs	ENSG00000237510	1.00498	-4.04935	2.13113	0.0359624	0.159165	-3.88688	GPAT2P1
IL33_vs_Nontreated_HUVEC_6_hrs	ENSG00000101213	1.00482	1.63914	2.43953	0.0167822	0.0912574	-3.33482	PTK6	5753	protein tyrosine kinase 6
IL33_vs_Nontreated_HUVEC_6_hrs	ENSG00000047662	1.00464	-1.21656	1.74997	0.0837262	0.283779	-4.45234	FAM184B	27146	family with sequence similarity 184, member B
IL33_vs_Nontreated_HUVEC_6_hrs	ENSG00000249986	1.00445	-2.27498	1.25173	0.214098	0.502811	-5.02856	YWHAQP6	101290504	YWHAQ pseudogene 6
IL33_vs_Nontreated_HUVEC_6_hrs	ENSG00000202078	1.00351	-2.1889	1.39168	0.167645	0.43818	-4.92044	RF00019
IL33_vs_Nontreated_HUVEC_6_hrs	ENSG00000218208	1.00341	-2.8089	1.09093	0.278382	0.581756	-5.09072	RPS27AP11	728590	ribosomal protein S27a pseudogene 11
IL33_vs_Nontreated_HUVEC_6_hrs	ENSG00000241211	1.00289	-3.74335	0.992615	0.323749	0.630749	-5.2577	IQCJ-SCHIP1-AS1	100874433	IQCJ-SCHIP1 readthrough antisense RNA 1
IL33_vs_Nontreated_HUVEC_6_hrs	ENSG00000228019	1.00275	-3.05778	1.13393	0.260007	0.559996	-5.11182	AC006480.1
IL33_vs_Nontreated_HUVEC_6_hrs	ENSG00000279390	1.0025	-0.296631	2.11607	0.0372596	0.163389	-3.94083	AF127577.6
IL33_vs_Nontreated_HUVEC_6_hrs	ENSG00000255046	1.00237	-2.34068	1.27579	0.2055	0.491932	-4.9144	AC069185.1
IL33_vs_Nontreated_HUVEC_6_hrs	ENSG00000263727	1.00237	-2.05276	1.18483	0.239384	0.535218	-5.02424	AP001178.1
IL33_vs_Nontreated_HUVEC_6_hrs	ENSG00000265321	1.00237	-2.48026	1.03689	0.302723	0.609061	-5.11559	MIR4263	100422965	microRNA 4263
IL33_vs_Nontreated_HUVEC_6_hrs	ENSG00000259100	1.00172	-2.26185	1.17838	0.24193	0.538056	-5.03566	AL157791.1
IL33_vs_Nontreated_HUVEC_6_hrs	ENSG00000251188	1.00157	-2.22646	2.15424	0.0340474	0.152805	-3.77258	AC079140.3
IL33_vs_Nontreated_HUVEC_6_hrs	ENSG00000280384	1.00157	-2.62612	0.94976	0.344939	0.65244	-5.24554	FP325332.1
IL33_vs_Nontreated_HUVEC_6_hrs	ENSG00000232586	1.00157	-2.86735	0.923611	0.3583	0.665921	-5.19548	KIAA1614-AS1
IL33_vs_Nontreated_HUVEC_6_hrs	ENSG00000204267	1.00122	3.76043	9.64453	2.64208e-15	2.32379e-13	24.2985	TAP2	6891	transporter 2, ATP-binding cassette, sub-family B (MDR/TAP)
IL33_vs_Nontreated_HUVEC_6_hrs	ENSG00000227227	0.998985	-3.0992	1.10767	0.271125	0.573737	-5.15942	AC017101.1
IL33_vs_Nontreated_HUVEC_6_hrs	ENSG00000284713	0.998718	-2.87871	1.12187	0.265072	0.566341	-5.04574	SMIM38
IL33_vs_Nontreated_HUVEC_6_hrs	ENSG00000244675	0.998718	-3.51464	1.1322	0.260729	0.56106	-5.09517	AC108676.1
IL33_vs_Nontreated_HUVEC_6_hrs	ENSG00000241983	0.998317	-1.62333	1.37381	0.173109	0.447013	-4.9074	RN7SL566P
IL33_vs_Nontreated_HUVEC_6_hrs	ENSG00000234745	0.996391	4.23639	3.54156	0.000679999	0.00694845	-1.39601	HLA-B	3106	major histocompatibility complex, class I, B
IL33_vs_Nontreated_HUVEC_6_hrs	ENSG00000262223	0.995518	-2.1077	1.11875	0.266394	0.568033	-5.10883	AC110285.1
IL33_vs_Nontreated_HUVEC_6_hrs	ENSG00000224452	0.995518	-2.62033	1.04241	0.300171	0.606957	-5.11448	RSL24D1P6	140757	ribosomal L24 domain containing 1 pseudogene 6
IL33_vs_Nontreated_HUVEC_6_hrs	ENSG00000240996	0.995069	-1.47356	1.23655	0.219654	0.510113	-4.99453	AL157400.4
IL33_vs_Nontreated_HUVEC_6_hrs	ENSG00000143878	0.994975	7.95876	3.78473	0.000307551	0.00355891	-2.79317	RHOB	388	ras homolog family member B
IL33_vs_Nontreated_HUVEC_6_hrs	ENSG00000152503	0.99492	1.47067	4.39349	3.19638e-05	0.000500162	2.06025	TRIM36	55521	tripartite motif containing 36
IL33_vs_Nontreated_HUVEC_6_hrs	ENSG00000196639	0.993994	1.67948	4.93486	3.93783e-06	7.8249e-05	3.71968	HRH1	3269	histamine receptor H1
IL33_vs_Nontreated_HUVEC_6_hrs	ENSG00000279766	0.993287	-1.78422	1.50423	0.136222	0.387875	-4.67236	AC067931.1
IL33_vs_Nontreated_HUVEC_6_hrs	ENSG00000275227	0.991956	-1.87423	1.24347	0.217107	0.506441	-4.97986	RF02271
IL33_vs_Nontreated_HUVEC_6_hrs	ENSG00000140297	0.991953	0.559378	1.26232	0.210282	0.498191	-5.03993	GCNT3	9245	glucosaminyl (N-acetyl) transferase 3, mucin type
IL33_vs_Nontreated_HUVEC_6_hrs	ENSG00000285219	0.991589	-1.07178	1.46533	0.146515	0.405852	-4.86126	HULC	728655	hepatocellular carcinoma up-regulated long non-coding RNA
IL33_vs_Nontreated_HUVEC_6_hrs	ENSG00000268764	0.991532	-0.559799	1.89739	0.061167	0.231331	-4.28149	AC011465.1
IL33_vs_Nontreated_HUVEC_6_hrs	ENSG00000168421	0.99142	-1.80336	1.1973	0.234512	0.529054	-5.05308	RHOH	399	ras homolog family member H
IL33_vs_Nontreated_HUVEC_6_hrs	ENSG00000070404	0.99123	5.42195	11.9629	6.35685e-20	9.15456e-18	34.4597	FSTL3	10272	follistatin-like 3 (secreted glycoprotein)
IL33_vs_Nontreated_HUVEC_6_hrs	ENSG00000112773	0.990111	3.98475	6.10219	2.99113e-08	9.57235e-07	8.41607	TENT5A
IL33_vs_Nontreated_HUVEC_6_hrs	ENSG00000153237	0.990002	-0.656488	1.79401	0.0763626	0.267933	-4.41772	CCDC148	130940	coiled-coil domain containing 148
IL33_vs_Nontreated_HUVEC_6_hrs	ENSG00000185304	0.989086	-2.15932	1.31076	0.193465	0.475828	-4.90886	RGPD2	729857	RANBP2-like and GRIP domain containing 2
IL33_vs_Nontreated_HUVEC_6_hrs	ENSG00000164164	0.988712	6.43341	16.1493	1.19538e-27	3.96592e-25	51.9163	OTUD4	54726	OTU deubiquitinase 4
IL33_vs_Nontreated_HUVEC_6_hrs	ENSG00000136826	0.988613	2.99877	4.29564	4.60218e-05	0.000687174	1.65683	KLF4	9314	Kruppel-like factor 4 (gut)
IL33_vs_Nontreated_HUVEC_6_hrs	ENSG00000249207	0.988489	0.118901	2.45664	0.0160554	0.0883317	-3.35717	AC079921.1
IL33_vs_Nontreated_HUVEC_6_hrs	ENSG00000173926	0.987489	2.83256	4.82445	6.09657e-06	0.00011471	3.39549	MARCH3	115123	membrane-associated ring finger (C3HC4) 3, E3 ubiquitin protein ligase
IL33_vs_Nontreated_HUVEC_6_hrs	ENSG00000162695	0.987329	5.53194	12.1653	2.5661e-20	3.84328e-18	35.3706	SLC30A7	148867	solute carrier family 30 (zinc transporter), member 7
IL33_vs_Nontreated_HUVEC_6_hrs	ENSG00000164093	0.985951	0.12965	2.73539	0.00758088	0.0494643	-2.69382	PITX2	5308	paired-like homeodomain 2
IL33_vs_Nontreated_HUVEC_6_hrs	ENSG00000110911	0.984321	6.23026	18.372	2.30275e-31	1.09737e-28	60.7359	SLC11A2	4891	solute carrier family 11 (proton-coupled divalent metal ion transporter), member 2
IL33_vs_Nontreated_HUVEC_6_hrs	ENSG00000087258	0.98417	-1.40045	1.23825	0.219028	0.509246	-4.96594	GNAO1	2775	guanine nucleotide binding protein (G protein), alpha activating activity polypeptide O
IL33_vs_Nontreated_HUVEC_6_hrs	ENSG00000284882	0.983223	-3.45483	1.51574	0.133289	0.382515	-4.79165	AL359762.1
IL33_vs_Nontreated_HUVEC_6_hrs	ENSG00000164778	0.98272	-0.824389	1.56799	0.120594	0.358644	-4.61329	EN2	2020	engrailed homeobox 2
IL33_vs_Nontreated_HUVEC_6_hrs	ENSG00000259863	0.981908	-1.87645	2.5831	0.0114994	0.0683756	-3.08152	SH3RF3-AS1	100287216	SH3RF3 antisense RNA 1
IL33_vs_Nontreated_HUVEC_6_hrs	ENSG00000168961	0.981517	0.638095	2.39802	0.0186697	0.0988351	-3.64799	LGALS9	3965	lectin, galactoside-binding, soluble, 9
IL33_vs_Nontreated_HUVEC_6_hrs	ENSG00000261471	0.980558	-2.10562	1.27589	0.205465	0.491932	-5.03733	AC092145.1
IL33_vs_Nontreated_HUVEC_6_hrs	ENSG00000173559	0.980237	5.31119	3.33779	0.00131607	0.0119482	-2.48318	NABP1	64859	nucleic acid binding protein 1
IL33_vs_Nontreated_HUVEC_6_hrs	ENSG00000135124	0.979697	4.70807	13.5211	6.61176e-23	1.42045e-20	41.4756	P2RX4	5025	purinergic receptor P2X, ligand-gated ion channel, 4
IL33_vs_Nontreated_HUVEC_6_hrs	ENSG00000287037	0.979314	-3.29093	1.4945	0.138742	0.391928	-4.70809	AC097709.1
IL33_vs_Nontreated_HUVEC_6_hrs	ENSG00000279332	0.979269	-2.83596	0.973885	0.332873	0.640391	-5.14771	AC090772.4
IL33_vs_Nontreated_HUVEC_6_hrs	ENSG00000271537	0.979269	-2.7762	1.08805	0.279645	0.583744	-5.06428	AC009220.3
IL33_vs_Nontreated_HUVEC_6_hrs	ENSG00000274569	0.979269	-2.63221	1.04411	0.299392	0.606046	-5.11481	AC024884.1
IL33_vs_Nontreated_HUVEC_6_hrs	ENSG00000274322	0.978567	-2.12089	1.36484	0.175899	0.451371	-4.93947	AL136531.2
IL33_vs_Nontreated_HUVEC_6_hrs	ENSG00000138696	0.977383	4.35078	4.56897	1.64416e-05	0.000277843	2.5547	BMPR1B	658	bone morphogenetic protein receptor, type IB
IL33_vs_Nontreated_HUVEC_6_hrs	ENSG00000101187	0.977176	3.05995	3.66033	0.000436123	0.00480821	-0.475771	SLCO4A1	28231	solute carrier organic anion transporter family, member 4A1
IL33_vs_Nontreated_HUVEC_6_hrs	ENSG00000286989	0.977119	-1.45094	1.03022	0.305824	0.612627	-5.2106	AL691432.4
IL33_vs_Nontreated_HUVEC_6_hrs	ENSG00000152086	0.977119	-2.50352	1.14047	0.257289	0.55649	-5.0584	TUBA3E	112714	tubulin, alpha 3e
IL33_vs_Nontreated_HUVEC_6_hrs	ENSG00000214359	0.977119	-2.07123	1.05004	0.296673	0.603877	-5.14213	RPL18P10	100271286	ribosomal protein L18 pseudogene 10
IL33_vs_Nontreated_HUVEC_6_hrs	ENSG00000279805	0.97611	-4.29676	2.11374	0.0374637	0.163938	-3.88893	Z95114.3
IL33_vs_Nontreated_HUVEC_6_hrs	ENSG00000204362	0.97523	-3.82993	1.33819	0.184398	0.463694	-4.86136	AL590644.1
IL33_vs_Nontreated_HUVEC_6_hrs	ENSG00000226261	0.97523	-2.90503	0.957207	0.341173	0.648452	-5.20493	AC064836.1
IL33_vs_Nontreated_HUVEC_6_hrs	ENSG00000207086	0.97523	-2.91336	0.939793	0.349983	0.658052	-5.20973	RF00019
IL33_vs_Nontreated_HUVEC_6_hrs	ENSG00000226706	0.97401	-2.03778	1.08045	0.282992	0.587363	-5.18149	AL161452.1
IL33_vs_Nontreated_HUVEC_6_hrs	ENSG00000178226	0.973517	-1.26747	1.40155	0.164684	0.434121	-4.85554	PRSS36	146547	protease, serine, 36
IL33_vs_Nontreated_HUVEC_6_hrs	ENSG00000252061	0.973471	-2.88799	1.05059	0.296419	0.603625	-5.10246	RNU6-415P
IL33_vs_Nontreated_HUVEC_6_hrs	ENSG00000258520	0.973471	-2.52309	0.979423	0.330146	0.637385	-5.19192	AL359317.1
IL33_vs_Nontreated_HUVEC_6_hrs	ENSG00000225419	0.973471	-3.23166	1.03574	0.303256	0.609723	-5.16567	RPL21P3	128760	ribosomal protein L21 pseudogene 3
IL33_vs_Nontreated_HUVEC_6_hrs	ENSG00000076864	0.971582	2.83087	1.65791	0.101016	0.320315	-4.54544	RAP1GAP	5909	RAP1 GTPase activating protein
IL33_vs_Nontreated_HUVEC_6_hrs	ENSG00000272323	0.971582	-1.41544	1.32185	0.189759	0.471074	-4.9072	AC026801.2
IL33_vs_Nontreated_HUVEC_6_hrs	ENSG00000276317	0.971582	-2.76956	1.15264	0.252283	0.54982	-5.07298	AL357033.3
IL33_vs_Nontreated_HUVEC_6_hrs	ENSG00000213714	0.971582	-2.42875	1.05971	0.292276	0.598707	-5.12589	FAM209B	388799	family with sequence similarity 209, member B
IL33_vs_Nontreated_HUVEC_6_hrs	ENSG00000236483	0.971582	-2.41736	0.971493	0.334055	0.641388	-5.22199	MTND2P40
IL33_vs_Nontreated_HUVEC_6_hrs	ENSG00000267582	0.971114	-1.61592	1.31652	0.191532	0.472941	-5.0973	AC020916.2
IL33_vs_Nontreated_HUVEC_6_hrs	ENSG00000026950	0.97076	2.27274	6.04167	3.89048e-08	1.21537e-06	8.27979	BTN3A1	11119	butyrophilin, subfamily 3, member A1
IL33_vs_Nontreated_HUVEC_6_hrs	ENSG00000272277	0.970585	-1.00562	1.70595	0.0916636	0.300831	-4.53596	AL031963.3
IL33_vs_Nontreated_HUVEC_6_hrs	ENSG00000064932	0.970157	6.54124	10.3402	3.57577e-16	3.55004e-14	25.452	SBNO2	22904	strawberry notch homolog 2 (Drosophila)
IL33_vs_Nontreated_HUVEC_6_hrs	ENSG00000287766	0.96927	-3.59761	1.0156	0.312696	0.620046	-5.16219	AC006130.3
IL33_vs_Nontreated_HUVEC_6_hrs	ENSG00000107165	0.969036	-2.29921	1.4545	0.149486	0.411427	-4.9588	TYRP1	7306	tyrosinase-related protein 1
IL33_vs_Nontreated_HUVEC_6_hrs	ENSG00000120549	0.968805	5.07098	7.89096	9.29904e-12	5.29843e-10	16.1957	KIAA1217	56243	KIAA1217
IL33_vs_Nontreated_HUVEC_6_hrs	ENSG00000095932	0.968756	-3.04168	0.96472	0.337418	0.644351	-5.16134	SMIM24
IL33_vs_Nontreated_HUVEC_6_hrs	ENSG00000274031	0.968756	-3.23482	0.979491	0.330113	0.637367	-5.20493	AC092140.2
IL33_vs_Nontreated_HUVEC_6_hrs	ENSG00000227199	0.968641	-1.70853	1.48965	0.140012	0.394402	-4.803	ST7-AS1	93653	ST7 antisense RNA 1
IL33_vs_Nontreated_HUVEC_6_hrs	ENSG00000237512	0.968396	-3.12836	1.30703	0.194723	0.477338	-4.95377	UNC5B-AS1	728978	UNC5B antisense RNA 1
IL33_vs_Nontreated_HUVEC_6_hrs	ENSG00000278983	0.968084	-0.788235	1.97556	0.0514442	0.204554	-4.1725	AC048380.2
IL33_vs_Nontreated_HUVEC_6_hrs	ENSG00000057657	0.967377	0.633702	3.8039	0.000267344	0.0031436	-0.0524818	PRDM1	639	PR domain containing 1, with ZNF domain
IL33_vs_Nontreated_HUVEC_6_hrs	ENSG00000075426	0.967173	6.97003	18.7557	1.41919e-30	5.9995e-28	58.3695	FOSL2	2355	FOS-like antigen 2
IL33_vs_Nontreated_HUVEC_6_hrs	ENSG00000079335	0.965429	2.9166	6.17209	2.20534e-08	7.27985e-07	8.77072	CDC14A	8556	cell division cycle 14A
IL33_vs_Nontreated_HUVEC_6_hrs	ENSG00000189196	0.965305	-2.22657	1.23984	0.218442	0.508288	-5.00234	LINC00994	100287879	long intergenic non-protein coding RNA 994
IL33_vs_Nontreated_HUVEC_6_hrs	ENSG00000213362	0.965305	-2.5102	1.09533	0.276461	0.579776	-5.11063	FTH1P12	2504	ferritin, heavy polypeptide 1 pseudogene 12
IL33_vs_Nontreated_HUVEC_6_hrs	ENSG00000143340	0.965305	-4.17157	1.07495	0.285436	0.590478	-5.10955	FAM163A	148753	family with sequence similarity 163, member A
IL33_vs_Nontreated_HUVEC_6_hrs	ENSG00000272078	0.96501	-1.48793	1.50985	0.134784	0.385185	-4.88239	AL139423.1
IL33_vs_Nontreated_HUVEC_6_hrs	ENSG00000232814	0.964934	-2.36761	1.79193	0.0766974	0.268497	-4.58522	COL4A2-AS1	100874203	COL4A2 antisense RNA 1
IL33_vs_Nontreated_HUVEC_6_hrs	ENSG00000275343	0.963736	-3.36293	0.997459	0.321368	0.628916	-5.19957	AC010999.1
IL33_vs_Nontreated_HUVEC_6_hrs	ENSG00000141668	0.96285	-2.54804	1.98468	0.0504002	0.201555	-4.2571	CBLN2	147381	cerebellin 2 precursor
IL33_vs_Nontreated_HUVEC_6_hrs	ENSG00000162706	0.962188	-3.72186	1.60451	0.112306	0.343314	-4.75049	CADM3	57863	cell adhesion molecule 3
IL33_vs_Nontreated_HUVEC_6_hrs	ENSG00000254810	0.961274	-3.33359	2.91112	0.00459598	0.0332031	-2.3499	AP001189.3
IL33_vs_Nontreated_HUVEC_6_hrs	ENSG00000280758	0.959157	-1.7012	1.45744	0.148674	0.409694	-4.78497	AL356481.3
IL33_vs_Nontreated_HUVEC_6_hrs	ENSG00000257594	0.959124	-0.386723	1.89449	0.0615554	0.232273	-4.37939	GALNT4	8693	polypeptide N-acetylgalactosaminyltransferase 4
IL33_vs_Nontreated_HUVEC_6_hrs	ENSG00000255382	0.959112	-2.84501	1.7304	0.0871825	0.291089	-4.64968	AP001646.3
IL33_vs_Nontreated_HUVEC_6_hrs	ENSG00000238000	0.958926	-1.02451	2.10413	0.0383171	0.166356	-3.93588	AC116347.1
IL33_vs_Nontreated_HUVEC_6_hrs	ENSG00000182541	0.958541	5.29681	14.2802	2.58169e-24	6.69961e-22	44.6078	LIMK2	3985	LIM domain kinase 2
IL33_vs_Nontreated_HUVEC_6_hrs	ENSG00000110324	0.957917	-3.34179	1.14788	0.254232	0.552128	-5.12807	IL10RA	3587	interleukin 10 receptor, alpha
IL33_vs_Nontreated_HUVEC_6_hrs	ENSG00000105835	0.957786	7.2225	14.2317	5.1419e-23	1.1618e-20	40.3835	NAMPT	10135	nicotinamide phosphoribosyltransferase
IL33_vs_Nontreated_HUVEC_6_hrs	ENSG00000256176	0.957674	-2.51797	1.00902	0.315826	0.623967	-5.21918	AC024940.4
IL33_vs_Nontreated_HUVEC_6_hrs	ENSG00000271049	0.957593	-2.40126	0.962106	0.338721	0.645664	-5.23052	AC020910.3
IL33_vs_Nontreated_HUVEC_6_hrs	ENSG00000272911	0.95665	-2.70307	0.961893	0.338828	0.645773	-5.18292	AC005696.3
IL33_vs_Nontreated_HUVEC_6_hrs	ENSG00000285888	0.95624	-3.32148	2.03412	0.0450529	0.186494	-4.19088	Z85996.2
IL33_vs_Nontreated_HUVEC_6_hrs	ENSG00000176597	0.955244	3.57235	5.38241	6.38645e-07	1.55045e-05	5.3197	B3GNT5	84002	UDP-GlcNAc:betaGal beta-1,3-N-acetylglucosaminyltransferase 5
IL33_vs_Nontreated_HUVEC_6_hrs	ENSG00000158470	0.954628	6.98309	14.6722	6.96956e-24	1.73973e-21	42.9222	B4GALT5	9334	UDP-Gal:betaGlcNAc beta 1,4- galactosyltransferase, polypeptide 5
IL33_vs_Nontreated_HUVEC_6_hrs	ENSG00000136560	0.953091	5.48949	13.5325	6.29533e-23	1.36364e-20	41.3907	TANK	10010	TRAF family member-associated NFKB activator
IL33_vs_Nontreated_HUVEC_6_hrs	ENSG00000135750	0.952749	2.98744	3.38657	0.00107308	0.0100844	-1.11718	KCNK1	3775	potassium channel, subfamily K, member 1
IL33_vs_Nontreated_HUVEC_6_hrs	ENSG00000258521	0.952604	-1.10474	1.75282	0.0832323	0.282763	-4.60275	AL157871.2
IL33_vs_Nontreated_HUVEC_6_hrs	ENSG00000276116	0.952077	-1.39218	1.07393	0.285888	0.591033	-5.14344	FUT8-AS1	645431	FUT8 antisense RNA 1
IL33_vs_Nontreated_HUVEC_6_hrs	ENSG00000173338	0.951575	-2.07441	1.35159	0.180088	0.457553	-4.86992	KCNK7	10089	potassium channel, subfamily K, member 7
IL33_vs_Nontreated_HUVEC_6_hrs	ENSG00000166833	0.951327	5.77202	4.43353	3.11547e-05	0.000489254	0.814038	NAV2	89797	neuron navigator 2
IL33_vs_Nontreated_HUVEC_6_hrs	ENSG00000183908	0.94876	-3.81133	1.24232	0.217531	0.50689	-5.02911	LRRC55	219527	leucine rich repeat containing 55
IL33_vs_Nontreated_HUVEC_6_hrs	ENSG00000236924	0.948191	-1.93997	0.967604	0.335983	0.643252	-5.23885	AL162411.1
IL33_vs_Nontreated_HUVEC_6_hrs	ENSG00000198742	0.948181	5.55569	13.506	7.05698e-23	1.50377e-20	41.3377	SMURF1	57154	SMAD specific E3 ubiquitin protein ligase 1
IL33_vs_Nontreated_HUVEC_6_hrs	ENSG00000236345	0.947281	-3.11456	1.49583	0.138395	0.391383	-4.90744	SCAT8
IL33_vs_Nontreated_HUVEC_6_hrs	ENSG00000287652	0.946634	-3.58557	1.18366	0.239843	0.53569	-5.07599	AC000082.1
IL33_vs_Nontreated_HUVEC_6_hrs	ENSG00000206603	0.946221	-2.22075	1.24944	0.214928	0.503926	-5.01454	SNORA22B
IL33_vs_Nontreated_HUVEC_6_hrs	ENSG00000152894	0.945432	6.84249	5.70011	2.22917e-07	5.9619e-06	4.99824	PTPRK	5796	protein tyrosine phosphatase, receptor type, K
IL33_vs_Nontreated_HUVEC_6_hrs	ENSG00000261557	0.945158	-2.47402	1.03035	0.305766	0.612627	-5.20407	EEF1A1P38	124199	eukaryotic translation elongation factor 1 alpha 1 pseudogene 38
IL33_vs_Nontreated_HUVEC_6_hrs	ENSG00000228477	0.945082	-1.70331	1.40449	0.163811	0.43286	-4.90273	AL663070.1
IL33_vs_Nontreated_HUVEC_6_hrs	ENSG00000239830	0.94448	-0.568302	1.41543	0.160592	0.428412	-4.9656	RPS4XP22	100131614	ribosomal protein S4X pseudogene 22
IL33_vs_Nontreated_HUVEC_6_hrs	ENSG00000104635	0.944355	6.4573	18.4425	1.77302e-31	8.60569e-29	60.7513	SLC39A14	23516	solute carrier family 39 (zinc transporter), member 14
IL33_vs_Nontreated_HUVEC_6_hrs	ENSG00000161791	0.943595	5.28092	7.5824	3.86159e-11	1.98547e-09	14.4754	FMNL3	91010	formin-like 3
IL33_vs_Nontreated_HUVEC_6_hrs	ENSG00000100592	0.942835	5.74414	15.039	1.08414e-25	3.02291e-23	47.6628	DAAM1	23002	dishevelled associated activator of morphogenesis 1
IL33_vs_Nontreated_HUVEC_6_hrs	ENSG00000239351	0.942128	-1.47832	1.26493	0.209346	0.497143	-5.04145	NPM1P29	100422259	nucleophosmin 1 (nucleolar phosphoprotein B23, numatrin) pseudogene 29
IL33_vs_Nontreated_HUVEC_6_hrs	ENSG00000207870	0.941729	-1.82455	1.71613	0.0897762	0.296667	-4.65366	MIR221	407006	microRNA 221
IL33_vs_Nontreated_HUVEC_6_hrs	ENSG00000259659	0.941225	-0.992484	1.67498	0.0976089	0.313329	-4.61286	AC009996.1
IL33_vs_Nontreated_HUVEC_6_hrs	ENSG00000143457	0.938993	5.67193	13.5605	5.57846e-23	1.23908e-20	41.4312	GOLPH3L	55204	golgi phosphoprotein 3-like
IL33_vs_Nontreated_HUVEC_6_hrs	ENSG00000161940	0.938375	0.115976	1.37073	0.174179	0.448495	-5.20586	BCL6B	255877	B-cell CLL/lymphoma 6, member B
IL33_vs_Nontreated_HUVEC_6_hrs	ENSG00000266708	0.938372	-1.92124	1.27497	0.205788	0.49217	-4.98683	AP001793.1
IL33_vs_Nontreated_HUVEC_6_hrs	ENSG00000104081	0.93818	2.38894	5.73246	1.46837e-07	4.08122e-06	6.9449	BMF	90427	Bcl2 modifying factor
IL33_vs_Nontreated_HUVEC_6_hrs	ENSG00000240764	0.938076	-1.32607	1.46256	0.147271	0.407214	-4.95651	PCDHGC5	56097	protocadherin gamma subfamily C, 5
IL33_vs_Nontreated_HUVEC_6_hrs	ENSG00000228118	0.937462	-3.39916	0.93886	0.350459	0.658468	-5.27452	MYL6P5
IL33_vs_Nontreated_HUVEC_6_hrs	ENSG00000259118	0.937075	-0.716573	1.86903	0.065057	0.24118	-4.36652	AL139022.1
IL33_vs_Nontreated_HUVEC_6_hrs	ENSG00000279080	0.93661	-0.904268	1.45227	0.150102	0.412213	-4.8525	AL022322.2
IL33_vs_Nontreated_HUVEC_6_hrs	ENSG00000269473	0.93632	-0.763901	1.67535	0.0975344	0.313186	-4.51636	AC012313.8
IL33_vs_Nontreated_HUVEC_6_hrs	ENSG00000257258	0.93632	-3.62822	1.47527	0.143829	0.400996	-4.81188	AC012150.1
IL33_vs_Nontreated_HUVEC_6_hrs	ENSG00000138735	0.935916	3.43701	7.22711	1.96629e-10	8.99416e-09	13.3167	PDE5A	8654	phosphodiesterase 5A, cGMP-specific
IL33_vs_Nontreated_HUVEC_6_hrs	ENSG00000249096	0.934909	-2.89835	0.894495	0.373579	0.681303	-5.27095	LINC02362
IL33_vs_Nontreated_HUVEC_6_hrs	ENSG00000145936	0.934909	-3.28382	1.49356	0.138989	0.392385	-4.78006	KCNMB1	3779	potassium large conductance calcium-activated channel, subfamily M, beta member 1
IL33_vs_Nontreated_HUVEC_6_hrs	ENSG00000287878	0.933082	0.721156	3.37895	0.00109962	0.0103006	-1.10341	AC022382.2
IL33_vs_Nontreated_HUVEC_6_hrs	ENSG00000258366	0.933076	1.37882	3.58838	0.0005549	0.00586449	-0.53407	RTEL1	51750	regulator of telomere elongation helicase 1
IL33_vs_Nontreated_HUVEC_6_hrs	ENSG00000143801	0.932971	4.32123	8.07951	3.88163e-12	2.32277e-10	17.0371	PSEN2	5664	presenilin 2
IL33_vs_Nontreated_HUVEC_6_hrs	ENSG00000100302	0.932824	-1.37345	1.13736	0.258578	0.558126	-5.17278	RASD2	23551	RASD family, member 2
IL33_vs_Nontreated_HUVEC_6_hrs	ENSG00000227348	0.932824	-4.07468	1.40135	0.164745	0.434184	-4.87306	MTND5P25	100873263	MT-ND5 pseudogene 25
IL33_vs_Nontreated_HUVEC_6_hrs	ENSG00000170017	0.932545	7.33152	9.16977	7.03386e-14	5.20784e-12	19.606	ALCAM	214	activated leukocyte cell adhesion molecule
IL33_vs_Nontreated_HUVEC_6_hrs	ENSG00000137331	0.932252	5.35774	9.52565	6.52626e-15	5.37903e-13	22.8307	IER3	8870	immediate early response 3
IL33_vs_Nontreated_HUVEC_6_hrs	ENSG00000259845	0.932221	-1.2636	1.41171	0.161679	0.429779	-4.89797	HERC2P10	390561	hect domain and RLD 2 pseudogene 10
IL33_vs_Nontreated_HUVEC_6_hrs	ENSG00000260806	0.932107	0.101568	2.09462	0.0391771	0.16897	-3.96332	AL163051.1
IL33_vs_Nontreated_HUVEC_6_hrs	ENSG00000235297	0.931178	-2.23339	1.13972	0.257599	0.556904	-5.04581	FAUP1	140623	FBR-MuSV-associated ubiquitously expressed (fox derived) pseudogene 1
IL33_vs_Nontreated_HUVEC_6_hrs	ENSG00000147676	0.931178	1.09747	1.1091	0.27051	0.573167	-5.26486	MAL2	114569	mal, T-cell differentiation protein 2 (gene/pseudogene)
IL33_vs_Nontreated_HUVEC_6_hrs	ENSG00000246763	0.931048	-0.177639	1.85161	0.0675495	0.247411	-4.52159	RGMB-AS1	503569	RGMB antisense RNA 1
IL33_vs_Nontreated_HUVEC_6_hrs	ENSG00000228107	0.930733	-1.24786	1.55866	0.122786	0.362667	-4.74695	AP000692.1
IL33_vs_Nontreated_HUVEC_6_hrs	ENSG00000169136	0.930553	5.70411	12.6785	2.62225e-21	4.49211e-19	37.661	ATF5	22809	activating transcription factor 5
IL33_vs_Nontreated_HUVEC_6_hrs	ENSG00000226375	0.92888	-3.88097	1.86039	0.066284	0.244209	-4.28593	AL022310.1
IL33_vs_Nontreated_HUVEC_6_hrs	ENSG00000171320	0.928428	4.82591	8.6684	2.5061e-13	1.7061e-11	19.6159	ESCO2	157570	establishment of sister chromatid cohesion N-acetyltransferase 2
IL33_vs_Nontreated_HUVEC_6_hrs	ENSG00000273096	0.928344	-1.60617	1.37028	0.174201	0.448508	-4.94058	AL021707.8
IL33_vs_Nontreated_HUVEC_6_hrs	ENSG00000091527	0.927417	8.07359	12.3498	9.30365e-20	1.29707e-17	32.5065	CDV3	55573	CDV3 homolog (mouse)
IL33_vs_Nontreated_HUVEC_6_hrs	ENSG00000100401	0.927165	7.47658	14.4605	2.0312e-23	4.8842e-21	41.6042	RANGAP1	5905	Ran GTPase activating protein 1
IL33_vs_Nontreated_HUVEC_6_hrs	ENSG00000213609	0.926694	-0.416406	1.97159	0.0519042	0.205829	-4.18712	RPL7AP50	87688	ribosomal protein L7a pseudogene 50
IL33_vs_Nontreated_HUVEC_6_hrs	ENSG00000229944	0.925959	-0.926031	1.4373	0.154297	0.418907	-4.86133	EIF4EP2	100131693	eukaryotic translation initiation factor 4E pseudogene 2
IL33_vs_Nontreated_HUVEC_6_hrs	ENSG00000286742	0.925524	-0.780708	1.99534	0.0492043	0.198247	-4.26981	AC000065.1
IL33_vs_Nontreated_HUVEC_6_hrs	ENSG00000226054	0.925232	-0.961548	1.53359	0.128838	0.374664	-4.72646	MEMO1P1	728556	mediator of cell motility 1 pseudogene 1
IL33_vs_Nontreated_HUVEC_6_hrs	ENSG00000130768	0.924786	0.668626	1.96309	0.0529005	0.208531	-4.16113	SMPDL3B	27293	sphingomyelin phosphodiesterase, acid-like 3B
IL33_vs_Nontreated_HUVEC_6_hrs	ENSG00000286331	0.924592	-2.50915	1.06772	0.288667	0.594343	-5.19861	AC011388.1
IL33_vs_Nontreated_HUVEC_6_hrs	ENSG00000237892	0.924307	-1.35939	1.43903	0.153809	0.418058	-4.94337	KLF7-IT1	100874272	KLF7 intronic transcript 1 (non-protein coding)
IL33_vs_Nontreated_HUVEC_6_hrs	ENSG00000184867	0.923872	2.69575	6.16982	2.2273e-08	7.33387e-07	8.48606	ARMCX2	9823	armadillo repeat containing, X-linked 2
IL33_vs_Nontreated_HUVEC_6_hrs	ENSG00000180846	0.923494	-1.04978	1.69368	0.093983	0.305394	-4.59025	CSNK1G2-AS1	255193	CSNK1G2 antisense RNA 1
IL33_vs_Nontreated_HUVEC_6_hrs	ENSG00000182472	0.92321	0.878554	2.28469	0.0248182	0.121314	-3.70901	CAPN12	147968	calpain 12
IL33_vs_Nontreated_HUVEC_6_hrs	ENSG00000168310	0.92302	4.02893	9.3469	1.05759e-14	8.58191e-13	22.8725	IRF2	3660	interferon regulatory factor 2
IL33_vs_Nontreated_HUVEC_6_hrs	ENSG00000165806	0.922599	5.40577	14.6096	6.46196e-25	1.72825e-22	45.9843	CASP7	840	caspase 7, apoptosis-related cysteine peptidase
IL33_vs_Nontreated_HUVEC_6_hrs	ENSG00000228079	0.922585	-4.01961	1.42652	0.157377	0.423591	-4.96216	AC012368.2
IL33_vs_Nontreated_HUVEC_6_hrs	ENSG00000248483	0.922585	-1.83483	1.32791	0.187757	0.468009	-4.93614	POU5F2	134187	POU domain class 5, transcription factor 2
IL33_vs_Nontreated_HUVEC_6_hrs	ENSG00000069482	0.922424	2.30422	2.77045	0.00687189	0.0460672	-2.70758	GAL	51083	galanin/GMAP prepropeptide
IL33_vs_Nontreated_HUVEC_6_hrs	ENSG00000286349	0.920939	-2.15724	0.929084	0.355473	0.663175	-5.20356	AC108471.3
IL33_vs_Nontreated_HUVEC_6_hrs	ENSG00000173626	0.9197	-4.09091	1.51922	0.132413	0.380955	-4.68283	TRAPPC3L	100128327	trafficking protein particle complex 3-like
IL33_vs_Nontreated_HUVEC_6_hrs	ENSG00000188883	0.9197	-0.692381	1.24682	0.215882	0.505004	-5.0117	KLRG2	346689	killer cell lectin-like receptor subfamily G, member 2
IL33_vs_Nontreated_HUVEC_6_hrs	ENSG00000286575	0.9197	-2.68604	0.966669	0.336448	0.643868	-5.16838	AL356608.2
IL33_vs_Nontreated_HUVEC_6_hrs	ENSG00000100181	0.9197	-2.45845	1.30996	0.193734	0.47598	-4.91382	TPTEP1	387590	transmembrane phosphatase with tensin homology pseudogene 1
IL33_vs_Nontreated_HUVEC_6_hrs	ENSG00000130592	0.9197	-3.5416	1.12393	0.264204	0.565566	-5.04835	LSP1	4046	lymphocyte-specific protein 1
IL33_vs_Nontreated_HUVEC_6_hrs	ENSG00000101280	0.9197	-2.97174	0.934554	0.352662	0.660697	-5.19554	ANGPT4	51378	angiopoietin 4
IL33_vs_Nontreated_HUVEC_6_hrs	ENSG00000258502	0.9197	-3.7754	1.2401	0.218345	0.508153	-4.99729	LINC02290
IL33_vs_Nontreated_HUVEC_6_hrs	ENSG00000129993	0.9197	-0.120057	1.15464	0.251469	0.548748	-5.15165	CBFA2T3	863	core-binding factor, runt domain, alpha subunit 2; translocated to, 3
IL33_vs_Nontreated_HUVEC_6_hrs	ENSG00000287335	0.918959	-4.09143	1.09411	0.276995	0.580339	-5.1382	AL139351.3
IL33_vs_Nontreated_HUVEC_6_hrs	ENSG00000214491	0.91846	-4.19807	1.10597	0.271857	0.574441	-5.14674	SEC14L6	730005	SEC14-like 6 (S. cerevisiae)
IL33_vs_Nontreated_HUVEC_6_hrs	ENSG00000223776	0.91846	-2.6063	0.955767	0.341896	0.649077	-5.18136	LGALS8-AS1	100287902	LGALS8 antisense RNA 1
IL33_vs_Nontreated_HUVEC_6_hrs	ENSG00000285697	0.918204	-2.60828	0.952764	0.343407	0.65059	-5.19758	AC002059.3
IL33_vs_Nontreated_HUVEC_6_hrs	ENSG00000286084	0.918204	-2.6719	0.847432	0.39913	0.706176	-5.25887	AL096794.1
IL33_vs_Nontreated_HUVEC_6_hrs	ENSG00000286480	0.918204	-2.87228	0.8943	0.373683	0.681338	-5.20034	AC009501.3
IL33_vs_Nontreated_HUVEC_6_hrs	ENSG00000260185	0.918204	-3.29576	0.854898	0.395007	0.702479	-5.27779	AC009097.1
IL33_vs_Nontreated_HUVEC_6_hrs	ENSG00000287192	0.91772	-2.82095	0.943343	0.348175	0.656287	-5.17339	AL031005.2
IL33_vs_Nontreated_HUVEC_6_hrs	ENSG00000249302	0.91772	-3.43034	0.833924	0.406658	0.712576	-5.25917	FTH1P24	100462797	ferritin, heavy polypeptide 1 pseudogene 24
IL33_vs_Nontreated_HUVEC_6_hrs	ENSG00000213058	0.91772	-2.47728	0.964398	0.337578	0.644469	-5.22486	AL365357.1
IL33_vs_Nontreated_HUVEC_6_hrs	ENSG00000286315	0.91772	-2.34441	1.18042	0.24112	0.536903	-5.05354	AC087175.1
IL33_vs_Nontreated_HUVEC_6_hrs	ENSG00000272482	0.91766	-1.71445	1.2886	0.201028	0.485797	-5.0179	AC254633.1
IL33_vs_Nontreated_HUVEC_6_hrs	ENSG00000138166	0.917623	3.80457	8.81568	1.26091e-13	8.98055e-12	20.389	DUSP5	1847	dual specificity phosphatase 5
IL33_vs_Nontreated_HUVEC_6_hrs	ENSG00000139200	0.917326	0.142061	2.10905	0.0378781	0.165244	-3.92826	PIANP	196500	PILR alpha associated neural protein
IL33_vs_Nontreated_HUVEC_6_hrs	ENSG00000279602	0.917131	0.333159	2.0967	0.0389879	0.168543	-3.99994	AC109326.1
IL33_vs_Nontreated_HUVEC_6_hrs	ENSG00000269489	0.916481	-3.30672	0.998907	0.320671	0.628264	-5.20106	AL589765.6
IL33_vs_Nontreated_HUVEC_6_hrs	ENSG00000279996	0.916475	-2.16764	1.22781	0.222901	0.514228	-5.09758	AC004491.1
IL33_vs_Nontreated_HUVEC_6_hrs	ENSG00000146453	0.91582	-2.3251	1.03697	0.302686	0.609044	-5.18547	PNLDC1	154197	poly(A)-specific ribonuclease (PARN)-like domain containing 1
IL33_vs_Nontreated_HUVEC_6_hrs	ENSG00000163219	0.914571	-2.05308	1.51775	0.132784	0.381712	-4.92592	ARHGAP25	9938	Rho GTPase activating protein 25
IL33_vs_Nontreated_HUVEC_6_hrs	ENSG00000123095	0.914524	-0.377785	2.44189	0.0166803	0.0909228	-3.37659	BHLHE41	79365	basic helix-loop-helix family, member e41
IL33_vs_Nontreated_HUVEC_6_hrs	ENSG00000229644	0.913779	1.3498	3.87674	0.000207655	0.00253382	0.280089	NAMPTP1
IL33_vs_Nontreated_HUVEC_6_hrs	ENSG00000182687	0.913075	-2.37343	1.0418	0.300455	0.607351	-5.18242	GALR2	8811	galanin receptor 2
IL33_vs_Nontreated_HUVEC_6_hrs	ENSG00000214432	0.912751	-2.53091	0.932618	0.353655	0.661254	-5.20035	VPS33B-DT
IL33_vs_Nontreated_HUVEC_6_hrs	ENSG00000251000	0.912751	-2.49487	0.929566	0.355224	0.662853	-5.21432	AC008592.3
IL33_vs_Nontreated_HUVEC_6_hrs	ENSG00000189077	0.911117	3.96279	8.0488	4.47604e-12	2.64824e-10	16.9273	TMEM120A	83862	transmembrane protein 120A
IL33_vs_Nontreated_HUVEC_6_hrs	ENSG00000285863	0.910704	0.281789	2.65747	0.00940097	0.0582642	-2.95924	AC009554.2
IL33_vs_Nontreated_HUVEC_6_hrs	ENSG00000270069	0.909875	1.73429	3.45933	0.000848366	0.00835949	-1.27477	MIR222HG
IL33_vs_Nontreated_HUVEC_6_hrs	ENSG00000205683	0.909797	0.962894	3.51312	0.000711614	0.00720688	-0.830205	DPF3	8110	D4, zinc and double PHD fingers, family 3
IL33_vs_Nontreated_HUVEC_6_hrs	ENSG00000146592	0.909194	1.60259	4.19149	6.74918e-05	0.000960869	1.29831	CREB5	9586	cAMP responsive element binding protein 5
IL33_vs_Nontreated_HUVEC_6_hrs	ENSG00000243650	0.909058	-1.55372	1.57789	0.1183	0.354631	-4.81962	RN7SL834P
IL33_vs_Nontreated_HUVEC_6_hrs	ENSG00000248896	0.90832	0.195052	2.07346	0.0411525	0.174815	-4.2243	AC105001.1
IL33_vs_Nontreated_HUVEC_6_hrs	ENSG00000125787	0.908317	-1.56872	1.39504	0.166634	0.436734	-4.93981	GNRH2	2797	gonadotropin-releasing hormone 2
IL33_vs_Nontreated_HUVEC_6_hrs	ENSG00000179921	0.907903	-1.71323	1.23321	0.220892	0.511729	-5.04522	GPBAR1	151306	G protein-coupled bile acid receptor 1
IL33_vs_Nontreated_HUVEC_6_hrs	ENSG00000263120	0.907711	-2.88486	0.913342	0.363642	0.671533	-5.26219	AC004584.3
IL33_vs_Nontreated_HUVEC_6_hrs	ENSG00000286810	0.907455	-2.7008	1.34555	0.182022	0.460234	-4.98227	AL513128.3
IL33_vs_Nontreated_HUVEC_6_hrs	ENSG00000156475	0.907222	-3.12906	1.13714	0.258671	0.558144	-5.08736	PPP2R2B	5521	protein phosphatase 2, regulatory subunit B, beta
IL33_vs_Nontreated_HUVEC_6_hrs	ENSG00000140527	0.907222	-1.96301	1.08367	0.281571	0.585991	-5.11214	WDR93	56964	WD repeat domain 93
IL33_vs_Nontreated_HUVEC_6_hrs	ENSG00000147255	0.906962	-0.750823	1.35082	0.180333	0.457952	-4.90601	IGSF1	3547	immunoglobulin superfamily, member 1
IL33_vs_Nontreated_HUVEC_6_hrs	ENSG00000125089	0.906376	4.09077	3.56182	0.000636936	0.00659064	-1.43884	SH3TC1	54436	SH3 domain and tetratricopeptide repeats 1
IL33_vs_Nontreated_HUVEC_6_hrs	ENSG00000255091	0.905551	-3.7073	1.64167	0.104348	0.327023	-4.79648	AC087442.1
IL33_vs_Nontreated_HUVEC_6_hrs	ENSG00000242457	0.904608	-1.40559	1.3858	0.169428	0.441167	-4.96112	RBBP4P2	100420527	retinoblastoma binding protein 4 pseudogene 2
IL33_vs_Nontreated_HUVEC_6_hrs	ENSG00000235092	0.904377	1.75532	1.86743	0.0652829	0.241744	-4.26146	ID2-AS1
IL33_vs_Nontreated_HUVEC_6_hrs	ENSG00000243225	0.903418	-4.06569	1.27225	0.206748	0.493433	-5.01702	AC007686.1
IL33_vs_Nontreated_HUVEC_6_hrs	ENSG00000225938	0.90285	-2.78953	3.81988	0.000252986	0.00300306	0.168261	AL109741.1
IL33_vs_Nontreated_HUVEC_6_hrs	ENSG00000267387	0.902769	-3.44112	1.10177	0.273669	0.576642	-5.17659	AC020931.1
IL33_vs_Nontreated_HUVEC_6_hrs	ENSG00000137285	0.902697	0.408675	2.72472	0.0078094	0.0505144	-2.83882	TUBB2B	347733	tubulin, beta 2B class IIb
IL33_vs_Nontreated_HUVEC_6_hrs	ENSG00000280379	0.901269	-2.73603	0.991482	0.32426	0.631275	-5.22716	AP003072.5
IL33_vs_Nontreated_HUVEC_6_hrs	ENSG00000262686	0.901269	-1.7348	1.2901	0.200511	0.485084	-4.95617	GLIS2-AS1
IL33_vs_Nontreated_HUVEC_6_hrs	ENSG00000232713	0.900982	-0.235498	2.5001	0.0143336	0.0811062	-3.22288	AC010733.1
IL33_vs_Nontreated_HUVEC_6_hrs	ENSG00000279822	0.90089	-1.94369	1.65371	0.101869	0.32213	-4.69936	AC016397.2
IL33_vs_Nontreated_HUVEC_6_hrs	ENSG00000140332	0.900706	5.71559	12.8026	1.51709e-21	2.66865e-19	37.9556	TLE3	7090	transducin-like enhancer of split 3
IL33_vs_Nontreated_HUVEC_6_hrs	ENSG00000137767	0.900484	3.48327	6.33317	1.08784e-08	3.75163e-07	9.40535	SQOR
IL33_vs_Nontreated_HUVEC_6_hrs	ENSG00000287872	0.898805	-2.8257	1.33711	0.18475	0.464056	-4.94099	AC026956.2
IL33_vs_Nontreated_HUVEC_6_hrs	ENSG00000111266	0.898551	5.80912	11.0311	4.35152e-18	5.4571e-16	30.2393	DUSP16	80824	dual specificity phosphatase 16
IL33_vs_Nontreated_HUVEC_6_hrs	ENSG00000162881	0.898454	-2.61948	0.894885	0.373409	0.681169	-5.34675	OXER1	165140	oxoeicosanoid (OXE) receptor 1
IL33_vs_Nontreated_HUVEC_6_hrs	ENSG00000246214	0.898273	-0.318804	1.68017	0.0965906	0.311318	-4.70278	AC024588.1
IL33_vs_Nontreated_HUVEC_6_hrs	ENSG00000109511	0.897089	-1.56681	1.86717	0.0653196	0.241846	-4.2853	ANXA10	11199	annexin A10
IL33_vs_Nontreated_HUVEC_6_hrs	ENSG00000111801	0.89678	1.57475	3.41133	0.000990967	0.00948275	-1.16931	BTN3A3	10384	butyrophilin, subfamily 3, member A3
IL33_vs_Nontreated_HUVEC_6_hrs	ENSG00000131409	0.896272	0.471357	2.02184	0.0463336	0.19012	-4.15077	LRRC4B	94030	leucine rich repeat containing 4B
IL33_vs_Nontreated_HUVEC_6_hrs	ENSG00000213533	0.896236	-0.27121	1.90687	0.0599108	0.227971	-4.36932	STIMATE
IL33_vs_Nontreated_HUVEC_6_hrs	ENSG00000122641	0.896141	1.19228	0.230359	0.818439	0.98027	-6.11305	INHBA	3624	inhibin, beta A
IL33_vs_Nontreated_HUVEC_6_hrs	ENSG00000277511	0.895535	-1.79398	1.41542	0.160593	0.428412	-4.96525	AC116407.2
IL33_vs_Nontreated_HUVEC_6_hrs	ENSG00000142252	0.893952	0.2678	2.5076	0.0140541	0.0799043	-3.22344	GEMIN7	79760	gem (nuclear organelle) associated protein 7
IL33_vs_Nontreated_HUVEC_6_hrs	ENSG00000106541	0.892346	2.94799	0.940882	0.349471	0.657736	-5.35949	AGR2	10551	anterior gradient 2
IL33_vs_Nontreated_HUVEC_6_hrs	ENSG00000119946	0.892346	1.69371	1.32321	0.18931	0.470404	-4.96867	CNNM1	26507	cyclin and CBS domain divalent metal cation transport mediator 1
IL33_vs_Nontreated_HUVEC_6_hrs	ENSG00000285906	0.892339	0.247148	2.95288	0.00406834	0.0301303	-2.44432	AC083855.2
IL33_vs_Nontreated_HUVEC_6_hrs	ENSG00000279613	0.89224	-2.17759	1.06092	0.291726	0.598103	-5.21816	AC124283.5
IL33_vs_Nontreated_HUVEC_6_hrs	ENSG00000266651	0.891843	0.528548	2.35181	0.0209913	0.107647	-3.5747	AC093484.4
IL33_vs_Nontreated_HUVEC_6_hrs	ENSG00000267698	0.889842	-0.406617	1.23805	0.219102	0.509328	-5.02654	AC002116.2
IL33_vs_Nontreated_HUVEC_6_hrs	ENSG00000164283	0.889292	-0.333089	0.0119027	0.990535	0.99704	-6.74821	ESM1	11082	endothelial cell-specific molecule 1
IL33_vs_Nontreated_HUVEC_6_hrs	ENSG00000167995	0.889219	-0.29488	1.90524	0.0601255	0.228555	-4.30225	BEST1	7439	bestrophin 1
IL33_vs_Nontreated_HUVEC_6_hrs	ENSG00000278356	0.888711	-0.94	1.32588	0.188426	0.469014	-4.97442	AC005911.1
IL33_vs_Nontreated_HUVEC_6_hrs	ENSG00000251634	0.887859	-2.16243	1.1716	0.244626	0.541021	-5.17477	AC145138.1
IL33_vs_Nontreated_HUVEC_6_hrs	ENSG00000184270	0.887819	-3.02671	0.900817	0.370227	0.678032	-5.22624	HIST2H2AB	317772	histone cluster 2, H2ab
IL33_vs_Nontreated_HUVEC_6_hrs	ENSG00000215032	0.887819	-2.9369	0.74885	0.456046	0.757198	-5.32458	GNL3LP1	80060	guanine nucleotide binding protein-like 3 (nucleolar)-like pseudogene 1
IL33_vs_Nontreated_HUVEC_6_hrs	ENSG00000286437	0.886922	-1.66997	1.23788	0.219164	0.50938	-5.07044	AF111169.4
IL33_vs_Nontreated_HUVEC_6_hrs	ENSG00000250859	0.886781	-1.73472	1.11449	0.268206	0.570297	-5.1125	HNRNPKP1	389322	heterogeneous nuclear ribonucleoprotein K pseudogene 1
IL33_vs_Nontreated_HUVEC_6_hrs	ENSG00000255435	0.886731	-1.55629	1.25892	0.211501	0.49977	-5.11739	AP001267.3
IL33_vs_Nontreated_HUVEC_6_hrs	ENSG00000167549	0.885378	1.09771	3.83478	0.000240268	0.00287291	-0.00270693	CORO6	84940	coronin 6
IL33_vs_Nontreated_HUVEC_6_hrs	ENSG00000086061	0.885026	8.43722	12.3676	8.64997e-20	1.21238e-17	32.1883	DNAJA1	3301	DnaJ (Hsp40) homolog, subfamily A, member 1
IL33_vs_Nontreated_HUVEC_6_hrs	ENSG00000226979	0.884127	-2.5019	1.07369	0.285996	0.591116	-5.26936	LTA	4049	lymphotoxin alpha
IL33_vs_Nontreated_HUVEC_6_hrs	ENSG00000109787	0.88408	5.57312	11.7579	1.59937e-19	2.21359e-17	33.4792	KLF3	51274	Kruppel-like factor 3 (basic)
IL33_vs_Nontreated_HUVEC_6_hrs	ENSG00000235253	0.882551	-2.23328	1.07453	0.28562	0.590732	-5.16896	AC010240.2
IL33_vs_Nontreated_HUVEC_6_hrs	ENSG00000082482	0.881983	-0.661981	1.35045	0.180451	0.458112	-4.99395	KCNK2	3776	potassium channel, subfamily K, member 2
IL33_vs_Nontreated_HUVEC_6_hrs	ENSG00000042832	0.88159	-1.33114	1.29496	0.198834	0.482842	-5.04226	TG	7038	thyroglobulin
IL33_vs_Nontreated_HUVEC_6_hrs	ENSG00000240474	0.881316	-4.65534	1.35315	0.17959	0.456864	-4.89086	RN7SL116P
IL33_vs_Nontreated_HUVEC_6_hrs	ENSG00000107338	0.881138	4.24185	7.11478	3.27896e-10	1.44703e-08	12.6295	SHB	6461	Src homology 2 domain containing adaptor protein B
IL33_vs_Nontreated_HUVEC_6_hrs	ENSG00000249996	0.881043	-2.55034	0.852455	0.396354	0.703775	-5.27573	AC106786.2
IL33_vs_Nontreated_HUVEC_6_hrs	ENSG00000250473	0.881043	-2.96484	0.782072	0.436342	0.740468	-5.30429	DUTP7	100873913	deoxyuridine triphosphatase pseudogene 7
IL33_vs_Nontreated_HUVEC_6_hrs	ENSG00000234969	0.880767	-2.27367	1.00683	0.316872	0.624853	-5.25655	AL627389.1
IL33_vs_Nontreated_HUVEC_6_hrs	ENSG00000169627	0.880556	-1.59393	1.15841	0.249938	0.546818	-5.14556	BOLA2B	654483	bolA family member 2B
IL33_vs_Nontreated_HUVEC_6_hrs	ENSG00000173124	0.880077	-3.19992	0.980456	0.329639	0.637062	-5.22825	ACSM6
IL33_vs_Nontreated_HUVEC_6_hrs	ENSG00000257949	0.880077	-2.2909	0.892253	0.374773	0.682233	-5.25033	TEN1	100134934	TEN1 CST complex subunit
IL33_vs_Nontreated_HUVEC_6_hrs	ENSG00000200087	0.879674	0.196554	1.83641	0.0697874	0.25274	-4.53499	SNORA73B	6081	small nucleolar RNA, H/ACA box 73B
IL33_vs_Nontreated_HUVEC_6_hrs	ENSG00000276931	0.879478	-0.333866	1.60987	0.111129	0.340983	-4.75553	AC009041.4
IL33_vs_Nontreated_HUVEC_6_hrs	ENSG00000126217	0.879439	0.807161	2.307	0.0234831	0.116659	-3.70801	MCF2L	23263	MCF.2 cell line derived transforming sequence-like
IL33_vs_Nontreated_HUVEC_6_hrs	ENSG00000231625	0.878837	-1.49733	0.98037	0.329681	0.637062	-5.23828	SLC47A1P2
IL33_vs_Nontreated_HUVEC_6_hrs	ENSG00000278416	0.87864	-1.52623	1.24648	0.216007	0.505045	-4.98298	PMS2P2
IL33_vs_Nontreated_HUVEC_6_hrs	ENSG00000146666	0.878193	-2.88736	1.48258	0.14188	0.397676	-4.91124	LINC00525	84847	long intergenic non-protein coding RNA 525
IL33_vs_Nontreated_HUVEC_6_hrs	ENSG00000244218	0.877456	-0.389469	2.10781	0.0379882	0.165504	-4.02027	RN7SL81P
IL33_vs_Nontreated_HUVEC_6_hrs	ENSG00000210100	0.877394	-2.478	1.00502	0.317736	0.625633	-5.20294	MT-TI
IL33_vs_Nontreated_HUVEC_6_hrs	ENSG00000262833	0.877394	-2.68486	0.841307	0.402533	0.708698	-5.26674	AC016245.1
IL33_vs_Nontreated_HUVEC_6_hrs	ENSG00000116514	0.876496	4.5278	9.98113	5.52311e-16	5.28324e-14	25.7063	RNF19B	127544	ring finger protein 19B
IL33_vs_Nontreated_HUVEC_6_hrs	ENSG00000151012	0.876023	7.80376	0.0321625	0.974428	0.990258	-9.59313	SLC7A11	23657	solute carrier family 7 (anionic amino acid transporter light chain, xc- system), member 11
IL33_vs_Nontreated_HUVEC_6_hrs	ENSG00000112715	0.875986	5.04483	8.93295	7.29553e-14	5.37123e-12	20.8431	VEGFA	7422	vascular endothelial growth factor A
IL33_vs_Nontreated_HUVEC_6_hrs	ENSG00000124140	0.87592	1.06214	1.87939	0.0636129	0.23742	-4.40956	SLC12A5	57468	solute carrier family 12 (potassium/chloride transporter), member 5
IL33_vs_Nontreated_HUVEC_6_hrs	ENSG00000268894	0.875393	-3.45018	1.11654	0.267334	0.569243	-5.11842	PLCE1-AS1	100128054	PLCE1 antisense RNA 1
IL33_vs_Nontreated_HUVEC_6_hrs	ENSG00000228686	0.874239	-3.0389	1.05617	0.293877	0.601062	-5.09135	AL590723.1
IL33_vs_Nontreated_HUVEC_6_hrs	ENSG00000145147	0.873778	2.50704	5.1831	1.44866e-06	3.23144e-05	4.41955	SLIT2	9353	slit homolog 2 (Drosophila)
IL33_vs_Nontreated_HUVEC_6_hrs	ENSG00000272788	0.873745	-2.16088	1.02214	0.309609	0.616724	-5.175	AP000864.1
IL33_vs_Nontreated_HUVEC_6_hrs	ENSG00000259191	0.873745	-1.90632	0.999191	0.320534	0.628221	-5.23058	AC027237.2
IL33_vs_Nontreated_HUVEC_6_hrs	ENSG00000137802	0.873019	4.81087	9.05867	4.05783e-14	3.09174e-12	21.3268	MAPKBP1	23005	mitogen-activated protein kinase binding protein 1
IL33_vs_Nontreated_HUVEC_6_hrs	ENSG00000233868	0.872454	-2.95189	0.893049	0.374349	0.681887	-5.21105	AC009302.1
IL33_vs_Nontreated_HUVEC_6_hrs	ENSG00000118058	0.872027	7.41822	25.7712	2.99315e-41	6.03464e-38	82.9113	KMT2A	4297	lysine (K)-specific methyltransferase 2A
IL33_vs_Nontreated_HUVEC_6_hrs	ENSG00000275714	0.871745	-3.04423	0.946566	0.346539	0.654285	-5.21904	HIST1H3A	8350	histone cluster 1, H3a
IL33_vs_Nontreated_HUVEC_6_hrs	ENSG00000262402	0.871745	-2.68794	0.827884	0.410051	0.715685	-5.27714	MCUR1P1
IL33_vs_Nontreated_HUVEC_6_hrs	ENSG00000273312	0.871745	-4.02203	1.06467	0.290036	0.595896	-5.17276	AL121749.1
IL33_vs_Nontreated_HUVEC_6_hrs	ENSG00000230630	0.871736	-2.0067	2.28518	0.0247885	0.121214	-3.88794	DNM3OS	100628315	DNM3 opposite strand/antisense RNA
IL33_vs_Nontreated_HUVEC_6_hrs	ENSG00000124201	0.87167	6.66161	17.0431	3.5583e-29	1.37152e-26	55.3858	ZNFX1	57169	zinc finger, NFX1-type containing 1
IL33_vs_Nontreated_HUVEC_6_hrs	ENSG00000201882	0.87072	-1.47789	1.0932	0.277389	0.580439	-5.18878	RF00493
IL33_vs_Nontreated_HUVEC_6_hrs	ENSG00000251991	0.87072	-2.88323	0.836932	0.404974	0.711085	-5.30694	RNU7-49P	100147836	RNA, U7 small nuclear 49 pseudogene
IL33_vs_Nontreated_HUVEC_6_hrs	ENSG00000217702	0.869548	-1.76684	1.04335	0.29974	0.606561	-5.19591	AC073263.1
IL33_vs_Nontreated_HUVEC_6_hrs	ENSG00000224843	0.869548	-1.97721	1.11557	0.267744	0.569792	-5.08852	LINC00240	100133205	long intergenic non-protein coding RNA 240
IL33_vs_Nontreated_HUVEC_6_hrs	ENSG00000259921	0.869397	-1.78771	1.05284	0.295394	0.602511	-5.17633	AC022819.1
IL33_vs_Nontreated_HUVEC_6_hrs	ENSG00000270781	0.869343	-2.25161	1.01087	0.314943	0.622821	-5.19061	AC091133.5
IL33_vs_Nontreated_HUVEC_6_hrs	ENSG00000143507	0.868999	1.89989	3.7508	0.00032081	0.00369277	-0.109613	DUSP10	11221	dual specificity phosphatase 10
IL33_vs_Nontreated_HUVEC_6_hrs	ENSG00000234040	0.867815	-2.31482	0.975748	0.331954	0.639509	-5.18958	RPL10P12	645422	ribosomal protein L10 pseudogene
IL33_vs_Nontreated_HUVEC_6_hrs	ENSG00000011132	0.867777	3.44391	5.84952	8.90821e-08	2.56576e-06	7.2952	AC005954.1
IL33_vs_Nontreated_HUVEC_6_hrs	ENSG00000287543	0.867103	-1.85684	1.72382	0.0883703	0.293715	-4.6753	AC013486.1
IL33_vs_Nontreated_HUVEC_6_hrs	ENSG00000183049	0.866547	3.29196	5.45668	4.69029e-07	1.17414e-05	5.89185	CAMK1D	57118	calcium/calmodulin-dependent protein kinase ID
IL33_vs_Nontreated_HUVEC_6_hrs	ENSG00000272274	0.866338	-3.35126	1.01046	0.315139	0.623051	-5.21327	LINC00551	283483	long intergenic non-protein coding RNA 551
IL33_vs_Nontreated_HUVEC_6_hrs	ENSG00000235427	0.866232	-1.38874	1.96158	0.0530794	0.208991	-4.34957	AC006159.1
IL33_vs_Nontreated_HUVEC_6_hrs	ENSG00000230042	0.865779	-0.704492	1.65542	0.101521	0.32155	-4.67434	AK3P3	100419075	adenylate kinase 3 pseudogene 3
IL33_vs_Nontreated_HUVEC_6_hrs	ENSG00000261654	0.865694	0.975081	2.26587	0.0259966	0.125437	-3.7776	AL360270.2
IL33_vs_Nontreated_HUVEC_6_hrs	ENSG00000198855	0.865375	3.48463	7.42253	8.04673e-11	3.98686e-09	14.1975	FICD	11153	FIC domain containing
IL33_vs_Nontreated_HUVEC_6_hrs	ENSG00000269191	0.864761	-1.93055	1.13161	0.260974	0.56138	-5.17358	AC005387.2
IL33_vs_Nontreated_HUVEC_6_hrs	ENSG00000288025	0.864761	-2.33758	1.12595	0.26335	0.564521	-5.24987	AC093849.4
IL33_vs_Nontreated_HUVEC_6_hrs	ENSG00000235837	0.864743	-1.22477	1.50556	0.135881	0.387091	-4.85323	AC073333.1
IL33_vs_Nontreated_HUVEC_6_hrs	ENSG00000211513	0.864091	-1.30386	1.56883	0.120398	0.358308	-4.79764	MIR320E	100422913	microRNA 320e
IL33_vs_Nontreated_HUVEC_6_hrs	ENSG00000264676	0.863502	-3.15723	0.820161	0.414415	0.719787	-5.24751	RN7SL204P
IL33_vs_Nontreated_HUVEC_6_hrs	ENSG00000151067	0.862999	-2.88883	0.923318	0.358451	0.666076	-5.24211	CACNA1C	775	calcium channel, voltage-dependent, L type, alpha 1C subunit
IL33_vs_Nontreated_HUVEC_6_hrs	ENSG00000073737	0.862688	-2.49577	2.06904	0.0415752	0.176166	-4.11648	DHRS9	10170	dehydrogenase/reductase (SDR family) member 9
IL33_vs_Nontreated_HUVEC_6_hrs	ENSG00000136842	0.862664	0.71196	2.82279	0.00592589	0.04083	-2.64285	TMOD1	7111	tropomodulin 1
IL33_vs_Nontreated_HUVEC_6_hrs	ENSG00000268182	0.860197	-2.57854	1.42598	0.157531	0.423868	-4.96687	SMIM17	147670	small integral membrane protein 17
IL33_vs_Nontreated_HUVEC_6_hrs	ENSG00000197472	0.860148	0.282379	2.16643	0.0330735	0.149303	-3.87956	ZNF695	57116	zinc finger protein 695
IL33_vs_Nontreated_HUVEC_6_hrs	ENSG00000135502	0.859924	-2.81155	0.908382	0.366241	0.674099	-5.2276	SLC26A10	65012	solute carrier family 26, member 10
IL33_vs_Nontreated_HUVEC_6_hrs	ENSG00000083067	0.859764	-3.00336	1.03677	0.302779	0.609061	-5.22295	TRPM3	80036	transient receptor potential cation channel, subfamily M, member 3
IL33_vs_Nontreated_HUVEC_6_hrs	ENSG00000243738	0.859409	-3.17219	0.771503	0.442547	0.746184	-5.32398	RN7SL181P
IL33_vs_Nontreated_HUVEC_6_hrs	ENSG00000223722	0.859384	-3.77329	1.36879	0.174665	0.449348	-5.0019	AC023157.1
IL33_vs_Nontreated_HUVEC_6_hrs	ENSG00000173838	0.858974	-2.18144	1.00188	0.319242	0.627001	-5.1756	MARCH10	162333	membrane-associated ring finger (C3HC4) 10, E3 ubiquitin protein ligase
[truncated: 24,211 more rows]

## Sheet: IL33_vs_Vehicle_HUVEC_24_hrs
Comparison	ensembl	logFC	AveExpr	t	P.Value	adj.P.Val	B	symbol	entrez	gene_name
IL33_vs_Nontreated_HUVEC_24_hrs	ENSG00000164400	8.11281	-3.19373	12.4851	6.17441e-21	1.07887e-17	30.9525	CSF2	1437	colony stimulating factor 2 (granulocyte-macrophage)
IL33_vs_Nontreated_HUVEC_24_hrs	ENSG00000124875	7.50842	-2.32919	11.5351	1.27198e-18	1.31112e-15	30.0099	CXCL6	6372	chemokine (C-X-C motif) ligand 6
IL33_vs_Nontreated_HUVEC_24_hrs	ENSG00000108342	6.66067	-2.16276	9.57921	4.8589e-15	2.31549e-12	21.9169	CSF3	1440	colony stimulating factor 3 (granulocyte)
IL33_vs_Nontreated_HUVEC_24_hrs	ENSG00000125730	6.12518	0.586968	10.3309	1.09198e-16	6.3602e-14	23.7874	C3	718	complement component 3
IL33_vs_Nontreated_HUVEC_24_hrs	ENSG00000163739	5.65907	0.57204	0.00527611	0.995804	0.999973	-6.507	CXCL1	2919	chemokine (C-X-C motif) ligand 1 (melanoma growth stimulating activity, alpha)
IL33_vs_Nontreated_HUVEC_24_hrs	ENSG00000169429	5.64271	1.94385	1.39787	0.166271	0.508512	-5.46629	CXCL8
IL33_vs_Nontreated_HUVEC_24_hrs	ENSG00000115009	5.57389	-2.10797	7.91522	8.31154e-12	2.26922e-09	14.4905	CCL20	6364	chemokine (C-C motif) ligand 20
IL33_vs_Nontreated_HUVEC_24_hrs	ENSG00000237988	5.52236	-3.99028	9.96053	6.07733e-16	3.06321e-13	21.9884	OR2I1P	442197	olfactory receptor, family 2, subfamily I, member 1 pseudogene
IL33_vs_Nontreated_HUVEC_24_hrs	ENSG00000285744	5.25619	-4.23615	12.7813	1.66671e-21	3.36034e-18	35.0686	AC083837.1
IL33_vs_Nontreated_HUVEC_24_hrs	ENSG00000050730	5.1505	-1.5965	10.6116	2.98842e-17	2.00837e-14	25.6463	TNIP3	79931	TNFAIP3 interacting protein 3
IL33_vs_Nontreated_HUVEC_24_hrs	ENSG00000115919	5.1145	4.86035	5.31364	9.75697e-07	7.79665e-05	5.01766	KYNU	8942	kynureninase
IL33_vs_Nontreated_HUVEC_24_hrs	ENSG00000169245	4.96771	-3.92478	7.63669	3.00775e-11	7.50791e-09	13.2016	CXCL10	3627	chemokine (C-X-C motif) ligand 10
IL33_vs_Nontreated_HUVEC_24_hrs	ENSG00000154451	4.74352	-3.94606	10.9224	7.1598e-18	5.68662e-15	28.2848	GBP5	115362	guanylate binding protein 5
IL33_vs_Nontreated_HUVEC_24_hrs	ENSG00000007908	4.73713	-1.68945	0.554783	0.580693	0.822233	-5.59599	SELE	6401	selectin E
IL33_vs_Nontreated_HUVEC_24_hrs	ENSG00000144837	4.66123	-2.83846	11.0715	3.6184e-18	3.0593e-15	28.7734	PLA1A	51365	phospholipase A1 member A
IL33_vs_Nontreated_HUVEC_24_hrs	ENSG00000163121	4.48505	-3.2344	5.3485	7.3483e-07	6.11425e-05	4.74445	NEURL3	93082	neuralized E3 ubiquitin protein ligase 3
IL33_vs_Nontreated_HUVEC_24_hrs	ENSG00000163735	4.48093	0.924941	13.3454	1.41475e-22	3.09005e-19	39.917	CXCL5	6374	chemokine (C-X-C motif) ligand 5
IL33_vs_Nontreated_HUVEC_24_hrs	ENSG00000166920	4.47509	-1.26674	6.99074	5.75545e-10	1.03322e-07	11.0524	C15orf48	84419	chromosome 15 open reading frame 48
IL33_vs_Nontreated_HUVEC_24_hrs	ENSG00000213088	4.46955	-4.39083	9.72029	1.85693e-15	9.01297e-13	21.2589	ACKR1
IL33_vs_Nontreated_HUVEC_24_hrs	ENSG00000163734	4.29462	-0.501889	11.181	2.1936e-18	1.98256e-15	29.8692	CXCL3	2921	chemokine (C-X-C motif) ligand 3
IL33_vs_Nontreated_HUVEC_24_hrs	ENSG00000261618	4.09978	-4.0492	6.06172	3.56628e-08	4.24873e-06	7.63723	LINC02605
IL33_vs_Nontreated_HUVEC_24_hrs	ENSG00000130294	4.09327	1.66688	8.43316	7.49992e-13	2.65639e-10	18.3057	KIF1A	547	kinesin family member 1A
IL33_vs_Nontreated_HUVEC_24_hrs	ENSG00000105246	4.07783	-2.14979	9.00991	5.09453e-14	2.11949e-11	20.1965	EBI3	10148	Epstein-Barr virus induced 3
IL33_vs_Nontreated_HUVEC_24_hrs	ENSG00000222000	3.99171	-3.8716	8.95435	6.60207e-14	2.70375e-11	19.5764	AC092675.1
IL33_vs_Nontreated_HUVEC_24_hrs	ENSG00000259354	3.76354	-2.86145	6.28521	1.34343e-08	1.76056e-06	8.81001	AC025580.2
IL33_vs_Nontreated_HUVEC_24_hrs	ENSG00000163673	3.74599	-4.33783	6.64471	2.72986e-09	4.1842e-07	10.2711	DCLK3	85443	doublecortin-like kinase 3
IL33_vs_Nontreated_HUVEC_24_hrs	ENSG00000183486	3.68904	-2.38849	4.13046	8.42579e-05	0.00316844	1.08677	MX2	4600	MX dynamin-like GTPase 2
IL33_vs_Nontreated_HUVEC_24_hrs	ENSG00000243649	3.65551	-2.01626	4.72247	9.08897e-06	0.00053413	2.859	CFB	629	complement factor B
IL33_vs_Nontreated_HUVEC_24_hrs	ENSG00000271503	3.58258	-1.5899	5.08095	2.19226e-06	0.00016095	3.95203	CCL5	6352	chemokine (C-C motif) ligand 5
IL33_vs_Nontreated_HUVEC_24_hrs	ENSG00000212135	3.53279	-1.41623	5.33454	7.7845e-07	6.39598e-05	5.19851	SNORD67	692108	small nucleolar RNA, C/D box 67
IL33_vs_Nontreated_HUVEC_24_hrs	ENSG00000162692	3.40997	-1.68009	0.512827	0.609578	0.836233	-5.96315	VCAM1	7412	vascular cell adhesion molecule 1
IL33_vs_Nontreated_HUVEC_24_hrs	ENSG00000166670	3.39665	-0.380093	5.00177	3.01441e-06	0.000212959	4.19663	MMP10	4319	matrix metallopeptidase 10 (stromelysin 2)
IL33_vs_Nontreated_HUVEC_24_hrs	ENSG00000164520	3.38401	-1.85782	5.11529	1.90802e-06	0.000142071	4.48618	RAET1E	135250	retinoic acid early transcript 1E
IL33_vs_Nontreated_HUVEC_24_hrs	ENSG00000225193	3.36886	-1.53974	6.56703	3.86035e-09	5.68426e-07	9.71076	RPS12P26	100130495	ribosomal protein S12 pseudogene 26
IL33_vs_Nontreated_HUVEC_24_hrs	ENSG00000182326	3.36451	2.07847	11.3704	9.25463e-19	1.01068e-15	31.2182	C1S	716	complement component 1, s subcomponent
IL33_vs_Nontreated_HUVEC_24_hrs	ENSG00000221970	3.35488	-3.4673	4.05907	0.000108971	0.00385729	0.86431	OR2A1	346528	olfactory receptor, family 2, subfamily A, member 1
IL33_vs_Nontreated_HUVEC_24_hrs	ENSG00000081041	3.33554	0.525963	10.2139	2.41376e-16	1.29112e-13	26.6484	CXCL2	2920	chemokine (C-X-C motif) ligand 2
IL33_vs_Nontreated_HUVEC_24_hrs	ENSG00000227167	3.30454	-4.47328	6.10904	2.90321e-08	3.55575e-06	7.70382	AL442638.1
IL33_vs_Nontreated_HUVEC_24_hrs	ENSG00000137462	3.27906	-2.17543	6.33199	1.0935e-08	1.48501e-06	9.16226	TLR2	7097	toll-like receptor 2
IL33_vs_Nontreated_HUVEC_24_hrs	ENSG00000171631	3.25331	1.91854	7.01624	5.12773e-10	9.53177e-08	11.5891	P2RY6	5031	pyrimidinergic receptor P2Y, G-protein coupled, 6
IL33_vs_Nontreated_HUVEC_24_hrs	ENSG00000261239	3.23982	-2.53565	6.21713	1.81096e-08	2.30413e-06	8.79287	ANKRD26P1	124149	ankyrin repeat domain 26 pseudogene 1
IL33_vs_Nontreated_HUVEC_24_hrs	ENSG00000143340	3.23383	-4.17157	4.83452	5.85962e-06	0.000370968	3.43528	FAM163A	148753	family with sequence similarity 163, member A
IL33_vs_Nontreated_HUVEC_24_hrs	ENSG00000178860	3.22782	-1.91806	8.03508	4.76988e-12	1.4047e-09	15.9996	MSC	9242	musculin
IL33_vs_Nontreated_HUVEC_24_hrs	ENSG00000205500	3.16167	-2.44639	3.66577	0.000428194	0.0106885	-0.198622	AC013472.1
IL33_vs_Nontreated_HUVEC_24_hrs	ENSG00000124882	3.16067	1.65226	3.15559	0.00226848	0.0367558	-1.50418	EREG	2069	epiregulin
IL33_vs_Nontreated_HUVEC_24_hrs	ENSG00000006210	3.14953	-2.5711	4.53089	1.90152e-05	0.000969626	2.58056	CX3CL1	6376	chemokine (C-X3-C motif) ligand 1
IL33_vs_Nontreated_HUVEC_24_hrs	ENSG00000145649	3.13702	-4.01743	7.97153	6.4038e-12	1.80477e-09	15.4547	GZMA	3001	granzyme A (granzyme 1, cytotoxic T-lymphocyte-associated serine esterase 3)
IL33_vs_Nontreated_HUVEC_24_hrs	ENSG00000042980	3.12361	-3.21835	3.88275	0.000203345	0.00616551	0.332883	ADAM28	10863	ADAM metallopeptidase domain 28
IL33_vs_Nontreated_HUVEC_24_hrs	ENSG00000058085	3.1221	4.69663	7.12957	5.28492e-10	9.68655e-08	12.2631	LAMC2	3918	laminin, gamma 2
IL33_vs_Nontreated_HUVEC_24_hrs	ENSG00000125538	3.11439	-1.22181	4.38792	3.26377e-05	0.0015034	1.92754	IL1B	3553	interleukin 1, beta
IL33_vs_Nontreated_HUVEC_24_hrs	ENSG00000232618	3.08986	-3.00246	3.57298	0.000584028	0.0135344	-0.489521	AL355304.1
IL33_vs_Nontreated_HUVEC_24_hrs	ENSG00000262179	3.03322	-4.37546	4.89282	4.65351e-06	0.000307225	3.75638	MYMX
IL33_vs_Nontreated_HUVEC_24_hrs	ENSG00000226377	3.03322	-3.13433	4.72189	9.10958e-06	0.000534143	3.07019	AC084809.1
IL33_vs_Nontreated_HUVEC_24_hrs	ENSG00000236453	3.02661	-3.65473	6.85387	1.06789e-09	1.82938e-07	11.043	AC003092.1
IL33_vs_Nontreated_HUVEC_24_hrs	ENSG00000267607	2.99149	-3.40839	4.07021	0.000104703	0.00373877	0.87124	AC011511.5
IL33_vs_Nontreated_HUVEC_24_hrs	ENSG00000286834	2.96687	-2.14275	4.08335	9.98713e-05	0.00361052	0.96471	AL360020.1
IL33_vs_Nontreated_HUVEC_24_hrs	ENSG00000267651	2.96687	-3.01232	3.69073	0.000393571	0.0100828	-0.179574	AC015961.1
IL33_vs_Nontreated_HUVEC_24_hrs	ENSG00000170743	2.95117	-1.18592	4.6392	1.25521e-05	0.000694071	2.70191	SYT9	143425	synaptotagmin IX
IL33_vs_Nontreated_HUVEC_24_hrs	ENSG00000220412	2.9081	-3.67581	4.24928	5.46081e-05	0.00226575	1.46057	AL356234.1
IL33_vs_Nontreated_HUVEC_24_hrs	ENSG00000049249	2.9078	-1.05677	6.04383	3.85426e-08	4.53006e-06	7.83588	TNFRSF9	3604	tumor necrosis factor receptor superfamily, member 9
IL33_vs_Nontreated_HUVEC_24_hrs	ENSG00000003989	2.88171	6.18455	0.538335	0.591939	0.828236	-7.78342	SLC7A2	6542	solute carrier family 7 (cationic amino acid transporter, y+ system), member 2
IL33_vs_Nontreated_HUVEC_24_hrs	ENSG00000227879	2.8796	-3.21225	3.42858	0.000937304	0.0193533	-0.844777	PSPC1P1	642395	paraspeckle component 1 pseudogene 1
IL33_vs_Nontreated_HUVEC_24_hrs	ENSG00000112096	2.8647	6.11212	7.6367	5.82328e-11	1.35069e-08	13.8888	SOD2	6648	superoxide dismutase 2, mitochondrial
IL33_vs_Nontreated_HUVEC_24_hrs	ENSG00000224707	2.83389	-2.98368	3.23575	0.0017288	0.0302685	-1.34455	E2F3-IT1	100874268	E2F3 intronic transcript 1 (non-protein coding)
IL33_vs_Nontreated_HUVEC_24_hrs	ENSG00000136244	2.8067	-0.426095	4.66142	1.15194e-05	0.000652101	3.05688	IL6	3569	interleukin 6
IL33_vs_Nontreated_HUVEC_24_hrs	ENSG00000178081	2.78682	-2.10316	4.46458	2.44581e-05	0.00118712	2.13298	ULK4P3	89837	ULK4 pseudogene 3
IL33_vs_Nontreated_HUVEC_24_hrs	ENSG00000043462	2.77339	-4.04509	4.30318	4.47538e-05	0.00194205	1.68783	LCP2	3937	lymphocyte cytosolic protein 2 (SH2 domain containing leukocyte protein of 76kDa)
IL33_vs_Nontreated_HUVEC_24_hrs	ENSG00000112299	2.7723	-3.48306	3.12779	0.00241111	0.0383699	-1.59064	VNN1	8876	vanin 1
IL33_vs_Nontreated_HUVEC_24_hrs	ENSG00000100055	2.76754	-1.81381	3.66592	0.000427983	0.0106885	-0.197408	CYTH4	27128	cytohesin 4
IL33_vs_Nontreated_HUVEC_24_hrs	ENSG00000162078	2.74461	-0.0715879	6.1076	2.92143e-08	3.56142e-06	8.24728	ZG16B	124220	zymogen granule protein 16B
IL33_vs_Nontreated_HUVEC_24_hrs	ENSG00000279903	2.74461	-3.43335	4.73069	8.80253e-06	0.000521095	3.15296	AP006248.3
IL33_vs_Nontreated_HUVEC_24_hrs	ENSG00000153446	2.74461	-2.97643	3.26227	0.00159135	0.0284935	-1.28309	C16orf89	146556	chromosome 16 open reading frame 89
IL33_vs_Nontreated_HUVEC_24_hrs	ENSG00000184274	2.74219	-3.14522	2.76607	0.006957	0.0790048	-2.44846	LINC00315	246704	long intergenic non-protein coding RNA 315
IL33_vs_Nontreated_HUVEC_24_hrs	ENSG00000248690	2.73698	-2.05659	4.00323	0.000133005	0.00450381	0.846322	HAS2-AS1	594842	HAS2 antisense RNA 1
IL33_vs_Nontreated_HUVEC_24_hrs	ENSG00000185186	2.73698	-3.38481	3.40457	0.00101278	0.0205456	-0.898925	LINC00313	114038	long intergenic non-protein coding RNA 313
IL33_vs_Nontreated_HUVEC_24_hrs	ENSG00000227945	2.72795	-3.72741	3.64178	0.000464194	0.0112967	-0.224097	AL590006.1
IL33_vs_Nontreated_HUVEC_24_hrs	ENSG00000232946	2.72795	-3.09561	3.20172	0.00192143	0.0325959	-1.43117	AL354707.3
IL33_vs_Nontreated_HUVEC_24_hrs	ENSG00000278916	2.72613	-0.838244	4.19989	6.54525e-05	0.0025836	1.25733	CEP83-DT
IL33_vs_Nontreated_HUVEC_24_hrs	ENSG00000210112	2.71641	-2.24426	2.77606	0.00676426	0.0775891	-2.40357	MT-TM
IL33_vs_Nontreated_HUVEC_24_hrs	ENSG00000227507	2.70758	-1.24214	3.96719	0.000151138	0.00491176	0.74314	LTB	4050	lymphotoxin beta (TNF superfamily, member 3)
IL33_vs_Nontreated_HUVEC_24_hrs	ENSG00000118322	2.69001	-3.70234	3.45939	0.000848206	0.0179286	-0.751241	ATP10B	23120	ATPase, class V, type 10B
IL33_vs_Nontreated_HUVEC_24_hrs	ENSG00000171611	2.68998	-4.70585	4.63526	1.27444e-05	0.000701747	2.64861	PTCRA	171558	pre T-cell antigen receptor alpha
IL33_vs_Nontreated_HUVEC_24_hrs	ENSG00000274276	2.68841	-1.88579	4.13441	8.30616e-05	0.00312794	1.18152	CBSL
IL33_vs_Nontreated_HUVEC_24_hrs	ENSG00000204529	2.68841	-3.22884	3.49076	0.000765709	0.0166274	-0.681704	GUCY2EP	390226	guanylate cyclase 2E, pseudogene
IL33_vs_Nontreated_HUVEC_24_hrs	ENSG00000169122	2.67527	-0.239851	4.78836	7.02558e-06	0.000434293	3.14485	FAM110B	90362	family with sequence similarity 110, member B
IL33_vs_Nontreated_HUVEC_24_hrs	ENSG00000273312	2.66037	-4.02203	3.48337	0.000784431	0.0169218	-0.71537	AL121749.1
IL33_vs_Nontreated_HUVEC_24_hrs	ENSG00000196890	2.6571	-0.417554	4.49192	2.20526e-05	0.00109262	2.26469	HIST3H2BB	128312	histone cluster 3, H2bb
IL33_vs_Nontreated_HUVEC_24_hrs	ENSG00000183813	2.6571	-3.59881	2.7857	0.00658298	0.0766163	-2.4013	CCR4	1233	chemokine (C-C motif) receptor 4
IL33_vs_Nontreated_HUVEC_24_hrs	ENSG00000221869	2.65056	2.04917	12.5925	3.83513e-21	7.17991e-18	37.1934	CEBPD	1052	CCAAT/enhancer binding protein (C/EBP), delta
IL33_vs_Nontreated_HUVEC_24_hrs	ENSG00000073756	2.64147	2.17834	0.100255	0.920409	0.981366	-6.9974	PTGS2	5743	prostaglandin-endoperoxide synthase 2 (prostaglandin G/H synthase and cyclooxygenase)
IL33_vs_Nontreated_HUVEC_24_hrs	ENSG00000152463	2.63937	-3.374	2.83262	0.00576914	0.0700042	-2.26742	OLAH	55301	oleoyl-ACP hydrolase
IL33_vs_Nontreated_HUVEC_24_hrs	ENSG00000231563	2.63683	-0.910782	3.55004	0.000630131	0.0143865	-0.55258	AL139288.1
IL33_vs_Nontreated_HUVEC_24_hrs	ENSG00000264175	2.62873	-1.43689	3.17615	0.00207918	0.0345908	-1.50637	MIR3189	100422943	microRNA 3189
IL33_vs_Nontreated_HUVEC_24_hrs	ENSG00000213714	2.62633	-2.42875	3.44316	0.000894094	0.0186727	-0.79086	FAM209B	388799	family with sequence similarity 209, member B
IL33_vs_Nontreated_HUVEC_24_hrs	ENSG00000276462	2.62633	-4.16902	3.57815	0.000574095	0.0133396	-0.405919	BX255923.2
IL33_vs_Nontreated_HUVEC_24_hrs	ENSG00000260366	2.60235	-2.84591	2.88512	0.00495575	0.0637341	-2.17365	AC026803.1
IL33_vs_Nontreated_HUVEC_24_hrs	ENSG00000134321	2.59515	-2.15903	3.46173	0.000841754	0.017821	-0.696792	RSAD2	91543	radical S-adenosyl methionine domain containing 2
IL33_vs_Nontreated_HUVEC_24_hrs	ENSG00000184374	2.5908	-3.26071	4.1884	6.82568e-05	0.00268217	1.39169	COLEC10	10584	collectin sub-family member 10 (C-type lectin)
IL33_vs_Nontreated_HUVEC_24_hrs	ENSG00000277117	2.58683	-1.13079	6.85138	1.07994e-09	1.83106e-07	11.4713	FP565260.3
IL33_vs_Nontreated_HUVEC_24_hrs	ENSG00000284154	2.57928	-3.17611	3.1304	0.00239197	0.0381649	-1.57409	MIR3605	100500853	microRNA 3605
IL33_vs_Nontreated_HUVEC_24_hrs	ENSG00000165795	2.57438	0.476392	5.45067	4.80939e-07	4.30631e-05	5.76375	NDRG2	57447	NDRG family member 2
IL33_vs_Nontreated_HUVEC_24_hrs	ENSG00000143226	2.57438	-3.83428	4.54893	1.77507e-05	0.000917643	2.56847	FCGR2A	2212	Fc fragment of IgG, low affinity IIa, receptor (CD32)
IL33_vs_Nontreated_HUVEC_24_hrs	ENSG00000132938	2.57438	-3.32259	3.76508	0.000305508	0.00831503	0.127892	MTUS2	23281	microtubule associated tumor suppressor candidate 2
IL33_vs_Nontreated_HUVEC_24_hrs	ENSG00000157470	2.55638	1.19607	4.7504	8.15088e-06	0.000488866	3.10872	FAM81A	145773	family with sequence similarity 81, member A
IL33_vs_Nontreated_HUVEC_24_hrs	ENSG00000240254	2.55353	-3.33735	3.33513	0.00126459	0.0242464	-1.04896	B4GALT4-AS1	100874201	B4GALT4 antisense RNA 1
IL33_vs_Nontreated_HUVEC_24_hrs	ENSG00000285637	2.55353	-2.99597	3.32344	0.0013124	0.0248737	-1.11252	AL161449.2
IL33_vs_Nontreated_HUVEC_24_hrs	ENSG00000153902	2.55353	-3.11211	2.73892	0.00750668	0.0831573	-2.47279	LGI4	163175	leucine-rich repeat LGI family, member 4
IL33_vs_Nontreated_HUVEC_24_hrs	ENSG00000225886	2.55021	-3.53167	3.30591	0.00138723	0.0259523	-1.11731	AL445490.1
IL33_vs_Nontreated_HUVEC_24_hrs	ENSG00000237499	2.53981	-1.6016	3.74072	0.000332059	0.00886278	-0.0319583	AL357060.1
IL33_vs_Nontreated_HUVEC_24_hrs	ENSG00000185745	2.53231	1.11377	5.28191	1.01753e-06	8.08165e-05	5.39995	IFIT1	3434	interferon-induced protein with tetratricopeptide repeats 1
IL33_vs_Nontreated_HUVEC_24_hrs	ENSG00000275894	2.5305	-2.8413	2.88843	0.00490845	0.06325	-2.17912	AL021578.1
IL33_vs_Nontreated_HUVEC_24_hrs	ENSG00000285458	2.52862	-2.90737	2.94383	0.00417775	0.0563846	-2.05777	AC093827.5
IL33_vs_Nontreated_HUVEC_24_hrs	ENSG00000135114	2.52192	0.00407622	4.46135	2.47586e-05	0.00119949	2.33647	OASL	8638	2'-5'-oligoadenylate synthetase-like
IL33_vs_Nontreated_HUVEC_24_hrs	ENSG00000183092	2.50022	0.253017	3.97261	0.000148265	0.00484541	0.684002	BEGAIN	57596	brain-enriched guanylate kinase-associated
IL33_vs_Nontreated_HUVEC_24_hrs	ENSG00000231793	2.49782	-2.07681	3.2665	0.00157037	0.0283077	-1.23301	DOC2GP	390213	double C2-like domains, gamma, pseudogene
IL33_vs_Nontreated_HUVEC_24_hrs	ENSG00000287167	2.49352	-3.46882	2.49947	0.0143574	0.127691	-2.96829	AL133313.1
IL33_vs_Nontreated_HUVEC_24_hrs	ENSG00000141668	2.48888	-2.54804	5.12249	1.85323e-06	0.000138385	4.70449	CBLN2	147381	cerebellin 2 precursor
IL33_vs_Nontreated_HUVEC_24_hrs	ENSG00000173918	2.48881	0.487387	10.2686	1.45649e-16	8.12228e-14	27.1238	C1QTNF1	114897	C1q and tumor necrosis factor related protein 1
IL33_vs_Nontreated_HUVEC_24_hrs	ENSG00000157601	2.48858	1.67157	4.98075	3.84466e-06	0.000261736	4.09273	MX1	4599	MX dynamin-like GTPase 1
IL33_vs_Nontreated_HUVEC_24_hrs	ENSG00000227706	2.48701	-4.18229	4.22583	5.95215e-05	0.00241122	1.39263	AL713998.1
IL33_vs_Nontreated_HUVEC_24_hrs	ENSG00000173825	2.48248	-0.506253	4.64032	1.24979e-05	0.000693873	2.68197	TIGD3	220359	tigger transposable element derived 3
IL33_vs_Nontreated_HUVEC_24_hrs	ENSG00000163131	2.4599	1.76397	11.2599	1.53033e-18	1.4325e-15	31.6548	CTSS	1520	cathepsin S
IL33_vs_Nontreated_HUVEC_24_hrs	ENSG00000140379	2.45862	-0.303475	4.56608	1.6624e-05	0.000869693	2.67821	BCL2A1	597	BCL2-related protein A1
IL33_vs_Nontreated_HUVEC_24_hrs	ENSG00000287865	2.45616	-2.9812	2.89628	0.00479828	0.0620469	-2.15491	AC099552.5
IL33_vs_Nontreated_HUVEC_24_hrs	ENSG00000283265	2.45094	-3.47991	4.65996	1.15847e-05	0.000652981	2.8389	AL356234.3
IL33_vs_Nontreated_HUVEC_24_hrs	ENSG00000287513	2.44862	-3.1177	2.67314	0.00900592	0.0945694	-2.61859	AL133390.1
IL33_vs_Nontreated_HUVEC_24_hrs	ENSG00000135298	2.44425	-3.89696	4.48738	2.24357e-05	0.00110951	2.19895	ADGRB3
IL33_vs_Nontreated_HUVEC_24_hrs	ENSG00000261404	2.44425	-2.51187	3.15082	0.0022473	0.0365606	-1.56551	AC138627.1
IL33_vs_Nontreated_HUVEC_24_hrs	ENSG00000225950	2.44425	-2.58324	2.55023	0.0125553	0.11715	-2.86763	NTF4	4909	neurotrophin 4
IL33_vs_Nontreated_HUVEC_24_hrs	ENSG00000278925	2.44398	-4.00835	3.84653	0.000230675	0.00674227	0.291096	AC005753.1
IL33_vs_Nontreated_HUVEC_24_hrs	ENSG00000185633	2.43489	-0.626834	4.57743	1.59171e-05	0.000836049	2.65028	NDUFA4L2	56901	NADH dehydrogenase (ubiquinone) 1 alpha subcomplex, 4-like 2
IL33_vs_Nontreated_HUVEC_24_hrs	ENSG00000275793	2.43489	-1.85377	4.21028	6.30121e-05	0.00251194	1.42147	RIMBP3	85376	RIMS binding protein 3
IL33_vs_Nontreated_HUVEC_24_hrs	ENSG00000100739	2.43239	-2.42833	3.23041	0.00175775	0.0306272	-1.37315	BDKRB1	623	bradykinin receptor B1
IL33_vs_Nontreated_HUVEC_24_hrs	ENSG00000272109	2.40746	-2.61281	2.33529	0.0218808	0.167529	-3.27274	AC008906.2
IL33_vs_Nontreated_HUVEC_24_hrs	ENSG00000160223	2.40119	-1.15059	3.9835	0.000142655	0.00472094	0.796063	ICOSLG	23308	inducible T-cell co-stimulator ligand
IL33_vs_Nontreated_HUVEC_24_hrs	ENSG00000198771	2.38675	-3.42237	3.06026	0.00295766	0.0444242	-1.74232	RCSD1	92241	RCSD domain containing 1
IL33_vs_Nontreated_HUVEC_24_hrs	ENSG00000254337	2.38336	-2.7377	4.81804	6.25242e-06	0.000392988	3.46322	AC083967.1
IL33_vs_Nontreated_HUVEC_24_hrs	ENSG00000112041	2.38336	-2.58223	3.84878	0.000228879	0.00673182	0.37896	TULP1	7287	tubby like protein 1
IL33_vs_Nontreated_HUVEC_24_hrs	ENSG00000228407	2.38336	-3.37927	2.93913	0.00423564	0.0569021	-2.0468	AL139156.2
IL33_vs_Nontreated_HUVEC_24_hrs	ENSG00000287929	2.38249	-2.78008	3.66421	0.00043046	0.0107145	-0.14382	AL354953.1
IL33_vs_Nontreated_HUVEC_24_hrs	ENSG00000158104	2.37482	-0.460087	4.00784	0.000130842	0.00445373	0.769773	HPD	3242	4-hydroxyphenylpyruvate dioxygenase
IL33_vs_Nontreated_HUVEC_24_hrs	ENSG00000164972	2.37209	-2.21778	2.92663	0.00439304	0.0583586	-2.09571	C9orf24	84688	chromosome 9 open reading frame 24
IL33_vs_Nontreated_HUVEC_24_hrs	ENSG00000258951	2.37114	-2.11913	2.77164	0.00684898	0.078167	-2.41515	KRT18P7	100418877	keratin 18 pseudogene 7
IL33_vs_Nontreated_HUVEC_24_hrs	ENSG00000268903	2.3704	-2.20342	3.4932	0.000759629	0.0165502	-0.658554	AL627309.6
IL33_vs_Nontreated_HUVEC_24_hrs	ENSG00000185885	2.36533	-1.42257	5.39786	5.99011e-07	5.18154e-05	5.78027	IFITM1	8519	interferon induced transmembrane protein 1
IL33_vs_Nontreated_HUVEC_24_hrs	ENSG00000164690	2.36408	-0.277219	3.62569	0.00048992	0.0117698	-0.322706	SHH	6469	sonic hedgehog
IL33_vs_Nontreated_HUVEC_24_hrs	ENSG00000164761	2.35739	-0.90976	6.25009	1.56738e-08	2.03371e-06	9.15523	TNFRSF11B	4982	tumor necrosis factor receptor superfamily, member 11b
IL33_vs_Nontreated_HUVEC_24_hrs	ENSG00000279161	2.35557	-2.94291	2.52541	0.0134093	0.122545	-2.9221	AC093503.4
IL33_vs_Nontreated_HUVEC_24_hrs	ENSG00000159403	2.34883	1.59434	11.6492	2.61304e-19	3.42439e-16	33.1893	C1R	715	complement component 1, r subcomponent
IL33_vs_Nontreated_HUVEC_24_hrs	ENSG00000270761	2.34744	-2.8182	2.50936	0.0139889	0.125622	-2.9517	AL355353.1
IL33_vs_Nontreated_HUVEC_24_hrs	ENSG00000248187	2.34591	-2.25255	5.47145	4.41015e-07	4.02753e-05	5.94985	AC078850.1
IL33_vs_Nontreated_HUVEC_24_hrs	ENSG00000073282	2.34419	-0.168591	4.80848	6.49193e-06	0.000406094	3.43945	TP63	8626	tumor protein p63
IL33_vs_Nontreated_HUVEC_24_hrs	ENSG00000261504	2.34419	-3.62833	4.33943	3.91159e-05	0.00174063	1.8612	LINC01686
IL33_vs_Nontreated_HUVEC_24_hrs	ENSG00000234193	2.34419	-2.83977	3.64659	0.000456746	0.01119	-0.322409	AC013476.1
IL33_vs_Nontreated_HUVEC_24_hrs	ENSG00000230387	2.34419	-4.03671	3.61362	0.000510115	0.0121547	-0.271591	AL118508.1
IL33_vs_Nontreated_HUVEC_24_hrs	ENSG00000100290	2.34419	-0.984753	3.34872	0.00121111	0.0233963	-0.987341	BIK	638	BCL2-interacting killer (apoptosis-inducing)
IL33_vs_Nontreated_HUVEC_24_hrs	ENSG00000254862	2.34419	-2.5554	3.26467	0.00157941	0.0283925	-1.24093	AC100771.2
IL33_vs_Nontreated_HUVEC_24_hrs	ENSG00000236058	2.34159	-3.30728	2.52428	0.0134494	0.122868	-2.92455	RPL17P36	729340	ribosomal protein L17 pseudogene 36
IL33_vs_Nontreated_HUVEC_24_hrs	ENSG00000198535	2.31098	-1.49038	4.62302	1.33601e-05	0.000729516	2.94653	C2CD4A	145741	C2 calcium-dependent domain containing 4A
IL33_vs_Nontreated_HUVEC_24_hrs	ENSG00000172794	2.30971	0.221157	3.45822	0.000851434	0.0179642	-0.735215	RAB37	326624	RAB37, member RAS oncogene family
IL33_vs_Nontreated_HUVEC_24_hrs	ENSG00000213280	2.30462	-1.79003	3.16889	0.00212611	0.0350694	-1.5349	AC090114.1
IL33_vs_Nontreated_HUVEC_24_hrs	ENSG00000274372	2.30013	-1.1086	3.9165	0.000180687	0.00561115	0.585527	AC239803.3
IL33_vs_Nontreated_HUVEC_24_hrs	ENSG00000110076	2.30013	-2.82785	2.71682	0.00798277	0.0867447	-2.52027	NRXN2	9379	neurexin 2
IL33_vs_Nontreated_HUVEC_24_hrs	ENSG00000251303	2.30013	-2.99975	2.67569	0.00894313	0.0940985	-2.60623	CAB39P1
IL33_vs_Nontreated_HUVEC_24_hrs	ENSG00000267033	2.30013	-2.94949	2.56655	0.0120205	0.113698	-2.83101	AC020911.1
IL33_vs_Nontreated_HUVEC_24_hrs	ENSG00000184613	2.30013	-3.10876	2.96151	0.00396653	0.0543454	-1.97954	NELL2	4753	NEL-like 2 (chicken)
IL33_vs_Nontreated_HUVEC_24_hrs	ENSG00000264391	2.29297	-2.96897	2.68973	0.00860416	0.0915732	-2.58101	RN7SL208P
IL33_vs_Nontreated_HUVEC_24_hrs	ENSG00000204296	2.29014	-3.92214	2.82006	0.0059721	0.0715397	-2.29538	TSBP1
IL33_vs_Nontreated_HUVEC_24_hrs	ENSG00000280399	2.27327	-0.501558	3.38736	0.00107037	0.0213017	-0.951002	AC022497.1
IL33_vs_Nontreated_HUVEC_24_hrs	ENSG00000280417	2.27117	-1.5785	3.63117	0.000481014	0.0115913	-0.263031	AC096887.2
IL33_vs_Nontreated_HUVEC_24_hrs	ENSG00000281903	2.26537	-1.67883	3.19323	0.00197251	0.0332901	-1.47227	LINC02246
IL33_vs_Nontreated_HUVEC_24_hrs	ENSG00000287574	2.26413	-1.15153	3.32605	0.00130156	0.0247878	-1.11641	AC004938.2
IL33_vs_Nontreated_HUVEC_24_hrs	ENSG00000133106	2.26056	-2.47707	3.94853	0.00016143	0.00517704	0.770707	EPSTI1	94240	epithelial stromal interaction 1 (breast)
IL33_vs_Nontreated_HUVEC_24_hrs	ENSG00000253522	2.2442	-2.43665	7.9775	6.22909e-12	1.79011e-09	16.6289	MIR3142HG
IL33_vs_Nontreated_HUVEC_24_hrs	ENSG00000175841	2.24364	-4.01057	3.69105	0.000393137	0.0100828	-0.115557	FAM172BP	131909	family with sequence similarity 172, member B pseudogene
IL33_vs_Nontreated_HUVEC_24_hrs	ENSG00000262039	2.24364	-3.56004	2.8396	0.00564844	0.0690834	-2.25408	AC091180.5
IL33_vs_Nontreated_HUVEC_24_hrs	ENSG00000260167	2.23898	-1.52974	2.59816	0.0110432	0.107363	-2.76678	AC093249.2
IL33_vs_Nontreated_HUVEC_24_hrs	ENSG00000198829	2.23779	-2.15983	3.12167	0.00245646	0.0388556	-1.62871	SUCNR1	56670	succinate receptor 1
IL33_vs_Nontreated_HUVEC_24_hrs	ENSG00000259113	2.23522	-2.7743	2.07758	0.0407612	0.242256	-3.70733	AL118556.1
IL33_vs_Nontreated_HUVEC_24_hrs	ENSG00000272369	2.23264	-1.60849	2.60949	0.0107108	0.105617	-2.74974	AC008035.1
IL33_vs_Nontreated_HUVEC_24_hrs	ENSG00000236390	2.23068	-3.08325	1.99119	0.0497335	0.271871	-3.8479	AC092800.1
IL33_vs_Nontreated_HUVEC_24_hrs	ENSG00000137959	2.22081	-1.72084	2.46776	0.0158565	0.136939	-3.25685	IFI44L	10964	interferon-induced protein 44-like
IL33_vs_Nontreated_HUVEC_24_hrs	ENSG00000185338	2.21323	-0.625816	4.20467	6.43175e-05	0.00255418	1.50359	SOCS1	8651	suppressor of cytokine signaling 1
IL33_vs_Nontreated_HUVEC_24_hrs	ENSG00000288007	2.20877	-3.74477	2.51164	0.0139053	0.125114	-2.94247	AC092803.5
IL33_vs_Nontreated_HUVEC_24_hrs	ENSG00000207034	2.20647	-3.17478	1.7568	0.0827166	0.358987	-4.177	RF00019
IL33_vs_Nontreated_HUVEC_24_hrs	ENSG00000080709	2.19734	-1.38166	3.92399	0.000175997	0.00549806	0.670971	KCNN2	3781	potassium intermediate/small conductance calcium-activated channel, subfamily N, member 2
IL33_vs_Nontreated_HUVEC_24_hrs	ENSG00000203635	2.19527	-1.06801	4.21055	6.29485e-05	0.00251194	1.48468	AC144450.1
IL33_vs_Nontreated_HUVEC_24_hrs	ENSG00000090339	2.18137	2.51421	1.25894	0.211953	0.563001	-5.65301	ICAM1	3383	intercellular adhesion molecule 1
IL33_vs_Nontreated_HUVEC_24_hrs	ENSG00000267750	2.17858	0.836511	4.16932	7.31736e-05	0.00282041	1.26956	RUNDC3A-AS1
IL33_vs_Nontreated_HUVEC_24_hrs	ENSG00000222389	2.17613	-1.55836	2.9593	0.00399233	0.0546417	-1.98683	RNU2-28P
IL33_vs_Nontreated_HUVEC_24_hrs	ENSG00000172379	2.16576	3.61534	3.87354	0.000209987	0.00631888	0.432147	ARNT2	9915	aryl-hydrocarbon receptor nuclear translocator 2
IL33_vs_Nontreated_HUVEC_24_hrs	ENSG00000111335	2.16381	-0.471628	2.35174	0.0212037	0.164569	-3.33752	OAS2	4939	2'-5'-oligoadenylate synthetase 2, 69/71kDa
IL33_vs_Nontreated_HUVEC_24_hrs	ENSG00000128262	2.16166	-1.32065	3.17913	0.00206017	0.0344149	-1.46277	POM121L9P	29774	POM121 transmembrane nucleoporin-like 9, pseudogene
IL33_vs_Nontreated_HUVEC_24_hrs	ENSG00000267724	2.16128	-1.58467	2.58432	0.011462	0.109763	-2.79636	AC012254.3
IL33_vs_Nontreated_HUVEC_24_hrs	ENSG00000261115	2.16078	1.36905	3.86576	0.000215754	0.00644067	0.399556	TMEM178B	100507421	transmembrane protein 178B
IL33_vs_Nontreated_HUVEC_24_hrs	ENSG00000182870	2.15874	-0.727984	3.03425	0.00319739	0.0468176	-1.80278	GALNT9	50614	polypeptide N-acetylgalactosaminyltransferase 9
IL33_vs_Nontreated_HUVEC_24_hrs	ENSG00000165449	2.15576	1.3219	6.19325	2.01044e-08	2.54559e-06	8.92005	SLC16A9	220963	solute carrier family 16, member 9
IL33_vs_Nontreated_HUVEC_24_hrs	ENSG00000286585	2.1531	-1.83731	2.93152	0.00433089	0.0578261	-2.03353	AC104472.4
IL33_vs_Nontreated_HUVEC_24_hrs	ENSG00000244479	2.1531	-3.64226	2.64471	0.00973431	0.0990052	-2.67489	OR2A1-AS1
IL33_vs_Nontreated_HUVEC_24_hrs	ENSG00000247324	2.1531	-3.49494	2.38251	0.0194218	0.15595	-3.18673	AC010547.1
IL33_vs_Nontreated_HUVEC_24_hrs	ENSG00000167207	2.1531	-3.61626	3.27912	0.00150943	0.027531	-1.1987	NOD2	64127	nucleotide-binding oligomerization domain containing 2
IL33_vs_Nontreated_HUVEC_24_hrs	ENSG00000174944	2.1531	-3.57485	3.0973	0.00264505	0.0409975	-1.63817	P2RY14	9934	purinergic receptor P2Y, G-protein coupled, 14
IL33_vs_Nontreated_HUVEC_24_hrs	ENSG00000276408	2.1531	-2.81932	2.93447	0.00429374	0.0574764	-2.0301	AC025287.2
IL33_vs_Nontreated_HUVEC_24_hrs	ENSG00000259867	2.1531	-3.08439	2.59118	0.0112526	0.108671	-2.78218	AC105411.1
IL33_vs_Nontreated_HUVEC_24_hrs	ENSG00000023445	2.14775	2.59106	9.22815	1.84018e-14	8.03853e-12	22.5347	BIRC3	330	baculoviral IAP repeat containing 3
IL33_vs_Nontreated_HUVEC_24_hrs	ENSG00000115008	2.14498	-0.485148	3.57126	0.000587376	0.0135999	-0.369396	IL1A	3552	interleukin 1, alpha
IL33_vs_Nontreated_HUVEC_24_hrs	ENSG00000183729	2.142	-2.853	3.60245	0.000529488	0.0125026	-0.311775	NPBWR1	2831	neuropeptides B/W receptor 1
IL33_vs_Nontreated_HUVEC_24_hrs	ENSG00000273565	2.142	-3.50557	2.64556	0.00971191	0.0989694	-2.6689	AL691403.2
IL33_vs_Nontreated_HUVEC_24_hrs	ENSG00000260737	2.142	-3.43197	3.07102	0.00286352	0.0434822	-1.70033	LINC01227
IL33_vs_Nontreated_HUVEC_24_hrs	ENSG00000027869	2.13293	-0.198142	4.98126	3.27229e-06	0.000226896	4.1345	SH2D2A	9047	SH2 domain containing 2A
IL33_vs_Nontreated_HUVEC_24_hrs	ENSG00000265656	2.1305	-0.943725	2.71785	0.00795999	0.086601	-2.52327	AC106037.2
IL33_vs_Nontreated_HUVEC_24_hrs	ENSG00000101203	2.13036	-1.17271	3.75995	0.000310923	0.00844487	0.124586	COL20A1	57642	collagen, type XX, alpha 1
IL33_vs_Nontreated_HUVEC_24_hrs	ENSG00000286138	2.13036	-1.31158	3.21378	0.00185096	0.0318749	-1.35084	AC010336.8
IL33_vs_Nontreated_HUVEC_24_hrs	ENSG00000165409	2.13036	-2.1326	2.68649	0.00868116	0.0920442	-2.58328	TSHR	7253	thyroid stimulating hormone receptor
IL33_vs_Nontreated_HUVEC_24_hrs	ENSG00000160224	2.12513	-3.84986	2.69489	0.00848251	0.0907085	-2.5639	AIRE	326	autoimmune regulator
IL33_vs_Nontreated_HUVEC_24_hrs	ENSG00000268355	2.12457	-3.09118	3.108	0.00256067	0.040057	-1.61146	AC243960.3
IL33_vs_Nontreated_HUVEC_24_hrs	ENSG00000271825	2.11729	-2.88379	3.28283	0.00149192	0.0272307	-1.20272	AC019080.3
IL33_vs_Nontreated_HUVEC_24_hrs	ENSG00000262171	2.11121	-1.56779	3.04576	0.00308914	0.0457603	-1.81267	AC130651.1
IL33_vs_Nontreated_HUVEC_24_hrs	ENSG00000152578	2.10597	-3.3544	2.36993	0.0200517	0.158634	-3.21351	GRIA4	2893	glutamate receptor, ionotropic, AMPA 4
IL33_vs_Nontreated_HUVEC_24_hrs	ENSG00000287527	2.10189	-3.30505	3.13544	0.0023555	0.0378294	-1.54818	AC005753.3
IL33_vs_Nontreated_HUVEC_24_hrs	ENSG00000229558	2.10012	-3.51984	2.46316	0.0157859	0.13655	-3.03678	SACS-AS1	100506680	SACS antisense RNA 1
IL33_vs_Nontreated_HUVEC_24_hrs	ENSG00000286696	2.09956	-3.29373	2.02806	0.0456814	0.258704	-3.78439	AC090826.3
IL33_vs_Nontreated_HUVEC_24_hrs	ENSG00000108691	2.09698	1.96028	0.369722	0.712631	0.887524	-6.99072	CCL2	6347	chemokine (C-C motif) ligand 2
IL33_vs_Nontreated_HUVEC_24_hrs	ENSG00000251194	2.0943	-0.802705	3.05628	0.00299329	0.0448053	-1.7412	AL133330.1
IL33_vs_Nontreated_HUVEC_24_hrs	ENSG00000095587	2.08417	-1.76743	2.41415	0.0179148	0.148122	-3.12777	TLL2	7093	tolloid-like 2
IL33_vs_Nontreated_HUVEC_24_hrs	ENSG00000230943	2.08417	-3.26312	1.9212	0.0580537	0.296663	-3.94466	LINC02541
IL33_vs_Nontreated_HUVEC_24_hrs	ENSG00000188779	2.07769	-2.56804	2.17059	0.0327469	0.213111	-3.55709	SKOR1	390598	SKI family transcriptional corepressor 1
IL33_vs_Nontreated_HUVEC_24_hrs	ENSG00000251485	2.07658	-1.56611	2.63354	0.0100348	0.100771	-2.6976	AC068134.3
IL33_vs_Nontreated_HUVEC_24_hrs	ENSG00000235527	2.07428	-1.36427	3.07697	0.00281264	0.0428351	-1.70885	HIPK1-AS1
IL33_vs_Nontreated_HUVEC_24_hrs	ENSG00000201592	2.06936	-1.09404	2.6078	0.0107598	0.105981	-2.74743	RF00494
IL33_vs_Nontreated_HUVEC_24_hrs	ENSG00000262500	2.06681	-4.14812	3.17127	0.00211065	0.034975	-1.47448	MAPK8IP1P1
IL33_vs_Nontreated_HUVEC_24_hrs	ENSG00000200924	2.06681	-2.00008	2.30183	0.0237869	0.176018	-3.33292	RNU6-1048P
IL33_vs_Nontreated_HUVEC_24_hrs	ENSG00000225422	2.06567	-1.95321	3.11558	0.00250242	0.0393924	-1.60599	RBMS1P1	5938	RNA binding motif, single stranded interacting protein 1 pseudogene 1
IL33_vs_Nontreated_HUVEC_24_hrs	ENSG00000123610	2.06293	-3.05658	3.31911	0.00133052	0.0251246	-1.07233	TNFAIP6	7130	tumor necrosis factor, alpha-induced protein 6
IL33_vs_Nontreated_HUVEC_24_hrs	ENSG00000172346	2.05708	-2.34869	3.00172	0.00352244	0.0501543	-1.86936	CSDC2	27254	cold shock domain containing C2, RNA binding
IL33_vs_Nontreated_HUVEC_24_hrs	ENSG00000103316	2.05708	-1.81359	2.83714	0.00568829	0.0693923	-2.2514	CRYM	1428	crystallin, mu
IL33_vs_Nontreated_HUVEC_24_hrs	ENSG00000249961	2.05708	-2.69622	2.28779	0.0246291	0.180075	-3.36558	TERB1
IL33_vs_Nontreated_HUVEC_24_hrs	ENSG00000285667	2.04962	-0.638188	2.85126	0.00546299	0.0676358	-2.22568	AC012291.2
IL33_vs_Nontreated_HUVEC_24_hrs	ENSG00000261441	2.04431	-2.67177	2.07027	0.041457	0.244561	-3.71937	AC124068.2
IL33_vs_Nontreated_HUVEC_24_hrs	ENSG00000165323	2.01958	-0.806357	3.68607	0.000399827	0.010194	-0.0436406	FAT3	120114	FAT atypical cadherin 3
IL33_vs_Nontreated_HUVEC_24_hrs	ENSG00000128285	2.01858	-4.17584	2.21474	0.0294489	0.199911	-3.48606	MCHR1	2847	melanin-concentrating hormone receptor 1
IL33_vs_Nontreated_HUVEC_24_hrs	ENSG00000276851	2.01065	-2.30525	3.16715	0.00213753	0.0351618	-1.48042	AC002401.4
IL33_vs_Nontreated_HUVEC_24_hrs	ENSG00000207041	2.00786	-1.66732	2.65076	0.00957495	0.0980156	-2.66468	RNU6-3P
IL33_vs_Nontreated_HUVEC_24_hrs	ENSG00000115705	2.00759	-0.798056	3.18984	0.00199329	0.0335113	-1.3974	TPO	7173	thyroid peroxidase
IL33_vs_Nontreated_HUVEC_24_hrs	ENSG00000237263	2.00415	-2.26973	2.09832	0.0388408	0.235217	-3.68024	MAPK6P3
IL33_vs_Nontreated_HUVEC_24_hrs	ENSG00000019582	2.00011	-1.05335	4.24887	5.46915e-05	0.00226575	1.68426	CD74	972	CD74 molecule, major histocompatibility complex, class II invariant chain
IL33_vs_Nontreated_HUVEC_24_hrs	ENSG00000157782	1.99928	-1.94622	2.21578	0.029375	0.199564	-3.4853	CABP1	9478	calcium binding protein 1
IL33_vs_Nontreated_HUVEC_24_hrs	ENSG00000144802	1.99859	4.46513	15.8041	4.77437e-27	3.1284e-23	51.1065	NFKBIZ	64332	nuclear factor of kappa light polypeptide gene enhancer in B-cells inhibitor, zeta
IL33_vs_Nontreated_HUVEC_24_hrs	ENSG00000261189	1.99479	-1.14639	2.79186	0.00646932	0.0758322	-2.3548	AL031058.1
IL33_vs_Nontreated_HUVEC_24_hrs	ENSG00000223776	1.99368	-2.6063	2.19578	0.0308281	0.205966	-3.51517	LGALS8-AS1	100287902	LGALS8 antisense RNA 1
IL33_vs_Nontreated_HUVEC_24_hrs	ENSG00000216921	1.98771	-2.73935	1.93074	0.0568436	0.292648	-3.9282	FAM240C
IL33_vs_Nontreated_HUVEC_24_hrs	ENSG00000286134	1.98769	-3.55269	3.29341	0.00144304	0.0266728	-1.14883	AC114930.1
IL33_vs_Nontreated_HUVEC_24_hrs	ENSG00000054938	1.98769	-2.08273	3.26816	0.00156222	0.0282086	-1.20959	CHRDL2	25884	chordin-like 2
IL33_vs_Nontreated_HUVEC_24_hrs	ENSG00000272384	1.98769	-2.85045	3.17094	0.00211277	0.034975	-1.45215	AC016405.3
IL33_vs_Nontreated_HUVEC_24_hrs	ENSG00000236480	1.98769	-1.8542	2.91484	0.00454654	0.0600025	-2.08256	PKMP1	643586	pyruvate kinase, muscle pseudogene 1
IL33_vs_Nontreated_HUVEC_24_hrs	ENSG00000272468	1.98769	-1.60687	2.9089	0.00462576	0.0607116	-2.08611	AL021807.1
IL33_vs_Nontreated_HUVEC_24_hrs	ENSG00000237927	1.98769	-3.73915	2.74944	0.00728908	0.081567	-2.44623	AL078604.2
IL33_vs_Nontreated_HUVEC_24_hrs	ENSG00000188992	1.98769	-3.50886	2.58442	0.011459	0.109763	-2.79475	LIPI	149998	lipase, member I
IL33_vs_Nontreated_HUVEC_24_hrs	ENSG00000286675	1.98769	-4.25507	2.51931	0.0136271	0.123693	-2.93402	AC068700.2
IL33_vs_Nontreated_HUVEC_24_hrs	ENSG00000111796	1.98769	-3.19893	2.45982	0.0159235	0.137198	-3.04163	KLRB1	3820	killer cell lectin-like receptor subfamily B, member 1
IL33_vs_Nontreated_HUVEC_24_hrs	ENSG00000070729	1.98769	-2.9964	2.34474	0.0213681	0.165453	-3.26796	CNGB1	1258	cyclic nucleotide gated channel beta 1
IL33_vs_Nontreated_HUVEC_24_hrs	ENSG00000267212	1.98769	-2.95331	2.34227	0.021501	0.165943	-3.27052	AC018761.3
IL33_vs_Nontreated_HUVEC_24_hrs	ENSG00000250329	1.98769	-3.33873	2.14632	0.0346957	0.220047	-3.62455	KDELC1P1	100144494	KDEL (Lys-Asp-Glu-Leu) containing 1 pseudogene 1
IL33_vs_Nontreated_HUVEC_24_hrs	ENSG00000237501	1.98769	-3.84155	2.01952	0.0465788	0.261994	-3.81051	AC108667.1
IL33_vs_Nontreated_HUVEC_24_hrs	ENSG00000163874	1.98719	3.48673	12.0929	3.54676e-20	5.46827e-17	35.3869	ZC3H12A	80149	zinc finger CCCH-type containing 12A
IL33_vs_Nontreated_HUVEC_24_hrs	ENSG00000132259	1.9856	-3.44059	1.59139	0.115381	0.425934	-4.38848	CNGA4	1262	cyclic nucleotide gated channel alpha 4
IL33_vs_Nontreated_HUVEC_24_hrs	ENSG00000184530	1.98386	-3.05175	2.20687	0.0300145	0.202283	-3.51258	C6orf58	352999	chromosome 6 open reading frame 58
IL33_vs_Nontreated_HUVEC_24_hrs	ENSG00000276075	1.97747	-2.10151	2.51958	0.0136173	0.123693	-2.9294	AC027682.6
IL33_vs_Nontreated_HUVEC_24_hrs	ENSG00000248388	1.97463	-3.69619	2.0711	0.0413775	0.244313	-3.71459	AC093801.1
IL33_vs_Nontreated_HUVEC_24_hrs	ENSG00000254481	1.96711	-3.23522	3.00718	0.00346579	0.0496385	-1.8514	PTP4A2P2	5769	protein tyrosine phosphatase type IVA, member 2 pseudogene 2
IL33_vs_Nontreated_HUVEC_24_hrs	ENSG00000197046	1.96573	-1.04524	2.84778	0.00551768	0.0681665	-2.23673	SIGLEC15	284266	sialic acid binding Ig-like lectin 15
IL33_vs_Nontreated_HUVEC_24_hrs	ENSG00000253618	1.96173	-2.43312	2.45586	0.0160877	0.138294	-3.04927	GRPEL2-AS1
IL33_vs_Nontreated_HUVEC_24_hrs	ENSG00000104951	1.95647	0.142437	4.58914	1.52186e-05	0.000807448	2.84465	IL4I1	259307	interleukin 4 induced 1
IL33_vs_Nontreated_HUVEC_24_hrs	ENSG00000110848	1.95098	-3.6218	6.77254	1.53966e-09	2.50648e-07	11.3844	CD69	969	CD69 molecule
IL33_vs_Nontreated_HUVEC_24_hrs	ENSG00000127507	1.94918	-1.35251	2.87433	0.00511249	0.0649532	-2.177	ADGRE2
IL33_vs_Nontreated_HUVEC_24_hrs	ENSG00000188338	1.94918	-2.12806	2.40263	0.0184511	0.150937	-3.15263	SLC38A3	10991	solute carrier family 38, member 3
IL33_vs_Nontreated_HUVEC_24_hrs	ENSG00000121933	1.94413	-3.6782	3.35755	0.00117747	0.0229795	-0.99365	TMIGD3
IL33_vs_Nontreated_HUVEC_24_hrs	ENSG00000053918	1.94155	-2.41954	2.10289	0.038428	0.23376	-3.67579	KCNQ1	3784	potassium voltage-gated channel, KQT-like subfamily, member 1
IL33_vs_Nontreated_HUVEC_24_hrs	ENSG00000243055	1.93744	-2.78118	1.70849	0.0912426	0.376966	-4.24853	GK-AS1	100873902	GK antisense RNA 1
IL33_vs_Nontreated_HUVEC_24_hrs	ENSG00000231482	1.93508	-2.47451	3.11597	0.00249942	0.0393689	-1.60294	AC105450.1
IL33_vs_Nontreated_HUVEC_24_hrs	ENSG00000183833	1.93328	-1.66842	2.44678	0.0164708	0.140436	-3.06607	MAATS1	89876	MYCBP-associated, testis expressed 1
IL33_vs_Nontreated_HUVEC_24_hrs	ENSG00000183154	1.93252	-3.01177	1.75547	0.0827768	0.358987	-4.18019	AC138356.1
IL33_vs_Nontreated_HUVEC_24_hrs	ENSG00000248371	1.93029	-3.77039	3.95091	0.000160084	0.00514821	0.740498	LINC02056
IL33_vs_Nontreated_HUVEC_24_hrs	ENSG00000280649	1.92738	-2.38036	2.61325	0.0106024	0.104712	-2.74101	AC245100.8
IL33_vs_Nontreated_HUVEC_24_hrs	ENSG00000212549	1.92623	-3.96847	1.93754	0.0559949	0.29036	-3.93269	RNA5SP354	100873614	RNA, 5S ribosomal pseudogene 354
IL33_vs_Nontreated_HUVEC_24_hrs	ENSG00000225742	1.92455	-4.12496	2.23355	0.0281346	0.195532	-3.45991	LINC02036
IL33_vs_Nontreated_HUVEC_24_hrs	ENSG00000180044	1.92347	-2.22256	2.77633	0.0067591	0.0775639	-2.38719	C3orf80	401097	chromosome 3 open reading frame 80
IL33_vs_Nontreated_HUVEC_24_hrs	ENSG00000227392	1.92347	-1.7433	2.38964	0.0190729	0.15429	-3.20112	HPN-AS1	100128675	HPN antisense RNA 1
IL33_vs_Nontreated_HUVEC_24_hrs	ENSG00000143028	1.92347	-3.06393	2.21814	0.0292079	0.199152	-3.49168	SYPL2	284612	synaptophysin-like 2
IL33_vs_Nontreated_HUVEC_24_hrs	ENSG00000185101	1.92146	2.48379	6.80959	1.30348e-09	2.16229e-07	11.6641	ANO9	338440	anoctamin 9
IL33_vs_Nontreated_HUVEC_24_hrs	ENSG00000100767	1.91718	3.28961	15.5939	1.11756e-26	5.85827e-23	50.2443	PAPLN	89932	papilin, proteoglycan-like sulfated glycoprotein
IL33_vs_Nontreated_HUVEC_24_hrs	ENSG00000276436	1.91585	-2.44553	1.97574	0.0514235	0.277213	-3.86228	AL136301.1
IL33_vs_Nontreated_HUVEC_24_hrs	ENSG00000105825	1.90962	4.11951	0.057373	0.954401	0.991013	-7.68025	TFPI2	7980	tissue factor pathway inhibitor 2
IL33_vs_Nontreated_HUVEC_24_hrs	ENSG00000233208	1.90688	-4.24086	2.4442	0.0165809	0.141145	-3.07453	LINC00642	400238	long intergenic non-protein coding RNA 642
IL33_vs_Nontreated_HUVEC_24_hrs	ENSG00000105357	1.90435	3.00911	2.80825	0.00617595	0.0732783	-2.31824	MYH14	79784	myosin, heavy chain 14, non-muscle
IL33_vs_Nontreated_HUVEC_24_hrs	ENSG00000269892	1.90419	-1.91867	2.31714	0.0228972	0.172156	-3.30533	AC125494.2
IL33_vs_Nontreated_HUVEC_24_hrs	ENSG00000147443	1.90136	-3.78216	2.58984	0.0112933	0.108862	-2.78386	DOK2	9046	docking protein 2, 56kDa
IL33_vs_Nontreated_HUVEC_24_hrs	ENSG00000230882	1.90045	0.00904829	3.24082	0.00170169	0.0298735	-1.26901	AC005077.4
IL33_vs_Nontreated_HUVEC_24_hrs	ENSG00000257489	1.90045	-1.31581	3.0996	0.00262673	0.0407927	-1.62835	AC010203.1
IL33_vs_Nontreated_HUVEC_24_hrs	ENSG00000164627	1.90045	-2.59914	2.6902	0.0085929	0.0915156	-2.57438	KIF6	221458	kinesin family member 6
IL33_vs_Nontreated_HUVEC_24_hrs	ENSG00000117013	1.90045	-0.585784	3.3093	0.00137246	0.0257951	-1.09339	KCNQ4	9132	potassium voltage-gated channel, KQT-like subfamily, member 4
IL33_vs_Nontreated_HUVEC_24_hrs	ENSG00000168955	1.90045	-1.3844	3.06812	0.00288865	0.0436629	-1.70258	TM4SF20	79853	transmembrane 4 L six family member 20
IL33_vs_Nontreated_HUVEC_24_hrs	ENSG00000278416	1.90045	-1.52623	3.04529	0.00309353	0.0457717	-1.77541	PMS2P2
IL33_vs_Nontreated_HUVEC_24_hrs	ENSG00000286011	1.90045	-1.77516	2.96332	0.00394553	0.0541426	-1.96133	AC062037.3
IL33_vs_Nontreated_HUVEC_24_hrs	ENSG00000198354	1.90045	-3.9212	2.96164	0.00396498	0.0543454	-1.98516	DCAF12L2	340578	DDB1 and CUL4 associated factor 12-like 2
IL33_vs_Nontreated_HUVEC_24_hrs	ENSG00000231738	1.90045	-4.12376	2.78744	0.00655061	0.0764423	-2.36241	TSPAN19	144448	tetraspanin 19
IL33_vs_Nontreated_HUVEC_24_hrs	ENSG00000235838	1.90045	-4.3934	2.61648	0.0105103	0.104228	-2.73515	HSP90AB7P	644495	heat shock protein 90kDa alpha (cytosolic), class B member 7, pseudogene
IL33_vs_Nontreated_HUVEC_24_hrs	ENSG00000185668	1.90045	-4.22822	2.60121	0.0109527	0.106889	-2.76101	POU3F1	5453	POU class 3 homeobox 1
IL33_vs_Nontreated_HUVEC_24_hrs	ENSG00000237461	1.90045	-3.46775	2.54901	0.012596	0.117446	-2.88014	AL359710.1
IL33_vs_Nontreated_HUVEC_24_hrs	ENSG00000232906	1.90045	-2.35852	2.52674	0.0133621	0.122198	-2.91281	AC092685.1
IL33_vs_Nontreated_HUVEC_24_hrs	ENSG00000234832	1.90045	-2.38886	2.43486	0.016986	0.143337	-3.09469	AL096677.1
IL33_vs_Nontreated_HUVEC_24_hrs	ENSG00000228629	1.90045	-2.46678	2.2748	0.0254317	0.183716	-3.39267	AC092295.1
IL33_vs_Nontreated_HUVEC_24_hrs	ENSG00000201176	1.90045	-3.87226	2.20858	0.0298912	0.201816	-3.50811	RNU6-853P
IL33_vs_Nontreated_HUVEC_24_hrs	ENSG00000239726	1.90045	-3.56009	2.15015	0.0343794	0.219094	-3.59671	RN7SL688P
IL33_vs_Nontreated_HUVEC_24_hrs	ENSG00000225329	1.90045	-3.49065	2.13975	0.0352372	0.222118	-3.63311	LHFPL3-AS2	723809	LHFPL3 antisense RNA 2
IL33_vs_Nontreated_HUVEC_24_hrs	ENSG00000180152	1.90045	-2.86545	2.13271	0.0358282	0.224566	-3.62917	XIAPP3
IL33_vs_Nontreated_HUVEC_24_hrs	ENSG00000202379	1.90045	-3.09223	2.06067	0.0423869	0.247927	-3.75022	RF00156
IL33_vs_Nontreated_HUVEC_24_hrs	ENSG00000236081	1.8961	-4.02986	2.52179	0.013538	0.123334	-2.92107	ELFN1-AS1
IL33_vs_Nontreated_HUVEC_24_hrs	ENSG00000188013	1.89298	-1.51671	2.61616	0.0105194	0.104247	-2.72963	MEIS3P2	257468	Meis homeobox 3 pseudogene 2
IL33_vs_Nontreated_HUVEC_24_hrs	ENSG00000223886	1.89298	-3.24622	2.13267	0.0358312	0.224566	-3.6253	AC073073.1
IL33_vs_Nontreated_HUVEC_24_hrs	ENSG00000213809	1.8888	-4.26267	3.59221	0.000547867	0.0128351	-0.363201	KLRK1	22914	killer cell lectin-like receptor subfamily K, member 1
IL33_vs_Nontreated_HUVEC_24_hrs	ENSG00000028277	1.88222	1.20723	6.76904	1.564e-09	2.51488e-07	11.4723	POU2F2	5452	POU class 2 homeobox 2
IL33_vs_Nontreated_HUVEC_24_hrs	ENSG00000274020	1.87919	-0.222353	2.93087	0.00433903	0.0578764	-2.03424	LINC01138
IL33_vs_Nontreated_HUVEC_24_hrs	ENSG00000165379	1.87367	-3.5695	2.48344	0.0149729	0.131559	-2.99742	LRFN5	145581	leucine rich repeat and fibronectin type III domain containing 5
IL33_vs_Nontreated_HUVEC_24_hrs	ENSG00000256299	1.87367	-2.22305	2.02712	0.0457786	0.258925	-3.78844	AC073912.2
IL33_vs_Nontreated_HUVEC_24_hrs	ENSG00000127472	1.87192	-4.02387	4.45911	2.4969e-05	0.00120745	2.36981	PLA2G5	5322	phospholipase A2, group V
IL33_vs_Nontreated_HUVEC_24_hrs	ENSG00000246203	1.86732	-1.05115	3.01228	0.00341369	0.0490531	-1.8692	AL353807.3
IL33_vs_Nontreated_HUVEC_24_hrs	ENSG00000182545	1.8673	-3.95844	3.28423	0.00148536	0.0271487	-1.15575	RNASE10	338879	ribonuclease, RNase A family, 10 (non-active)
IL33_vs_Nontreated_HUVEC_24_hrs	ENSG00000278896	1.86705	-2.17029	2.14631	0.0346939	0.220047	-3.59884	AC025031.5
IL33_vs_Nontreated_HUVEC_24_hrs	ENSG00000198074	1.86705	2.56109	0.0465515	0.962994	0.993782	-5.62069	AKR1B10	57016	aldo-keto reductase family 1, member B10 (aldose reductase)
IL33_vs_Nontreated_HUVEC_24_hrs	ENSG00000168398	1.86683	2.23816	4.08115	0.000100664	0.00362918	1.16974	BDKRB2	624	bradykinin receptor B2
IL33_vs_Nontreated_HUVEC_24_hrs	ENSG00000162654	1.86683	-1.5708	4.76667	7.64865e-06	0.00046513	3.5192	GBP4	115361	guanylate binding protein 4
IL33_vs_Nontreated_HUVEC_24_hrs	ENSG00000235531	1.86422	-2.08496	3.21174	0.00186269	0.0319624	-1.37278	MSC-AS1
IL33_vs_Nontreated_HUVEC_24_hrs	ENSG00000164675	1.86217	-2.01639	2.29292	0.0243182	0.178688	-3.3498	IQUB	154865	IQ motif and ubiquitin domain containing
IL33_vs_Nontreated_HUVEC_24_hrs	ENSG00000142661	1.86117	0.238084	2.81497	0.00605922	0.0722859	-2.31991	MYOM3	127294	myomesin 3
IL33_vs_Nontreated_HUVEC_24_hrs	ENSG00000062524	1.85797	-2.14005	2.06943	0.0415381	0.244671	-3.73119	LTK	4058	leukocyte receptor tyrosine kinase
IL33_vs_Nontreated_HUVEC_24_hrs	ENSG00000189056	1.85278	-0.594339	2.41583	0.0178757	0.147986	-3.19037	RELN	5649	reelin
IL33_vs_Nontreated_HUVEC_24_hrs	ENSG00000267577	1.84921	-3.61089	2.10677	0.0380808	0.23265	-3.67247	AC010327.4
IL33_vs_Nontreated_HUVEC_24_hrs	ENSG00000213344	1.84042	-3.75523	2.37605	0.019743	0.157097	-3.20502	PCNPP3	729298	PEST containing nuclear protein pseudogene 3
IL33_vs_Nontreated_HUVEC_24_hrs	ENSG00000229344	1.83931	-0.0301229	3.48447	0.000781624	0.0168829	-0.62563	MTCO2P12
IL33_vs_Nontreated_HUVEC_24_hrs	ENSG00000228150	1.83835	-1.23677	2.52984	0.0132533	0.121591	-2.90486	AL357140.2
IL33_vs_Nontreated_HUVEC_24_hrs	ENSG00000226469	1.83755	-1.65469	2.12013	0.0369054	0.227919	-3.64788	ADAM1B	100420505	ADAM metallopeptidase domain 1B, pseudogene
IL33_vs_Nontreated_HUVEC_24_hrs	ENSG00000232489	1.83675	-2.25696	2.09884	0.0387934	0.235193	-3.67697	MFAP1P1	646755	microfibrillar-associated protein 1 pseudogene 1
IL33_vs_Nontreated_HUVEC_24_hrs	ENSG00000272514	1.83675	-3.31966	1.66659	0.0992779	0.395056	-4.30131	CFAP206
IL33_vs_Nontreated_HUVEC_24_hrs	ENSG00000224715	1.83221	-3.3459	2.00029	0.048656	0.2687	-3.84094	Z82186.1
IL33_vs_Nontreated_HUVEC_24_hrs	ENSG00000280435	1.8309	-0.82056	2.6483	0.00963966	0.0984	-2.66548	AC006058.4
IL33_vs_Nontreated_HUVEC_24_hrs	ENSG00000172828	1.8309	-1.32478	2.56201	0.0121673	0.114632	-2.84292	CES3	23491	carboxylesterase 3
IL33_vs_Nontreated_HUVEC_24_hrs	ENSG00000260103	1.8309	-3.15382	1.90261	0.0604722	0.30239	-3.98928	AC012435.1
IL33_vs_Nontreated_HUVEC_24_hrs	ENSG00000186469	1.83072	-0.478624	5.27458	9.96422e-07	7.93806e-05	5.35663	GNG2	54331	guanine nucleotide binding protein (G protein), gamma 2
IL33_vs_Nontreated_HUVEC_24_hrs	ENSG00000287626	1.83071	-2.97959	1.7484	0.0839998	0.361576	-4.18641	AL021978.1
IL33_vs_Nontreated_HUVEC_24_hrs	ENSG00000178226	1.82398	-1.26747	2.58539	0.0114292	0.109689	-2.79296	PRSS36	146547	protease, serine, 36
IL33_vs_Nontreated_HUVEC_24_hrs	ENSG00000230736	1.81917	-1.57302	2.33453	0.0219228	0.16766	-3.27574	AL021937.1
IL33_vs_Nontreated_HUVEC_24_hrs	ENSG00000170961	1.81719	0.639116	4.86909	5.11202e-06	0.000331649	3.897	HAS2	3037	hyaluronan synthase 2
IL33_vs_Nontreated_HUVEC_24_hrs	ENSG00000213816	1.81205	-1.76189	2.18136	0.0319139	0.210114	-3.55794	CNN2P4	647507	calponin 2 pseudogene 4
IL33_vs_Nontreated_HUVEC_24_hrs	ENSG00000178201	1.8105	-0.77235	2.77864	0.00671542	0.0773545	-2.38146	VN1R1	57191	vomeronasal 1 receptor 1
IL33_vs_Nontreated_HUVEC_24_hrs	ENSG00000225783	1.80642	0.710831	3.40609	0.00100783	0.0204769	-0.854966	MIAT	440823	myocardial infarction associated transcript (non-protein coding)
IL33_vs_Nontreated_HUVEC_24_hrs	ENSG00000240350	1.80626	-3.43472	2.27548	0.0253892	0.183623	-3.3971	AC017002.3
IL33_vs_Nontreated_HUVEC_24_hrs	ENSG00000258944	1.80028	-1.3368	2.52068	0.0135778	0.123568	-2.93271	AC004846.2
IL33_vs_Nontreated_HUVEC_24_hrs	ENSG00000056558	1.79949	2.13344	8.42609	7.75088e-13	2.67303e-10	18.8325	TRAF1	7185	TNF receptor-associated factor 1
IL33_vs_Nontreated_HUVEC_24_hrs	ENSG00000140479	1.79934	2.72514	5.64404	2.13619e-07	2.137e-05	6.77294	PCSK6	5046	proprotein convertase subtilisin/kexin type 6
IL33_vs_Nontreated_HUVEC_24_hrs	ENSG00000127561	1.79895	1.96005	4.61602	1.37249e-05	0.000746328	2.95228	SYNGR3	9143	synaptogyrin 3
IL33_vs_Nontreated_HUVEC_24_hrs	ENSG00000118503	1.79695	3.1873	12.0131	5.0728e-20	6.9978e-17	35.043	TNFAIP3	7128	tumor necrosis factor, alpha-induced protein 3
IL33_vs_Nontreated_HUVEC_24_hrs	ENSG00000240409	1.796	-1.94627	2.66383	0.00923884	0.0960151	-2.63075	MTATP8P1
IL33_vs_Nontreated_HUVEC_24_hrs	ENSG00000204969	1.796	-1.78447	2.65795	0.00938872	0.096734	-2.64235	PCDHA2	56146	protocadherin alpha 2
IL33_vs_Nontreated_HUVEC_24_hrs	ENSG00000267507	1.796	-3.32049	2.27474	0.0254352	0.183716	-3.40567	AC010327.3
IL33_vs_Nontreated_HUVEC_24_hrs	ENSG00000104888	1.796	-2.13321	2.27032	0.0257138	0.18495	-3.4069	SLC17A7	57030	solute carrier family 17 (vesicular glutamate transporter), member 7
IL33_vs_Nontreated_HUVEC_24_hrs	ENSG00000135502	1.796	-2.81155	2.21684	0.0292994	0.199458	-3.49451	SLC26A10	65012	solute carrier family 26, member 10
IL33_vs_Nontreated_HUVEC_24_hrs	ENSG00000252147	1.796	-2.97396	2.1187	0.03703	0.228098	-3.66065	RNY3P16
IL33_vs_Nontreated_HUVEC_24_hrs	ENSG00000235096	1.796	-3.59649	2.11819	0.0370745	0.228306	-3.68455	AC118555.1
IL33_vs_Nontreated_HUVEC_24_hrs	ENSG00000245479	1.796	-3.35328	2.07761	0.0407581	0.242256	-3.72222	LINC01585
IL33_vs_Nontreated_HUVEC_24_hrs	ENSG00000230881	1.796	-3.97745	2.6009	0.0109621	0.106889	-2.76829	AL445933.2
IL33_vs_Nontreated_HUVEC_24_hrs	ENSG00000144285	1.796	-4.06824	2.56171	0.012177	0.114636	-2.84205	SCN1A	6323	sodium channel, voltage-gated, type I, alpha subunit
IL33_vs_Nontreated_HUVEC_24_hrs	ENSG00000285094	1.796	-3.23005	2.24998	0.0270295	0.190698	-3.4358	LINC01488
IL33_vs_Nontreated_HUVEC_24_hrs	ENSG00000254480	1.796	-3.45396	2.15013	0.0343813	0.219094	-3.60835	AC015689.1
IL33_vs_Nontreated_HUVEC_24_hrs	ENSG00000229330	1.796	-3.43616	1.90199	0.0605546	0.302657	-3.99851	AC006947.1
IL33_vs_Nontreated_HUVEC_24_hrs	ENSG00000280367	1.79292	-1.51727	2.51947	0.0136212	0.123693	-2.92518	AP002364.1
IL33_vs_Nontreated_HUVEC_24_hrs	ENSG00000185105	1.78479	-2.46632	2.17755	0.0322065	0.211294	-3.54974	MYADML2	255275	myeloid-associated differentiation marker-like 2
IL33_vs_Nontreated_HUVEC_24_hrs	ENSG00000279660	1.78423	-2.32142	1.99861	0.0488415	0.269332	-3.83399	AC005703.6
IL33_vs_Nontreated_HUVEC_24_hrs	ENSG00000258427	1.78415	-2.20187	2.16259	0.0333777	0.214893	-3.57244	RBM8B	112846	RNA binding motif protein 8B pseudogene
IL33_vs_Nontreated_HUVEC_24_hrs	ENSG00000224893	1.77991	-4.08656	2.5692	0.0119357	0.1131	-2.82694	AL160162.1
IL33_vs_Nontreated_HUVEC_24_hrs	ENSG00000259790	1.77894	-2.40164	2.06121	0.0423341	0.247784	-3.73816	ANP32BP1	646791	acidic (leucine-rich) nuclear phosphoprotein 32 family, member B pseudogene 1
IL33_vs_Nontreated_HUVEC_24_hrs	ENSG00000181819	1.77894	-2.77719	1.88064	0.0634395	0.309637	-4.01948	KCTD9P2	643535	potassium channel tetramerization domain containing 9 pseudogene 2
IL33_vs_Nontreated_HUVEC_24_hrs	ENSG00000225506	1.77869	-2.07666	1.94768	0.0547494	0.286886	-3.91354	CYP4A22-AS1
IL33_vs_Nontreated_HUVEC_24_hrs	ENSG00000113296	1.77694	-2.6527	1.97827	0.0511325	0.276344	-3.86764	THBS4	7060	thrombospondin 4
IL33_vs_Nontreated_HUVEC_24_hrs	ENSG00000254887	1.77668	-3.92145	2.42896	0.0172462	0.144586	-3.12294	AC010247.1
IL33_vs_Nontreated_HUVEC_24_hrs	ENSG00000163347	1.77564	3.54307	5.19156	1.39956e-06	0.000106019	5.0996	CLDN1	9076	claudin 1
IL33_vs_Nontreated_HUVEC_24_hrs	ENSG00000226887	1.77543	-0.416122	2.71036	0.00812718	0.08793	-2.53081	ERVMER34-1	100288413	endogenous retrovirus group MER34, member 1
IL33_vs_Nontreated_HUVEC_24_hrs	ENSG00000267452	1.76395	-3.34488	2.22343	0.0288353	0.198261	-3.47782	LINC02073
IL33_vs_Nontreated_HUVEC_24_hrs	ENSG00000201208	1.76395	-2.3308	1.95665	0.0536669	0.283991	-3.90276	RF00019
IL33_vs_Nontreated_HUVEC_24_hrs	ENSG00000100351	1.76395	-4.3277	2.73528	0.00758324	0.0837929	-2.47779	GRAP2	9402	GRB2-related adaptor protein 2
IL33_vs_Nontreated_HUVEC_24_hrs	ENSG00000261461	1.76086	-2.38988	1.89216	0.0618687	0.305227	-3.99351	UBE2MP1	606551	ubiquitin-conjugating enzyme E2M pseudogene 1
IL33_vs_Nontreated_HUVEC_24_hrs	ENSG00000251450	1.75854	-3.02231	2.63618	0.00996315	0.100351	-2.68882	RASGRF2-AS1
IL33_vs_Nontreated_HUVEC_24_hrs	ENSG00000154736	1.7581	-4.12783	2.7081	0.00817815	0.0883186	-2.53566	ADAMTS5	11096	ADAM metallopeptidase with thrombospondin type 1 motif, 5
IL33_vs_Nontreated_HUVEC_24_hrs	ENSG00000139890	1.7581	-1.71252	2.4486	0.0163934	0.140004	-3.06304	REM2	161253	RAS (RAD and GEM)-like GTP binding 2
IL33_vs_Nontreated_HUVEC_24_hrs	ENSG00000230623	1.75488	-2.22054	2.49431	0.0145531	0.129038	-2.97827	AC104461.1
IL33_vs_Nontreated_HUVEC_24_hrs	ENSG00000198821	1.75488	-3.27095	2.29954	0.0239222	0.176551	-3.34285	CD247	919	CD247 molecule
IL33_vs_Nontreated_HUVEC_24_hrs	ENSG00000274997	1.75488	-2.87202	2.2588	0.0264517	0.188243	-3.42001	HIST1H2AH	85235	histone cluster 1, H2ah
IL33_vs_Nontreated_HUVEC_24_hrs	ENSG00000130528	1.75488	-2.77862	2.24604	0.0272909	0.191871	-3.4397	HRC	3270	histidine rich calcium binding protein
IL33_vs_Nontreated_HUVEC_24_hrs	ENSG00000254788	1.75488	-3.10256	2.00366	0.0482866	0.267454	-3.84053	CKLF-CMTM1	100529251	CKLF-CMTM1 readthrough
IL33_vs_Nontreated_HUVEC_24_hrs	ENSG00000286084	1.75488	-2.6719	1.87789	0.0638208	0.310495	-4.04593	AL096794.1
IL33_vs_Nontreated_HUVEC_24_hrs	ENSG00000272121	1.75488	-2.88689	3.00154	0.00352429	0.0501543	-1.86603	AC006058.3
IL33_vs_Nontreated_HUVEC_24_hrs	ENSG00000237732	1.75488	-3.64732	2.8527	0.00544039	0.0675154	-2.21497	CT75
IL33_vs_Nontreated_HUVEC_24_hrs	ENSG00000189167	1.75488	-3.48095	2.43071	0.0171685	0.144307	-3.12047	ZAR1L	646799	zygote arrest 1-like
IL33_vs_Nontreated_HUVEC_24_hrs	ENSG00000158806	1.75488	-3.4772	2.26484	0.0260624	0.186638	-3.4213	NPM2	10361	nucleophosmin/nucleoplasmin 2
IL33_vs_Nontreated_HUVEC_24_hrs	ENSG00000239605	1.75488	-2.40284	2.25325	0.0268136	0.189583	-3.42855	STPG4
IL33_vs_Nontreated_HUVEC_24_hrs	ENSG00000111305	1.75488	-2.90968	2.18762	0.0314381	0.208342	-3.54456	GSG1	83445	germ cell associated 1
IL33_vs_Nontreated_HUVEC_24_hrs	ENSG00000203907	1.75488	-2.82259	2.18027	0.0319975	0.210506	-3.59807	OOEP	441161	oocyte expressed protein
IL33_vs_Nontreated_HUVEC_24_hrs	ENSG00000121905	1.75488	-2.45109	1.92334	0.0577802	0.295896	-3.98451	HPCA	3208	hippocalcin
IL33_vs_Nontreated_HUVEC_24_hrs	ENSG00000126218	1.7522	-2.52259	1.93628	0.0561521	0.290897	-3.92922	F10	2159	coagulation factor X
IL33_vs_Nontreated_HUVEC_24_hrs	ENSG00000224287	1.7511	-1.30138	2.44721	0.0164526	0.140326	-3.06549	MSL3P1	151507	male-specific lethal 3 homolog (Drosophila) pseudogene 1
IL33_vs_Nontreated_HUVEC_24_hrs	ENSG00000186827	1.7432	-3.21834	2.05514	0.0429307	0.249603	-3.79243	TNFRSF4	7293	tumor necrosis factor receptor superfamily, member 4
IL33_vs_Nontreated_HUVEC_24_hrs	ENSG00000012779	1.74203	-3.89545	1.93789	0.0559519	0.290281	-3.93374	ALOX5	240	arachidonate 5-lipoxygenase
IL33_vs_Nontreated_HUVEC_24_hrs	ENSG00000231066	1.74092	-1.63692	1.82523	0.0714734	0.330566	-4.1149	NPM1P9	392428	nucleophosmin 1 (nucleolar phosphoprotein B23, numatrin) pseudogene 9
IL33_vs_Nontreated_HUVEC_24_hrs	ENSG00000238713	1.736	-3.50423	1.89787	0.0611023	0.303923	-4.00498	RF00019
IL33_vs_Nontreated_HUVEC_24_hrs	ENSG00000065361	1.736	2.55241	0.802916	0.424558	0.733095	-5.33409	ERBB3	2065	v-erb-b2 avian erythroblastic leukemia viral oncogene homolog 3
IL33_vs_Nontreated_HUVEC_24_hrs	ENSG00000196553	1.73578	-2.96443	2.09941	0.0387418	0.235044	-3.68503	CCDC196
IL33_vs_Nontreated_HUVEC_24_hrs	ENSG00000244256	1.73578	-3.59725	1.64796	0.103078	0.402396	-4.35131	RN7SL130P
IL33_vs_Nontreated_HUVEC_24_hrs	ENSG00000243560	1.73513	-2.90721	1.8353	0.0699539	0.326095	-4.06958	RN7SL364P
IL33_vs_Nontreated_HUVEC_24_hrs	ENSG00000104804	1.7306	-2.79472	2.14536	0.0347726	0.220408	-3.61468	TULP2	7288	tubby like protein 2
IL33_vs_Nontreated_HUVEC_24_hrs	ENSG00000126709	1.72607	2.06112	4.75647	8.24274e-06	0.000493247	3.37123	IFI6	2537	interferon, alpha-inducible protein 6
IL33_vs_Nontreated_HUVEC_24_hrs	ENSG00000105376	1.72601	0.268282	3.0695	0.00287668	0.0435826	-1.70248	ICAM5	7087	intercellular adhesion molecule 5, telencephalin
IL33_vs_Nontreated_HUVEC_24_hrs	ENSG00000272911	1.72004	-2.70307	1.72652	0.0878813	0.369374	-4.21762	AC005696.3
IL33_vs_Nontreated_HUVEC_24_hrs	ENSG00000272848	1.71721	-2.37181	2.18517	0.0316235	0.209048	-3.53333	AL135910.1
IL33_vs_Nontreated_HUVEC_24_hrs	ENSG00000166359	1.71263	0.621583	3.56779	0.000594168	0.0137088	-0.392024	WDR88	126248	WD repeat domain 88
IL33_vs_Nontreated_HUVEC_24_hrs	ENSG00000244921	1.71155	-0.416852	3.29239	0.00144768	0.0267209	-1.15665	MTCYBP18
IL33_vs_Nontreated_HUVEC_24_hrs	ENSG00000103534	1.70824	0.802355	2.56516	0.0120652	0.113874	-2.83915	TMC5	79838	transmembrane channel-like 5
IL33_vs_Nontreated_HUVEC_24_hrs	ENSG00000230583	1.70824	-2.32179	2.15279	0.0341649	0.218139	-3.59107	GTF2IRD1P1	729156	GTF2I repeat domain containing 1 pseusogene 1
IL33_vs_Nontreated_HUVEC_24_hrs	ENSG00000250948	1.70824	-3.62851	2.06237	0.0422208	0.247342	-3.7448	AC091180.4
IL33_vs_Nontreated_HUVEC_24_hrs	ENSG00000236545	1.70824	-3.17245	1.70767	0.0913416	0.377182	-4.2483	AP001619.2
IL33_vs_Nontreated_HUVEC_24_hrs	ENSG00000251703	1.70824	-3.27266	1.66338	0.0999146	0.396403	-4.30259	RNU6-998P
IL33_vs_Nontreated_HUVEC_24_hrs	ENSG00000108576	1.70769	-1.79178	2.03398	0.0450669	0.256445	-3.81654	SLC6A4	6532	solute carrier family 6 (neurotransmitter transporter), member 4
IL33_vs_Nontreated_HUVEC_24_hrs	ENSG00000255091	1.70674	-3.7073	2.6449	0.00972939	0.0989936	-2.68999	AC087442.1
IL33_vs_Nontreated_HUVEC_24_hrs	ENSG00000187123	1.70471	0.879309	7.12979	3.06269e-10	6.17486e-08	13.0983	LYPD6	130574	LY6/PLAUR domain containing 6
IL33_vs_Nontreated_HUVEC_24_hrs	ENSG00000260509	1.70239	-3.72178	1.91657	0.0586478	0.298086	-3.97585	AL590787.1
IL33_vs_Nontreated_HUVEC_24_hrs	ENSG00000242889	1.70239	-3.22429	1.89624	0.06132	0.304257	-4.00508	RN7SL449P
IL33_vs_Nontreated_HUVEC_24_hrs	ENSG00000164398	1.70239	-3.66961	1.71185	0.0905653	0.375588	-4.23675	ACSL6	23305	acyl-CoA synthetase long-chain family member 6
IL33_vs_Nontreated_HUVEC_24_hrs	ENSG00000165949	1.69764	2.01647	3.25973	0.00164331	0.0290867	-1.403	IFI27	3429	interferon, alpha-inducible protein 27
IL33_vs_Nontreated_HUVEC_24_hrs	ENSG00000224034	1.69401	-2.41143	2.59125	0.0112505	0.108671	-2.78086	LINC02561
IL33_vs_Nontreated_HUVEC_24_hrs	ENSG00000175985	1.69401	-1.82197	1.97456	0.0515602	0.277493	-3.89695	PLEKHD1	400224	pleckstrin homology domain containing, family D (with coiled-coil domains) member 1
IL33_vs_Nontreated_HUVEC_24_hrs	ENSG00000264345	1.69092	-4.19285	2.96733	0.00389918	0.0537577	-1.95471	LINC01894
IL33_vs_Nontreated_HUVEC_24_hrs	ENSG00000188488	1.68885	-2.69762	1.89308	0.0617444	0.305056	-4.02336	SERPINA5	5104	serpin peptidase inhibitor, clade A (alpha-1 antiproteinase, antitrypsin), member 5
IL33_vs_Nontreated_HUVEC_24_hrs	ENSG00000261786	1.68864	0.158716	2.37178	0.0199584	0.158183	-3.23001	AC006058.1
IL33_vs_Nontreated_HUVEC_24_hrs	ENSG00000124839	1.68863	0.269863	2.7434	0.00741327	0.082436	-2.47189	RAB17	64284	RAB17, member RAS oncogene family
IL33_vs_Nontreated_HUVEC_24_hrs	ENSG00000235082	1.6871	-1.94034	2.05406	0.0430373	0.249811	-3.75548	SUMO1P3	474338	SUMO1 pseudogene 3 (functional)
IL33_vs_Nontreated_HUVEC_24_hrs	ENSG00000275084	1.6871	-1.9759	1.90702	0.0598905	0.300772	-3.9894	SNORD91B	692208	small nucleolar RNA, C/D box 91B
IL33_vs_Nontreated_HUVEC_24_hrs	ENSG00000143387	1.68688	2.51339	10.7892	1.31979e-17	9.88335e-15	29.5597	CTSK	1513	cathepsin K
IL33_vs_Nontreated_HUVEC_24_hrs	ENSG00000228201	1.68685	-2.97853	1.80287	0.0749465	0.33912	-4.12797	AL022341.1
IL33_vs_Nontreated_HUVEC_24_hrs	ENSG00000109321	1.68681	3.14828	3.20576	0.00189756	0.0324006	-1.35493	AREG	374	amphiregulin
IL33_vs_Nontreated_HUVEC_24_hrs	ENSG00000106823	1.68381	-0.967272	2.23811	0.027824	0.194006	-3.45288	ECM2	1842	extracellular matrix protein 2, female organ and adipocyte specific
IL33_vs_Nontreated_HUVEC_24_hrs	ENSG00000228444	1.68307	-2.713	1.84496	0.0685208	0.322198	-4.06401	AL137244.1
IL33_vs_Nontreated_HUVEC_24_hrs	ENSG00000124701	1.68145	-2.34547	1.77177	0.0800111	0.35263	-4.17856	APOBEC2	10930	apolipoprotein B mRNA editing enzyme, catalytic polypeptide-like 2
IL33_vs_Nontreated_HUVEC_24_hrs	ENSG00000250906	1.68061	-3.00687	2.25204	0.0268935	0.189943	-3.42956	AC131953.1
IL33_vs_Nontreated_HUVEC_24_hrs	ENSG00000206838	1.67151	-2.15217	1.91405	0.0589741	0.298977	-3.95978	SNORA5A	654319	small nucleolar RNA, H/ACA box 5A
IL33_vs_Nontreated_HUVEC_24_hrs	ENSG00000285816	1.66954	-1.80672	2.29366	0.0242735	0.178424	-3.35184	AP000944.2
IL33_vs_Nontreated_HUVEC_24_hrs	ENSG00000132530	1.65683	-2.50969	4.43471	2.73772e-05	0.00129992	2.34431	XAF1	54739	XIAP associated factor 1
IL33_vs_Nontreated_HUVEC_24_hrs	ENSG00000272892	1.65571	-1.77816	2.0272	0.0457707	0.258925	-3.80614	AL133551.1
IL33_vs_Nontreated_HUVEC_24_hrs	ENSG00000256682	1.65546	-2.52516	1.55836	0.122859	0.440554	-4.44008	AC006518.2
IL33_vs_Nontreated_HUVEC_24_hrs	ENSG00000151883	1.65409	-1.08621	3.51164	0.00071509	0.0159362	-0.528792	PARP8	79668	poly (ADP-ribose) polymerase family, member 8
IL33_vs_Nontreated_HUVEC_24_hrs	ENSG00000105963	1.65117	0.318652	2.62543	0.0102584	0.102388	-2.73146	ADAP1	11033	ArfGAP with dual PH domains 1
IL33_vs_Nontreated_HUVEC_24_hrs	ENSG00000189398	1.64913	-3.8635	2.83106	0.0057878	0.0701895	-2.26391	OR7E12P	10821	olfactory receptor, family 7, subfamily E, member 12 pseudogene
IL33_vs_Nontreated_HUVEC_24_hrs	ENSG00000108958	1.64912	-2.59921	1.7961	0.0760261	0.341833	-4.13179	AC130689.1
IL33_vs_Nontreated_HUVEC_24_hrs	ENSG00000253213	1.64862	-1.56073	2.03364	0.0451023	0.256445	-3.7915	AC010306.1
IL33_vs_Nontreated_HUVEC_24_hrs	ENSG00000201388	1.64531	-2.83288	1.72728	0.087744	0.369263	-4.22509	SNORA68B
IL33_vs_Nontreated_HUVEC_24_hrs	ENSG00000220744	1.64531	-3.08244	1.84816	0.0680521	0.320973	-4.07217	RPL5P18	389428	ribosomal protein L5 pseudogene 18
IL33_vs_Nontreated_HUVEC_24_hrs	ENSG00000228613	1.64469	-1.46585	2.80283	0.00627158	0.0740776	-2.32746	AC141930.1
IL33_vs_Nontreated_HUVEC_24_hrs	ENSG00000187689	1.64311	-0.932521	0.52397	0.601843	0.832905	-5.42662	AMTN	401138	amelotin
IL33_vs_Nontreated_HUVEC_24_hrs	ENSG00000245281	1.63946	-2.19809	1.80613	0.0744327	0.338108	-4.14117	AC124242.1
IL33_vs_Nontreated_HUVEC_24_hrs	ENSG00000263388	1.63946	-3.75599	1.59785	0.113782	0.422829	-4.38051	AC002347.2
IL33_vs_Nontreated_HUVEC_24_hrs	ENSG00000125726	1.63905	-0.774436	2.62997	0.0101327	0.101532	-2.71366	CD70	970	CD70 molecule
IL33_vs_Nontreated_HUVEC_24_hrs	ENSG00000186517	1.62877	0.415022	2.59826	0.0110402	0.107363	-2.77231	ARHGAP30	257106	Rho GTPase activating protein 30
IL33_vs_Nontreated_HUVEC_24_hrs	ENSG00000258813	1.62822	-2.11197	1.8548	0.0670872	0.319224	-4.06749	AL442663.3
IL33_vs_Nontreated_HUVEC_24_hrs	ENSG00000153233	1.62583	-3.26541	2.72586	0.00778477	0.0854792	-2.52257	PTPRR	5801	protein tyrosine phosphatase, receptor type, R
IL33_vs_Nontreated_HUVEC_24_hrs	ENSG00000251179	1.62348	-2.29186	1.91483	0.0588732	0.298639	-3.97689	TMEM92-AS1
IL33_vs_Nontreated_HUVEC_24_hrs	ENSG00000260658	1.62298	-2.67813	1.75664	0.0825753	0.358506	-4.19785	AC138305.1
IL33_vs_Nontreated_HUVEC_24_hrs	ENSG00000137473	1.62098	-2.93987	3.65802	0.000439523	0.0108678	-0.107994	TTC29	83894	tetratricopeptide repeat domain 29
IL33_vs_Nontreated_HUVEC_24_hrs	ENSG00000267325	1.61589	-2.87187	2.66696	0.00915996	0.0955518	-2.63215	LINC01415
IL33_vs_Nontreated_HUVEC_24_hrs	ENSG00000261040	1.61569	-0.728872	2.44995	0.0163362	0.139652	-3.06798	WFDC21P
IL33_vs_Nontreated_HUVEC_24_hrs	ENSG00000223956	1.61395	-2.27247	1.85125	0.0676013	0.319919	-4.06832	LINC01767
IL33_vs_Nontreated_HUVEC_24_hrs	ENSG00000236095	1.61161	-1.12936	1.89914	0.0609327	0.303693	-4.03671	AL807757.2
IL33_vs_Nontreated_HUVEC_24_hrs	ENSG00000233924	1.59377	-3.03116	1.57884	0.118082	0.431711	-4.42336	RPSAP13	3923	ribosomal protein SA pseudogene 13
IL33_vs_Nontreated_HUVEC_24_hrs	ENSG00000228043	1.59363	-0.86037	2.55967	0.0122435	0.11506	-2.84686	AC114763.1
IL33_vs_Nontreated_HUVEC_24_hrs	ENSG00000008517	1.59313	1.42719	4.29382	4.6333e-05	0.00198754	1.85076	IL32	9235	interleukin 32
IL33_vs_Nontreated_HUVEC_24_hrs	ENSG00000164251	1.59021	6.03298	16.0355	1.78213e-26	7.78495e-23	49.6281	F2RL1	2150	coagulation factor II (thrombin) receptor-like 1
IL33_vs_Nontreated_HUVEC_24_hrs	ENSG00000199436	1.58966	-2.87587	1.53839	0.127663	0.448774	-4.47587	SNORD9	692053	small nucleolar RNA, C/D box 9
IL33_vs_Nontreated_HUVEC_24_hrs	ENSG00000134326	1.58912	-0.91234	2.7931	0.0064467	0.0756703	-2.3901	CMPK2	129607	cytidine monophosphate (UMP-CMP) kinase 2, mitochondrial
IL33_vs_Nontreated_HUVEC_24_hrs	ENSG00000286658	1.58793	-3.83826	2.30645	0.0235151	0.174588	-3.33605	AC005153.1
IL33_vs_Nontreated_HUVEC_24_hrs	ENSG00000233868	1.58793	-2.95189	1.69593	0.0935543	0.381738	-4.26123	AC009302.1
IL33_vs_Nontreated_HUVEC_24_hrs	ENSG00000226026	1.58793	-2.93426	1.60059	0.113173	0.42117	-4.40232	AC092802.1
IL33_vs_Nontreated_HUVEC_24_hrs	ENSG00000239670	1.58726	-3.1238	2.22262	0.0288918	0.198508	-3.4833	AL355864.2
IL33_vs_Nontreated_HUVEC_24_hrs	ENSG00000234998	1.58706	-4.01943	2.27535	0.0253972	0.18363	-3.39717	AC244453.3
IL33_vs_Nontreated_HUVEC_24_hrs	ENSG00000237328	1.58706	-2.90038	1.60058	0.113174	0.42117	-4.38272	RAI1-AS1	100861516	RAI1 antisense RNA 1
IL33_vs_Nontreated_HUVEC_24_hrs	ENSG00000285766	1.58706	-3.25973	1.44844	0.151168	0.486688	-4.55998	AC092042.4
IL33_vs_Nontreated_HUVEC_24_hrs	ENSG00000224057	1.58505	-2.3264	2.01494	0.0470671	0.263596	-3.82877	EGFR-AS1	100507500	EGFR antisense RNA 1
IL33_vs_Nontreated_HUVEC_24_hrs	ENSG00000258876	1.58505	-3.07573	1.60439	0.112332	0.419988	-4.38374	TGFB3-AS1
IL33_vs_Nontreated_HUVEC_24_hrs	ENSG00000273454	1.58505	-2.82452	1.38443	0.169873	0.512592	-4.6298	AC112503.2
IL33_vs_Nontreated_HUVEC_24_hrs	ENSG00000228463	1.58222	-2.35046	1.79803	0.0757181	0.341254	-4.1383	AP006222.1
IL33_vs_Nontreated_HUVEC_24_hrs	ENSG00000174715	1.58222	-2.54011	1.58579	0.116494	0.428457	-4.40161	PPIAP72
IL33_vs_Nontreated_HUVEC_24_hrs	ENSG00000248394	1.58222	-2.78203	1.45154	0.150304	0.485579	-4.56377	FOSL1P1	100419062	FOS-like antigen 1 pseudogene 1
IL33_vs_Nontreated_HUVEC_24_hrs	ENSG00000244649	1.57994	-1.49244	2.2431	0.0274872	0.192631	-3.49969	LINC02086
IL33_vs_Nontreated_HUVEC_24_hrs	ENSG00000228817	1.57898	-2.73089	1.52689	0.130494	0.453555	-4.48687	BACH1-IT2	100874322	BACH1 intronic transcript 2 (non-protein coding)
IL33_vs_Nontreated_HUVEC_24_hrs	ENSG00000284738	1.57743	-0.322025	3.00461	0.00349239	0.0499103	-1.85766	AL358472.5
IL33_vs_Nontreated_HUVEC_24_hrs	ENSG00000278783	1.57742	-3.35243	1.64011	0.104673	0.405079	-4.32303	MIR6071
IL33_vs_Nontreated_HUVEC_24_hrs	ENSG00000272226	1.57742	-2.97991	1.4436	0.152521	0.48906	-4.55939	AL136985.2
IL33_vs_Nontreated_HUVEC_24_hrs	ENSG00000265763	1.57696	0.69738	2.73788	0.00752841	0.0832924	-2.47098	ZNF488	118738	zinc finger protein 488
IL33_vs_Nontreated_HUVEC_24_hrs	ENSG00000183423	1.57646	-2.37924	1.63967	0.104764	0.405278	-4.33247	LRIT3	345193	leucine-rich repeat, immunoglobulin-like and transmembrane domains 3
IL33_vs_Nontreated_HUVEC_24_hrs	ENSG00000259536	1.57572	-2.58644	1.74841	0.0839986	0.361576	-4.20508	AC091045.1
IL33_vs_Nontreated_HUVEC_24_hrs	ENSG00000189120	1.57467	1.53229	5.81466	1.03422e-07	1.10959e-05	7.48456	SP6	80320	Sp6 transcription factor
IL33_vs_Nontreated_HUVEC_24_hrs	ENSG00000286458	1.57459	-3.5059	1.76351	0.0814029	0.355773	-4.18915	AC083870.1
IL33_vs_Nontreated_HUVEC_24_hrs	ENSG00000075223	1.57391	5.97167	2.12567	0.0367954	0.227773	-4.10585	SEMA3C	10512	sema domain, immunoglobulin domain (Ig), short basic domain, secreted, (semaphorin) 3C
IL33_vs_Nontreated_HUVEC_24_hrs	ENSG00000268686	1.5734	-2.28693	2.09858	0.0388172	0.235193	-3.686	AC010643.1
IL33_vs_Nontreated_HUVEC_24_hrs	ENSG00000174808	1.5684	-0.0435029	2.37581	0.0197555	0.157097	-3.20894	BTC	685	betacellulin
IL33_vs_Nontreated_HUVEC_24_hrs	ENSG00000260490	1.5684	-2.56486	1.83614	0.0698285	0.325659	-4.06456	MYL12BP1
IL33_vs_Nontreated_HUVEC_24_hrs	ENSG00000240065	1.56598	1.0581	5.81398	1.0372e-07	1.10959e-05	7.53433	PSMB9	5698	proteasome (prosome, macropain) subunit, beta type, 9
IL33_vs_Nontreated_HUVEC_24_hrs	ENSG00000225123	1.56556	-2.13943	1.90917	0.0596092	0.299996	-3.96815	AL139008.1
IL33_vs_Nontreated_HUVEC_24_hrs	ENSG00000263693	1.56556	-2.17837	1.71522	0.089943	0.374023	-4.26916	MIR3161	100423000	microRNA 3161
IL33_vs_Nontreated_HUVEC_24_hrs	ENSG00000272656	1.55555	-2.54867	1.86805	0.0651954	0.313966	-4.0739	AC024933.1
IL33_vs_Nontreated_HUVEC_24_hrs	ENSG00000228812	1.55461	-1.54696	2.32348	0.0225377	0.170322	-3.29481	LAMA5-AS1
IL33_vs_Nontreated_HUVEC_24_hrs	ENSG00000137975	1.55461	-3.26605	1.79646	0.0759681	0.341707	-4.15649	CLCA2	9635	chloride channel accessory 2
IL33_vs_Nontreated_HUVEC_24_hrs	ENSG00000263326	1.55461	-2.12067	1.72598	0.0879789	0.36948	-4.24459	AC133552.4
IL33_vs_Nontreated_HUVEC_24_hrs	ENSG00000228549	1.55343	-2.77314	1.82276	0.0718507	0.33155	-4.11174	BX284668.2
IL33_vs_Nontreated_HUVEC_24_hrs	ENSG00000272825	1.55206	-1.13998	2.27569	0.0253758	0.183577	-3.39039	AL844908.1
IL33_vs_Nontreated_HUVEC_24_hrs	ENSG00000260823	1.55139	-3.8422	2.64136	0.00982371	0.0994898	-2.70271	AC026461.3
IL33_vs_Nontreated_HUVEC_24_hrs	ENSG00000260583	1.55064	-3.03541	1.51158	0.134344	0.460342	-4.4948	AP000223.1
IL33_vs_Nontreated_HUVEC_24_hrs	ENSG00000287697	1.54952	-2.11195	1.83222	0.0704151	0.327463	-4.08847	Z99127.4
IL33_vs_Nontreated_HUVEC_24_hrs	ENSG00000283766	1.54876	-2.67524	2.5479	0.0126333	0.117627	-2.86956	AC141930.2
IL33_vs_Nontreated_HUVEC_24_hrs	ENSG00000203855	1.54876	-4.43091	2.09811	0.0388596	0.235276	-3.69667	HSD3BP4	128102	hydroxy-delta-5-steroid dehydrogenase, 3 beta, pseudogene 4
IL33_vs_Nontreated_HUVEC_24_hrs	ENSG00000232406	1.54876	-2.08492	2.05049	0.0433925	0.250566	-3.76368	AL121895.1
IL33_vs_Nontreated_HUVEC_24_hrs	ENSG00000260932	1.54876	-2.49793	1.79426	0.0763219	0.342586	-4.14825	AC009119.3
IL33_vs_Nontreated_HUVEC_24_hrs	ENSG00000179571	1.54876	-2.85067	1.73166	0.0869559	0.367678	-4.22554	NBPF17P	401967	neuroblastoma breakpoint family, member 17, pseudogene
IL33_vs_Nontreated_HUVEC_24_hrs	ENSG00000001626	1.54876	-3.09448	1.66162	0.100267	0.396976	-4.342	CFTR	1080	cystic fibrosis transmembrane conductance regulator (ATP-binding cassette sub-family C, member 7)
IL33_vs_Nontreated_HUVEC_24_hrs	ENSG00000214203	1.54876	-2.55479	1.60259	0.11273	0.42053	-4.3949	RPS4XP1	400064	ribosomal protein S4X pseudogene 1
IL33_vs_Nontreated_HUVEC_24_hrs	ENSG00000236439	1.54876	-2.74098	1.58534	0.116598	0.428615	-4.40563	AC099336.2
IL33_vs_Nontreated_HUVEC_24_hrs	ENSG00000155307	1.5473	-1.90453	3.90375	0.00018895	0.00582634	0.606317	SAMSN1	64092	SAM domain, SH3 domain and nuclear localization signals 1
IL33_vs_Nontreated_HUVEC_24_hrs	ENSG00000117245	1.54607	-0.690081	2.82349	0.00591399	0.0711036	-2.31711	KIF17	57576	kinesin family member 17
IL33_vs_Nontreated_HUVEC_24_hrs	ENSG00000260704	1.54303	-3.44018	3.0815	0.00277446	0.0424549	-1.6778	LINC00543	100132234	long intergenic non-protein coding RNA 543
IL33_vs_Nontreated_HUVEC_24_hrs	ENSG00000225210	1.54303	-0.732755	3.06816	0.00288825	0.0436629	-1.70548	DUXAP9	503638	double homeobox A pseudogene 9
IL33_vs_Nontreated_HUVEC_24_hrs	ENSG00000239467	1.54303	-2.64129	3.00062	0.00353392	0.0501756	-1.86957	AC007405.3
IL33_vs_Nontreated_HUVEC_24_hrs	ENSG00000146151	1.54303	-2.05654	2.72372	0.00783136	0.0858828	-2.50194	HMGCLL1	54511	3-hydroxymethyl-3-methylglutaryl-CoA lyase-like 1
IL33_vs_Nontreated_HUVEC_24_hrs	ENSG00000215533	1.54303	-4.61127	2.64517	0.00972224	0.0989936	-2.67422	LINC00189	193629	long intergenic non-protein coding RNA 189
IL33_vs_Nontreated_HUVEC_24_hrs	ENSG00000100181	1.54303	-2.45845	2.55938	0.0122531	0.115071	-2.8511	TPTEP1	387590	transmembrane phosphatase with tensin homology pseudogene 1
IL33_vs_Nontreated_HUVEC_24_hrs	ENSG00000128242	1.54303	-2.01799	2.51637	0.013733	0.124161	-2.94952	GAL3ST1	9514	galactose-3-O-sulfotransferase 1
IL33_vs_Nontreated_HUVEC_24_hrs	ENSG00000050628	1.54303	-2.21732	2.51349	0.0138377	0.124849	-2.95723	PTGER3	5733	prostaglandin E receptor 3 (subtype EP3)
IL33_vs_Nontreated_HUVEC_24_hrs	ENSG00000204941	1.54303	-2.04264	2.47342	0.01537	0.133881	-3.02029	PSG5	5673	pregnancy specific beta-1-glycoprotein 5
IL33_vs_Nontreated_HUVEC_24_hrs	ENSG00000175093	1.54303	-2.30899	2.45425	0.0161553	0.138626	-3.07542	SPSB4	92369	splA/ryanodine receptor domain and SOCS box containing 4
IL33_vs_Nontreated_HUVEC_24_hrs	ENSG00000172789	1.54303	-2.50813	2.42587	0.0173835	0.145427	-3.1092	HOXC5	3222	homeobox C5
IL33_vs_Nontreated_HUVEC_24_hrs	ENSG00000262152	1.54303	-0.906032	2.35811	0.0206604	0.161855	-3.26718	LINC00514	283875	long intergenic non-protein coding RNA 514
IL33_vs_Nontreated_HUVEC_24_hrs	ENSG00000268388	1.54303	-3.79567	2.33916	0.0216694	0.166563	-3.28576	FENDRR	400550	FOXF1 adjacent non-coding developmental regulatory RNA
IL33_vs_Nontreated_HUVEC_24_hrs	ENSG00000146070	1.54303	-3.99402	2.32914	0.022221	0.168988	-3.28846	PLA2G7	7941	phospholipase A2, group VII (platelet-activating factor acetylhydrolase, plasma)
IL33_vs_Nontreated_HUVEC_24_hrs	ENSG00000270882	1.54303	-2.16268	2.2482	0.0271469	0.191218	-3.44971	HIST2H4A	8370	histone cluster 2, H4a
IL33_vs_Nontreated_HUVEC_24_hrs	ENSG00000145063	1.54303	-2.96537	2.22921	0.0284337	0.196636	-3.49448	AC062028.1
IL33_vs_Nontreated_HUVEC_24_hrs	ENSG00000286406	1.54303	-2.94726	2.19765	0.0306897	0.205498	-3.55156	AC138776.1
IL33_vs_Nontreated_HUVEC_24_hrs	ENSG00000243870	1.54303	-3.49297	2.11569	0.0372929	0.229286	-3.68755	RN7SL236P
IL33_vs_Nontreated_HUVEC_24_hrs	ENSG00000235568	1.54303	-4.30499	2.09072	0.0395351	0.237337	-3.73638	NFAM1	150372	NFAT activating protein with ITAM motif 1
IL33_vs_Nontreated_HUVEC_24_hrs	ENSG00000234899	1.54303	-3.25665	1.89422	0.061592	0.30494	-4.02539	SOX9-AS1
IL33_vs_Nontreated_HUVEC_24_hrs	ENSG00000287146	1.54303	-3.01543	1.88458	0.0628984	0.308343	-4.04684	AC000085.1
IL33_vs_Nontreated_HUVEC_24_hrs	ENSG00000267123	1.54303	-3.61129	1.876	0.064082	0.310798	-4.09209	SCAT1
IL33_vs_Nontreated_HUVEC_24_hrs	ENSG00000140835	1.54303	-3.7084	1.86444	0.0657062	0.315298	-4.08711	CHST4	10164	carbohydrate (N-acetylglucosamine 6-O) sulfotransferase 4
IL33_vs_Nontreated_HUVEC_24_hrs	ENSG00000240687	1.54303	-3.22778	1.85884	0.0665049	0.317708	-4.06285	AC082651.1
IL33_vs_Nontreated_HUVEC_24_hrs	ENSG00000235748	1.54303	-2.80727	1.8112	0.0736367	0.336533	-4.13812	SEPT14P12
IL33_vs_Nontreated_HUVEC_24_hrs	ENSG00000268707	1.54303	-3.07778	1.8065	0.0743732	0.338108	-4.14389	AL158151.4
IL33_vs_Nontreated_HUVEC_24_hrs	ENSG00000272940	1.54303	-3.23951	1.74074	0.0853415	0.364533	-4.2221	U62317.3
IL33_vs_Nontreated_HUVEC_24_hrs	ENSG00000180720	1.54303	-3.12181	1.71859	0.0893246	0.372446	-4.25564	CHRM4	1132	cholinergic receptor, muscarinic 4
IL33_vs_Nontreated_HUVEC_24_hrs	ENSG00000260360	1.54303	-3.02906	1.61139	0.110796	0.417014	-4.40919	AL353708.1
IL33_vs_Nontreated_HUVEC_24_hrs	ENSG00000263264	1.54303	-3.20122	1.53737	0.127911	0.449222	-4.48839	AC119396.1
IL33_vs_Nontreated_HUVEC_24_hrs	ENSG00000224545	1.54303	-3.71823	1.52965	0.129812	0.452777	-4.50188	AC008264.1
IL33_vs_Nontreated_HUVEC_24_hrs	ENSG00000259005	1.54284	-3.78965	2.17957	0.0320511	0.210753	-3.56639	AC005479.1
IL33_vs_Nontreated_HUVEC_24_hrs	ENSG00000156920	1.53859	-3.90845	2.78475	0.00660067	0.076626	-2.36816	ADGRG4
IL33_vs_Nontreated_HUVEC_24_hrs	ENSG00000196358	1.53683	-0.668914	2.12779	0.0362464	0.225861	-3.67511	NTNG2	84628	netrin G2
IL33_vs_Nontreated_HUVEC_24_hrs	ENSG00000260735	1.53661	-0.751181	2.73836	0.00751834	0.0832161	-2.47439	AC139256.1
IL33_vs_Nontreated_HUVEC_24_hrs	ENSG00000227666	1.53335	-1.7701	1.71993	0.0890781	0.371773	-4.30811	CYCSP24	360177	cytochrome c, somatic pseudogene 24
IL33_vs_Nontreated_HUVEC_24_hrs	ENSG00000158457	1.5321	1.68819	3.44861	0.000878422	0.018404	-0.715962	TSPAN33	340348	tetraspanin 33
IL33_vs_Nontreated_HUVEC_24_hrs	ENSG00000234036	1.52886	-2.44779	1.80798	0.0741405	0.337755	-4.11222	TXNP6
IL33_vs_Nontreated_HUVEC_24_hrs	ENSG00000274031	1.52886	-3.23482	1.61756	0.109458	0.41452	-4.39915	AC092140.2
IL33_vs_Nontreated_HUVEC_24_hrs	ENSG00000258323	1.52886	-2.86114	1.45051	0.150591	0.485843	-4.56251	AC073575.1
IL33_vs_Nontreated_HUVEC_24_hrs	ENSG00000250645	1.52652	-2.11828	1.63264	0.106238	0.408045	-4.36961	AC010442.3
IL33_vs_Nontreated_HUVEC_24_hrs	ENSG00000261889	1.52649	-0.719999	2.43234	0.0170964	0.143944	-3.09898	AC108134.2
IL33_vs_Nontreated_HUVEC_24_hrs	ENSG00000279932	1.52603	-3.09682	1.90007	0.0608097	0.303469	-4.02221	AP006248.4
IL33_vs_Nontreated_HUVEC_24_hrs	ENSG00000260572	1.52603	-2.04173	1.8216	0.0720275	0.331972	-4.11409	AC069224.1
IL33_vs_Nontreated_HUVEC_24_hrs	ENSG00000286882	1.52603	-3.85222	1.72993	0.0872666	0.36824	-4.25983	AC116428.1
IL33_vs_Nontreated_HUVEC_24_hrs	ENSG00000226409	1.52587	-4.47843	2.91736	0.0045133	0.0595937	-2.06527	AL450332.1
IL33_vs_Nontreated_HUVEC_24_hrs	ENSG00000211695	1.52587	-2.27725	2.68168	0.00879706	0.0929346	-2.59689	TRGV9	6983	T cell receptor gamma variable 9
IL33_vs_Nontreated_HUVEC_24_hrs	ENSG00000198797	1.52587	-1.01366	2.5207	0.0135772	0.123568	-2.94309	BRINP2	57795	bone morphogenetic protein/retinoic acid inducible neural-specific 2
IL33_vs_Nontreated_HUVEC_24_hrs	ENSG00000266401	1.52587	-2.61735	2.30734	0.0234634	0.174511	-3.35576	AP002478.1
IL33_vs_Nontreated_HUVEC_24_hrs	ENSG00000183072	1.52587	-2.1217	2.2411	0.0276217	0.193084	-3.49784	NKX2-5	1482	NK2 homeobox 5
IL33_vs_Nontreated_HUVEC_24_hrs	ENSG00000233491	1.52587	-4.3813	2.23063	0.0283352	0.196369	-3.49457	AC008163.1
IL33_vs_Nontreated_HUVEC_24_hrs	ENSG00000264379	1.52587	-3.98004	2.19763	0.030691	0.205498	-3.55596	RF00157
IL33_vs_Nontreated_HUVEC_24_hrs	ENSG00000197471	1.52587	-3.78005	2.1673	0.0330051	0.213945	-3.58999	SPN	6693	sialophorin
IL33_vs_Nontreated_HUVEC_24_hrs	ENSG00000268628	1.52587	-2.2732	2.13716	0.035454	0.223214	-3.64768	AL121761.1
IL33_vs_Nontreated_HUVEC_24_hrs	ENSG00000277475	1.52587	-3.36626	2.13288	0.0358142	0.224566	-3.64592	AC213203.2
IL33_vs_Nontreated_HUVEC_24_hrs	ENSG00000150783	1.52587	-4.43533	2.09337	0.039292	0.236777	-3.73353	TEX12	56158	testis expressed 12
IL33_vs_Nontreated_HUVEC_24_hrs	ENSG00000167800	1.52587	-3.63562	2.07651	0.0408625	0.242482	-3.76351	TBX10	347853	T-box 10
IL33_vs_Nontreated_HUVEC_24_hrs	ENSG00000235021	1.52587	-4.05387	2.05989	0.0424633	0.248138	-3.77799	AL591848.2
IL33_vs_Nontreated_HUVEC_24_hrs	ENSG00000260625	1.52587	-2.97412	2.03361	0.0451054	0.256445	-3.79889	AC026471.2
IL33_vs_Nontreated_HUVEC_24_hrs	ENSG00000147614	1.52587	-3.49341	2.01798	0.046742	0.262587	-3.84939	ATP6V0D2	245972	ATPase, H+ transporting, lysosomal 38kDa, V0 subunit d2
IL33_vs_Nontreated_HUVEC_24_hrs	ENSG00000258788	1.52587	-2.90691	2.01476	0.047086	0.263614	-3.82838	CKS1BP1	317780	CDC28 protein kinase regulatory subunit 1B pseudogene 1
IL33_vs_Nontreated_HUVEC_24_hrs	ENSG00000286086	1.52587	-2.63064	2.00974	0.0476257	0.265307	-3.84876	AC099661.1
IL33_vs_Nontreated_HUVEC_24_hrs	ENSG00000007306	1.52587	-3.98055	1.91576	0.0587519	0.298335	-3.99745	CEACAM7	1087	carcinoembryonic antigen-related cell adhesion molecule 7
IL33_vs_Nontreated_HUVEC_24_hrs	ENSG00000175262	1.52587	-3.57242	1.91382	0.0590036	0.299011	-3.98525	C1orf127	148345	chromosome 1 open reading frame 127
IL33_vs_Nontreated_HUVEC_24_hrs	ENSG00000165168	1.52587	-2.67653	1.87645	0.0640192	0.310752	-4.05233	CYBB	1536	cytochrome b-245, beta polypeptide
IL33_vs_Nontreated_HUVEC_24_hrs	ENSG00000278954	1.52587	-4.18543	1.82683	0.0712302	0.329791	-4.1203	AC130686.1
IL33_vs_Nontreated_HUVEC_24_hrs	ENSG00000238055	1.52587	-4.24522	1.79524	0.0761641	0.342075	-4.18207	Z98742.3
IL33_vs_Nontreated_HUVEC_24_hrs	ENSG00000164385	1.52587	-2.62634	1.70007	0.0927684	0.380094	-4.30269	LINC01600
IL33_vs_Nontreated_HUVEC_24_hrs	ENSG00000285994	1.52587	-3.40751	1.69051	0.0945894	0.384246	-4.32027	AL731559.1
IL33_vs_Nontreated_HUVEC_24_hrs	ENSG00000172460	1.52587	-2.76861	1.64636	0.103377	0.402954	-4.37124	PRSS30P	124221	protease, serine, 30, pseudogene
IL33_vs_Nontreated_HUVEC_24_hrs	ENSG00000279853	1.52587	-3.50958	1.57474	0.119026	0.433409	-4.45019	AC004453.2
IL33_vs_Nontreated_HUVEC_24_hrs	ENSG00000223284	1.52587	-2.97906	1.55017	0.124812	0.44316	-4.48677	RNU6-195P
IL33_vs_Nontreated_HUVEC_24_hrs	ENSG00000228667	1.52587	-3.44573	1.44661	0.151715	0.48743	-4.60342	AL157385.1
IL33_vs_Nontreated_HUVEC_24_hrs	ENSG00000259230	1.52587	-4.39594	2.26965	0.025756	0.185051	-3.42153	LINC02323
IL33_vs_Nontreated_HUVEC_24_hrs	ENSG00000246375	1.52587	-3.87539	2.16963	0.0328217	0.21339	-3.58215	PPM1K-DT
IL33_vs_Nontreated_HUVEC_24_hrs	ENSG00000225580	1.52578	-1.26322	2.25709	0.0265629	0.188574	-3.41709	AL358942.1
IL33_vs_Nontreated_HUVEC_24_hrs	ENSG00000179299	1.52419	0.44277	2.59795	0.0110494	0.10738	-2.77097	NSUN7	79730	NOP2/Sun domain family, member 7
IL33_vs_Nontreated_HUVEC_24_hrs	ENSG00000151023	1.51983	-0.630251	2.72108	0.00788886	0.0862353	-2.51856	ENKUR	219670	enkurin, TRPC channel interacting protein
IL33_vs_Nontreated_HUVEC_24_hrs	ENSG00000263321	1.51618	-2.29553	1.48596	0.140985	0.470819	-4.53952	AC024361.3
IL33_vs_Nontreated_HUVEC_24_hrs	ENSG00000171533	1.51596	0.677512	3.50095	0.000740594	0.0162571	-0.563438	MAP6	4135	microtubule-associated protein 6
IL33_vs_Nontreated_HUVEC_24_hrs	ENSG00000237181	1.51313	-2.77239	2.51773	0.0136841	0.123847	-3.00563	AC147651.4
IL33_vs_Nontreated_HUVEC_24_hrs	ENSG00000202337	1.51122	-1.00732	2.20431	0.030201	0.203071	-3.52362	RNU6-8	101954278	RNA, U6 small nuclear 8
IL33_vs_Nontreated_HUVEC_24_hrs	ENSG00000225675	1.51054	-2.052	1.99168	0.0496124	0.271697	-3.85615	LINC01771
IL33_vs_Nontreated_HUVEC_24_hrs	ENSG00000274695	1.51054	-2.48376	1.74896	0.0839029	0.361373	-4.2167	AC108704.1
IL33_vs_Nontreated_HUVEC_24_hrs	ENSG00000250892	1.51054	-3.60048	1.74848	0.0839854	0.361576	-4.24277	AC108475.1
IL33_vs_Nontreated_HUVEC_24_hrs	ENSG00000225285	1.51054	-3.23801	1.62123	0.108667	0.413315	-4.35814	LINC01770
IL33_vs_Nontreated_HUVEC_24_hrs	ENSG00000279031	1.51054	-2.42543	1.53845	0.127647	0.448774	-4.47191	AC004232.2
IL33_vs_Nontreated_HUVEC_24_hrs	ENSG00000241772	1.51054	-3.4591	1.52268	0.131545	0.455335	-4.50444	AC092620.1
IL33_vs_Nontreated_HUVEC_24_hrs	ENSG00000258648	1.51	-1.7575	1.985	0.0503649	0.273872	-3.8783	UBE2CP1	326105	ubiquitin-conjugating enzyme E2C pseudogene 1
IL33_vs_Nontreated_HUVEC_24_hrs	ENSG00000198003	1.50763	-0.7077	2.33713	0.0217803	0.167163	-3.28935	CCDC151	115948	coiled-coil domain containing 151
IL33_vs_Nontreated_HUVEC_24_hrs	ENSG00000144229	1.5047	-4.46047	1.97711	0.0512653	0.276688	-3.90713	THSD7B	80731	thrombospondin, type I, domain containing 7B
IL33_vs_Nontreated_HUVEC_24_hrs	ENSG00000275329	1.5047	-2.08308	1.84104	0.0690991	0.323447	-4.08219	AL138781.2
IL33_vs_Nontreated_HUVEC_24_hrs	ENSG00000216285	1.5047	-3.11547	1.52644	0.130607	0.453825	-4.47169	AC078819.1
IL33_vs_Nontreated_HUVEC_24_hrs	ENSG00000237984	1.50307	-1.18753	1.86912	0.0650448	0.31356	-4.06524	PTENP1	11191	phosphatase and tensin homolog pseudogene 1 (functional)
IL33_vs_Nontreated_HUVEC_24_hrs	ENSG00000283491	1.50197	-0.63822	2.23042	0.0283497	0.196417	-3.47113	AC017104.5
IL33_vs_Nontreated_HUVEC_24_hrs	ENSG00000269473	1.50127	-0.763901	2.55282	0.0124688	0.116509	-2.8587	AC012313.8
IL33_vs_Nontreated_HUVEC_24_hrs	ENSG00000262904	1.50127	-1.2631	2.17053	0.0327513	0.213111	-3.57956	TMPOP2
IL33_vs_Nontreated_HUVEC_24_hrs	ENSG00000168685	1.49993	-0.44298	3.70913	0.000369758	0.00960491	-0.00643848	IL7R	3575	interleukin 7 receptor
IL33_vs_Nontreated_HUVEC_24_hrs	ENSG00000089558	1.49992	-1.87117	2.31804	0.022846	0.171968	-3.33514	KCNH4	23415	potassium voltage-gated channel, subfamily H (eag-related), member 4
IL33_vs_Nontreated_HUVEC_24_hrs	ENSG00000273419	1.49872	-2.37885	1.74197	0.0851261	0.364151	-4.2087	AC004877.1
IL33_vs_Nontreated_HUVEC_24_hrs	ENSG00000155962	1.49837	-0.898625	2.12377	0.0365909	0.227236	-3.67393	CLIC2	1193	chloride intracellular channel 2
IL33_vs_Nontreated_HUVEC_24_hrs	ENSG00000260953	1.49782	-3.22682	1.91595	0.0587277	0.298335	-4.02761	AC009093.4
IL33_vs_Nontreated_HUVEC_24_hrs	ENSG00000196747	1.48508	-1.35444	1.96248	0.0529726	0.281639	-3.91471	HIST1H2AI	8329	histone cluster 1, H2ai
IL33_vs_Nontreated_HUVEC_24_hrs	ENSG00000272945	1.48159	-1.4049	1.91715	0.0585727	0.298029	-3.97552	AL356299.2
IL33_vs_Nontreated_HUVEC_24_hrs	ENSG00000272562	1.48159	-2.17453	1.79591	0.0760566	0.341833	-4.13774	AL512343.2
IL33_vs_Nontreated_HUVEC_24_hrs	ENSG00000248795	1.48159	-3.93481	1.6512	0.102383	0.400672	-4.36825	AC098859.1
IL33_vs_Nontreated_HUVEC_24_hrs	ENSG00000262902	1.47981	-0.74587	2.42375	0.017479	0.145899	-3.16247	MTCO1P40
IL33_vs_Nontreated_HUVEC_24_hrs	ENSG00000213492	1.47854	-2.76531	1.5723	0.119589	0.434313	-4.45322	NT5C3AP1	90859	5'-nucleotidase, cytosolic IIIA pseudogene 1
IL33_vs_Nontreated_HUVEC_24_hrs	ENSG00000197915	1.47699	-1.12055	2.64148	0.00982051	0.0994898	-2.72178	HRNR	388697	hornerin
IL33_vs_Nontreated_HUVEC_24_hrs	ENSG00000287232	1.47574	-4.04964	1.86311	0.0658952	0.315916	-4.05217	AC079848.2
IL33_vs_Nontreated_HUVEC_24_hrs	ENSG00000133328	1.47574	-2.61833	1.60774	0.111595	0.418742	-4.39535	PLAAT2
IL33_vs_Nontreated_HUVEC_24_hrs	ENSG00000155966	1.47505	-1.60086	2.76614	0.00695568	0.0790048	-2.4636	AFF2	2334	AF4/FMR2 family, member 2
IL33_vs_Nontreated_HUVEC_24_hrs	ENSG00000280587	1.47343	-0.643447	2.60182	0.010935	0.106824	-2.7601	LINC01348
IL33_vs_Nontreated_HUVEC_24_hrs	ENSG00000280279	1.47225	-2.92567	1.48625	0.140907	0.470819	-4.57117	AC240565.2
IL33_vs_Nontreated_HUVEC_24_hrs	ENSG00000205853	1.47155	-1.67593	1.82185	0.0719896	0.331958	-4.12799	RFPL3S	10737	RFPL3 antisense
IL33_vs_Nontreated_HUVEC_24_hrs	ENSG00000260773	1.46835	-0.691297	2.3249	0.0224576	0.170021	-3.31478	AC055855.1
IL33_vs_Nontreated_HUVEC_24_hrs	ENSG00000100365	1.4669	-3.82329	1.94075	0.0555983	0.289536	-3.9774	NCF4	4689	neutrophil cytosolic factor 4, 40kDa
IL33_vs_Nontreated_HUVEC_24_hrs	ENSG00000254143	1.46677	-2.92007	2.7119	0.00809245	0.0876459	-2.52974	AC022733.2
IL33_vs_Nontreated_HUVEC_24_hrs	ENSG00000261335	1.46677	-2.53275	1.654	0.10181	0.399643	-4.3181	AC005837.1
IL33_vs_Nontreated_HUVEC_24_hrs	ENSG00000152086	1.4664	-2.50352	1.74079	0.0853336	0.364533	-4.22234	TUBA3E	112714	tubulin, alpha 3e
IL33_vs_Nontreated_HUVEC_24_hrs	ENSG00000254985	1.46394	-3.01492	1.49986	0.137351	0.465012	-4.49977	RSF1-IT2	100874307	RSF1 intronic transcript 2 (non-protein coding)
IL33_vs_Nontreated_HUVEC_24_hrs	ENSG00000266970	1.46283	-0.353778	2.2748	0.0254317	0.183716	-3.4022	AC061992.1
IL33_vs_Nontreated_HUVEC_24_hrs	ENSG00000241313	1.46283	-0.847424	2.20818	0.02992	0.201906	-3.5175	WWTR1-AS1	100128025	WWTR1 antisense RNA 1
IL33_vs_Nontreated_HUVEC_24_hrs	ENSG00000253955	1.46094	-2.1944	1.48257	0.141882	0.471861	-4.53694	AC008663.2
IL33_vs_Nontreated_HUVEC_24_hrs	ENSG00000229677	1.46017	-1.84368	1.90847	0.0597002	0.300104	-4.00352	AC018644.1
IL33_vs_Nontreated_HUVEC_24_hrs	ENSG00000124134	1.45968	-2.18423	1.93931	0.055776	0.28977	-4.00762	KCNS1	3787	potassium voltage-gated channel, delayed-rectifier, subfamily S, member 1
IL33_vs_Nontreated_HUVEC_24_hrs	ENSG00000220161	1.45327	-2.74329	2.14382	0.0348991	0.22105	-3.62597	LINC02076
IL33_vs_Nontreated_HUVEC_24_hrs	ENSG00000258525	1.45327	-1.18483	1.9705	0.0520313	0.278664	-3.90052	AL049830.3
IL33_vs_Nontreated_HUVEC_24_hrs	ENSG00000231655	1.45327	-2.24211	1.4971	0.138066	0.466331	-4.51308	AC011742.2
IL33_vs_Nontreated_HUVEC_24_hrs	ENSG00000025708	1.45104	1.10005	5.4256	5.33819e-07	4.6951e-05	5.99849	TYMP	1890	thymidine phosphorylase
IL33_vs_Nontreated_HUVEC_24_hrs	ENSG00000163064	1.44938	-2.98405	2.85741	0.00536737	0.0668625	-2.20669	EN1	2019	engrailed homeobox 1
IL33_vs_Nontreated_HUVEC_24_hrs	ENSG00000285653	1.44938	-2.63546	1.60558	0.11207	0.419453	-4.39515	AC006238.2
IL33_vs_Nontreated_HUVEC_24_hrs	ENSG00000084628	1.44938	-0.341486	2.19294	0.031039	0.206563	-3.55712	NKAIN1	79570	Na+/K+ transporting ATPase interacting 1
IL33_vs_Nontreated_HUVEC_24_hrs	ENSG00000172602	1.4492	2.84873	7.91024	8.50542e-12	2.29822e-09	16.5626	RND1	27289	Rho family GTPase 1
IL33_vs_Nontreated_HUVEC_24_hrs	ENSG00000137203	1.44845	3.41388	4.07478	0.000102996	0.00369293	1.16711	TFAP2A	7020	transcription factor AP-2 alpha (activating enhancer binding protein 2 alpha)
IL33_vs_Nontreated_HUVEC_24_hrs	ENSG00000262810	1.44835	-2.29612	1.6876	0.0951497	0.385616	-4.3081	AC090617.4
IL33_vs_Nontreated_HUVEC_24_hrs	ENSG00000186628	1.44826	-1.94807	1.59136	0.115236	0.425578	-4.41678	FSD2	123722	fibronectin type III and SPRY domain containing 2
IL33_vs_Nontreated_HUVEC_24_hrs	ENSG00000260017	1.44826	-3.33729	1.48594	0.14099	0.470819	-4.54714	AC138811.1
IL33_vs_Nontreated_HUVEC_24_hrs	ENSG00000227018	1.44801	-3.56568	1.62506	0.107847	0.411091	-4.37699	IL6STP1	3573	interleukin 6 signal transducer (gp130, oncostatin M receptor) pseudogene 1
IL33_vs_Nontreated_HUVEC_24_hrs	ENSG00000237510	1.44795	-4.04935	2.64964	0.00960436	0.098217	-2.66536	GPAT2P1
IL33_vs_Nontreated_HUVEC_24_hrs	ENSG00000283971	1.445	-0.99869	2.43363	0.0170396	0.143697	-3.11075	MIR4442	100616477	microRNA 4442
IL33_vs_Nontreated_HUVEC_24_hrs	ENSG00000266805	1.4419	-2.77061	1.47707	0.143348	0.474372	-4.53304	AP005432.1
IL33_vs_Nontreated_HUVEC_24_hrs	ENSG00000277224	1.44165	-1.41216	1.70987	0.0909323	0.376217	-4.30143	HIST1H2BF	8343	histone cluster 1, H2bf
IL33_vs_Nontreated_HUVEC_24_hrs	ENSG00000079263	1.44165	-2.95885	1.95932	0.0533485	0.28285	-3.90849	SP140	11262	SP140 nuclear body protein
IL33_vs_Nontreated_HUVEC_24_hrs	ENSG00000275278	1.43489	-3.92374	2.21483	0.0294425	0.199911	-3.52368	AC012150.2
IL33_vs_Nontreated_HUVEC_24_hrs	ENSG00000272689	1.43458	-2.73666	1.43095	0.156105	0.493591	-4.63325	AC004832.4
IL33_vs_Nontreated_HUVEC_24_hrs	ENSG00000151651	1.4316	2.00016	3.38108	0.00109216	0.0216204	-0.889951	ADAM8	101	ADAM metallopeptidase domain 8
IL33_vs_Nontreated_HUVEC_24_hrs	ENSG00000217004	1.43077	-2.87354	1.46084	0.14774	0.481627	-4.54753	Z97832.1
IL33_vs_Nontreated_HUVEC_24_hrs	ENSG00000277050	1.43023	-1.24862	1.94621	0.0549283	0.287509	-3.99274	AL122125.1
IL33_vs_Nontreated_HUVEC_24_hrs	ENSG00000225726	1.4302	-2.67322	1.61472	0.110071	0.415761	-4.37694	AC007000.2
IL33_vs_Nontreated_HUVEC_24_hrs	ENSG00000107105	1.42654	-1.2784	2.41464	0.0178923	0.148011	-3.16179	ELAVL2	1993	ELAV like neuron-specific RNA binding protein 2
IL33_vs_Nontreated_HUVEC_24_hrs	ENSG00000011201	1.42595	0.0933945	2.91032	0.00460677	0.0605534	-2.14317	ANOS1
IL33_vs_Nontreated_HUVEC_24_hrs	ENSG00000214814	1.42561	-1.94153	1.97515	0.051492	0.277411	-3.91698	FER1L6	654463	fer-1-like family member 6
IL33_vs_Nontreated_HUVEC_24_hrs	ENSG00000183196	1.42486	-0.554988	3.14348	0.00229834	0.0371869	-1.53442	CHST6	4166	carbohydrate (N-acetylglucosamine 6-O) sulfotransferase 6
IL33_vs_Nontreated_HUVEC_24_hrs	ENSG00000026508	1.42376	7.91743	0.0369431	0.970628	0.996206	-8.73732	CD44	960	CD44 molecule (Indian blood group)
IL33_vs_Nontreated_HUVEC_24_hrs	ENSG00000101670	1.41924	1.15693	0.358553	0.720936	0.89079	-5.78315	LIPG	9388	lipase, endothelial
IL33_vs_Nontreated_HUVEC_24_hrs	ENSG00000265313	1.4185	-3.47815	1.39636	0.166235	0.508472	-4.63459	LINC01476
IL33_vs_Nontreated_HUVEC_24_hrs	ENSG00000120658	1.41729	-0.365803	2.48133	0.0150559	0.131958	-3.03892	ENOX1	55068	ecto-NOX disulfide-thiol exchanger 1
IL33_vs_Nontreated_HUVEC_24_hrs	ENSG00000267114	1.41649	-1.9636	1.45269	0.149985	0.485081	-4.58774	AC011481.1
IL33_vs_Nontreated_HUVEC_24_hrs	ENSG00000230183	1.41612	-3.79108	1.51248	0.134114	0.459976	-4.55118	CNOT6LP1	729530	CCR4-NOT transcription complex, subunit 6-like pseudogene 1
IL33_vs_Nontreated_HUVEC_24_hrs	ENSG00000255400	1.41538	-3.66789	2.18751	0.0314464	0.208344	-3.55162	AC124276.2
IL33_vs_Nontreated_HUVEC_24_hrs	ENSG00000286447	1.41482	-3.11995	1.79234	0.0766313	0.343239	-4.14755	AC109782.1
IL33_vs_Nontreated_HUVEC_24_hrs	ENSG00000228509	1.41482	-3.08157	1.75798	0.0823456	0.358145	-4.20327	AC006460.1
IL33_vs_Nontreated_HUVEC_24_hrs	ENSG00000187013	1.41482	-1.46236	1.54994	0.124866	0.44316	-4.52515	C17orf82	388407	chromosome 17 open reading frame 82
IL33_vs_Nontreated_HUVEC_24_hrs	ENSG00000276832	1.41482	-2.89466	1.35384	0.17937	0.525814	-4.67672	AL354718.3
IL33_vs_Nontreated_HUVEC_24_hrs	ENSG00000277218	1.41364	-2.00087	1.49582	0.138398	0.466667	-4.54359	AL139123.1
IL33_vs_Nontreated_HUVEC_24_hrs	ENSG00000169248	1.41324	-2.56214	3.09972	0.0026258	0.0407927	-1.66004	CXCL11	6373	chemokine (C-X-C motif) ligand 11
IL33_vs_Nontreated_HUVEC_24_hrs	ENSG00000271856	1.41298	-3.99208	2.83021	0.00580188	0.0702389	-2.2758	LINC01215
IL33_vs_Nontreated_HUVEC_24_hrs	ENSG00000248773	1.41199	-2.07553	1.75109	0.0835328	0.360771	-4.20444	AC108727.1
IL33_vs_Nontreated_HUVEC_24_hrs	ENSG00000276445	1.41199	-1.62607	1.74455	0.0846721	0.363217	-4.23895	AC005393.1
IL33_vs_Nontreated_HUVEC_24_hrs	ENSG00000254978	1.41199	-1.59134	1.7306	0.0871457	0.368018	-4.24004	ALG1L9P	285407	asparagine-linked glycosylation 1-like 9, pseudogene
IL33_vs_Nontreated_HUVEC_24_hrs	ENSG00000254847	1.41199	-3.83409	1.48847	0.140322	0.470163	-4.54186	AC009806.1
IL33_vs_Nontreated_HUVEC_24_hrs	ENSG00000277324	1.41199	-2.74963	1.31889	0.190742	0.54082	-4.70539	AC093462.1
IL33_vs_Nontreated_HUVEC_24_hrs	ENSG00000251018	1.41199	-3.36011	1.30248	0.196264	0.547303	-4.72466	HMMR-AS1
IL33_vs_Nontreated_HUVEC_24_hrs	ENSG00000137261	1.41199	1.08424	2.34016	0.0216151	0.166382	-3.2798	KIAA0319	9856	KIAA0319
IL33_vs_Nontreated_HUVEC_24_hrs	ENSG00000229656	1.40865	0.283629	3.24343	0.00168786	0.0296904	-1.28095	ITGB1-DT
IL33_vs_Nontreated_HUVEC_24_hrs	ENSG00000261594	1.40836	-3.17712	1.38791	0.168787	0.511842	-4.62512	TPBGL	100507050	trophoblast glycoprotein-like
IL33_vs_Nontreated_HUVEC_24_hrs	ENSG00000256940	1.4068	-0.971616	2.16741	0.0329961	0.213945	-3.59763	AP001453.2
IL33_vs_Nontreated_HUVEC_24_hrs	ENSG00000181585	1.40328	-2.83338	1.59139	0.11523	0.425578	-4.42162	TMIE	259236	transmembrane inner ear
IL33_vs_Nontreated_HUVEC_24_hrs	ENSG00000105499	1.40218	2.32589	7.16927	2.55909e-10	5.2814e-08	13.2739	PLA2G4C	8605	phospholipase A2, group IVC (cytosolic, calcium-independent)
IL33_vs_Nontreated_HUVEC_24_hrs	ENSG00000224892	1.40164	-2.33158	1.32867	0.187529	0.536003	-4.73109	RPS4XP16	220433	ribosomal protein S4X pseudogene 16
IL33_vs_Nontreated_HUVEC_24_hrs	ENSG00000154162	1.39896	-3.30075	2.21978	0.0290915	0.198979	-3.52502	CDH12	1010	cadherin 12, type 2 (N-cadherin 2)
IL33_vs_Nontreated_HUVEC_24_hrs	ENSG00000166396	1.39701	-3.21399	2.27649	0.0253255	0.183291	-3.41416	SERPINB7	8710	serpin peptidase inhibitor, clade B (ovalbumin), member 7
IL33_vs_Nontreated_HUVEC_24_hrs	ENSG00000287763	1.39701	-3.22867	2.00495	0.048146	0.266899	-3.85945	AC068279.2
IL33_vs_Nontreated_HUVEC_24_hrs	ENSG00000267006	1.39701	-2.81674	1.57475	0.119024	0.433409	-4.47143	AC008507.2
IL33_vs_Nontreated_HUVEC_24_hrs	ENSG00000135917	1.396	-0.935222	2.02392	0.0461138	0.260259	-3.84104	SLC19A3	80704	solute carrier family 19 (thiamine transporter), member 3
IL33_vs_Nontreated_HUVEC_24_hrs	ENSG00000246363	1.39559	-3.53624	1.99813	0.0488947	0.269455	-3.89956	LINC02458
IL33_vs_Nontreated_HUVEC_24_hrs	ENSG00000269463	1.39425	-2.38477	1.4933	0.139055	0.46828	-4.55652	AP001160.4
IL33_vs_Nontreated_HUVEC_24_hrs	ENSG00000176907	1.39419	2.20533	13.7428	2.54588e-23	7.36155e-20	42.5236	TCIM
IL33_vs_Nontreated_HUVEC_24_hrs	ENSG00000235246	1.39354	-3.66933	1.29532	0.198726	0.55065	-4.7513	AL020993.1
IL33_vs_Nontreated_HUVEC_24_hrs	ENSG00000205838	1.39115	-1.25523	1.76972	0.0803539	0.353528	-4.202	TTC23L	153657	tetratricopeptide repeat domain 23-like
IL33_vs_Nontreated_HUVEC_24_hrs	ENSG00000212237	1.39115	-2.81778	1.52426	0.13115	0.454703	-4.49964	RNA5SP18	100873273	RNA, 5S ribosomal pseudogene 18
IL33_vs_Nontreated_HUVEC_24_hrs	ENSG00000281128	1.39115	-2.44413	1.48296	0.141777	0.471852	-4.56905	PTENP1-AS	101243555	PTENP1 antisense RNA
IL33_vs_Nontreated_HUVEC_24_hrs	ENSG00000236577	1.38933	-2.82039	1.44515	0.152086	0.488261	-4.58474	SNRPGP14	100874434	small nuclear ribonucleoprotein polypeptide G pseudogene 14
IL33_vs_Nontreated_HUVEC_24_hrs	ENSG00000064651	1.38865	6.93621	14.3628	2.80868e-23	7.36155e-20	41.9543	SLC12A2	6558	solute carrier family 12 (sodium/potassium/chloride transporter), member 2
IL33_vs_Nontreated_HUVEC_24_hrs	ENSG00000270257	1.38319	-1.9726	2.0749	0.0410155	0.242942	-3.74227	AC096720.1
IL33_vs_Nontreated_HUVEC_24_hrs	ENSG00000202318	1.38249	-2.32604	1.5709	0.119916	0.434896	-4.42825	RF00019
IL33_vs_Nontreated_HUVEC_24_hrs	ENSG00000163568	1.38191	-4.83839	2.54828	0.0126204	0.117581	-2.8684	AIM2	9447	absent in melanoma 2
IL33_vs_Nontreated_HUVEC_24_hrs	ENSG00000231249	1.38191	-2.08974	1.7444	0.0846984	0.363231	-4.24932	ITPR1-DT
IL33_vs_Nontreated_HUVEC_24_hrs	ENSG00000070388	1.38165	-1.35548	1.67169	0.0982584	0.392397	-4.33024	FGF22	27006	fibroblast growth factor 22
IL33_vs_Nontreated_HUVEC_24_hrs	ENSG00000188015	1.3792	-0.200589	3.61319	0.000510843	0.0121595	-0.29018	S100A3	6274	S100 calcium binding protein A3
IL33_vs_Nontreated_HUVEC_24_hrs	ENSG00000182901	1.37915	-3.62521	3.46022	0.000845913	0.0178946	-0.675897	RGS7	6000	regulator of G-protein signaling 7
IL33_vs_Nontreated_HUVEC_24_hrs	ENSG00000147257	1.37814	-3.8974	1.7149	0.0900023	0.374082	-4.26577	GPC3	2719	glypican 3
IL33_vs_Nontreated_HUVEC_24_hrs	ENSG00000225282	1.37814	-2.91646	1.5097	0.134822	0.460894	-4.52295	AP000350.2
IL33_vs_Nontreated_HUVEC_24_hrs	ENSG00000237803	1.37707	-3.60305	2.416	0.01783	0.1477	-3.17819	LINC00211	100873959
IL33_vs_Nontreated_HUVEC_24_hrs	ENSG00000269959	1.37441	-0.0715231	2.28898	0.0245563	0.179883	-3.39453	SPACA6P-AS
IL33_vs_Nontreated_HUVEC_24_hrs	ENSG00000243811	1.37312	-3.10942	2.35512	0.0208167	0.162641	-3.2773	APOBEC3D	140564	apolipoprotein B mRNA editing enzyme, catalytic polypeptide-like 3D
IL33_vs_Nontreated_HUVEC_24_hrs	ENSG00000270179	1.37098	-2.03472	2.03021	0.0454573	0.257775	-3.80115	AP002840.2
IL33_vs_Nontreated_HUVEC_24_hrs	ENSG00000225767	1.37086	-2.4246	1.70263	0.0922861	0.379062	-4.27439	AL049637.1
IL33_vs_Nontreated_HUVEC_24_hrs	ENSG00000259518	1.37061	-1.62792	2.9127	0.00457501	0.0602568	-2.14582	LINC01583
IL33_vs_Nontreated_HUVEC_24_hrs	ENSG00000255491	1.36925	-2.88686	2.06298	0.0421619	0.247179	-3.82381	AC100858.3
IL33_vs_Nontreated_HUVEC_24_hrs	ENSG00000099937	1.36765	-0.410507	2.01694	0.0468528	0.263014	-3.93246	SERPIND1	3053	serpin peptidase inhibitor, clade D (heparin cofactor), member 1
IL33_vs_Nontreated_HUVEC_24_hrs	ENSG00000269534	1.36748	-0.698027	1.97961	0.0509782	0.275834	-3.96222	AC011466.3
IL33_vs_Nontreated_HUVEC_24_hrs	ENSG00000185090	1.36716	2.26972	2.62897	0.0101604	0.101643	-2.73951	MANEAL	149175	mannosidase, endo-alpha-like
IL33_vs_Nontreated_HUVEC_24_hrs	ENSG00000145757	1.36625	-2.40521	1.58486	0.116706	0.428903	-4.44037	SPATA9	83890	spermatogenesis associated 9
IL33_vs_Nontreated_HUVEC_24_hrs	ENSG00000232973	1.36351	-0.541643	2.17622	0.0323089	0.211651	-3.57567	CYP1B1-AS1	285154	CYP1B1 antisense RNA 1
IL33_vs_Nontreated_HUVEC_24_hrs	ENSG00000285644	1.36351	-1.58035	1.96186	0.0530469	0.281791	-3.91092	AC108448.3
IL33_vs_Nontreated_HUVEC_24_hrs	ENSG00000122367	1.36351	-1.38894	1.92057	0.0581333	0.296839	-3.9905	LDB3	11155	LIM domain binding 3
IL33_vs_Nontreated_HUVEC_24_hrs	ENSG00000240240	1.36351	-3.55042	1.73389	0.0865569	0.366741	-4.26494	BX664727.3
IL33_vs_Nontreated_HUVEC_24_hrs	ENSG00000165269	1.36351	-2.48508	1.6363	0.105469	0.406641	-4.36552	AQP7	364	aquaporin 7
IL33_vs_Nontreated_HUVEC_24_hrs	ENSG00000242170	1.36351	-2.42882	1.23235	0.221235	0.572156	-4.80469	RN7SL329P
IL33_vs_Nontreated_HUVEC_24_hrs	ENSG00000082684	1.36351	-3.96612	1.47601	0.143632	0.474846	-4.57496	SEMA5B	54437	sema domain, seven thrombospondin repeats (type 1 and type 1-like), transmembrane domain (TM) and short cytoplasmic domain, (semaphorin) 5B
IL33_vs_Nontreated_HUVEC_24_hrs	ENSG00000224424	1.36065	-0.165244	2.54818	0.0126239	0.117581	-2.89288	PRKAR2A-AS1	100506637	PRKAR2A antisense RNA 1
IL33_vs_Nontreated_HUVEC_24_hrs	ENSG00000162105	1.35766	2.91372	1.84864	0.0679812	0.320938	-4.13755	SHANK2	22941	SH3 and multiple ankyrin repeat domains 2
IL33_vs_Nontreated_HUVEC_24_hrs	ENSG00000162670	1.35766	-2.06803	2.02057	0.0464675	0.261635	-3.84402	BRINP3
IL33_vs_Nontreated_HUVEC_24_hrs	ENSG00000186891	1.35766	-2.92219	1.95633	0.0537053	0.28408	-3.93307	TNFRSF18	8784	tumor necrosis factor receptor superfamily, member 18
IL33_vs_Nontreated_HUVEC_24_hrs	ENSG00000152092	1.35766	-4.50568	1.51623	0.133166	0.458403	-4.5141	ASTN1	460	astrotactin 1
IL33_vs_Nontreated_HUVEC_24_hrs	ENSG00000224079	1.35766	-2.29704	1.44261	0.152801	0.489438	-4.59399	AC091729.1
IL33_vs_Nontreated_HUVEC_24_hrs	ENSG00000218676	1.35766	-3.17635	1.33235	0.186302	0.534757	-4.67469	BRD7P4	100287229	bromodomain containing 7 pseudogene 4
IL33_vs_Nontreated_HUVEC_24_hrs	ENSG00000183801	1.35766	-3.24104	1.33116	0.18669	0.534992	-4.7249	OLFML1	283298	olfactomedin-like 1
IL33_vs_Nontreated_HUVEC_24_hrs	ENSG00000227688	1.35766	-3.32308	1.27067	0.207308	0.559176	-4.74574	HNRNPA3P2	170526	heterogeneous nuclear ribonucleoprotein A3 pseudogene 2
IL33_vs_Nontreated_HUVEC_24_hrs	ENSG00000231704	1.35766	-2.89989	1.26195	0.210412	0.561964	-4.76719	AC004895.1
IL33_vs_Nontreated_HUVEC_24_hrs	ENSG00000172183	1.3531	3.20126	7.97562	6.28347e-12	1.79011e-09	16.8499	ISG20	3669	interferon stimulated exonuclease gene 20kDa
IL33_vs_Nontreated_HUVEC_24_hrs	ENSG00000206127	1.35241	-2.60822	1.8719	0.0646548	0.312312	-4.04899	GOLGA8O	728047	golgin A8 family, member O
IL33_vs_Nontreated_HUVEC_24_hrs	ENSG00000274367	1.35241	-2.8837	1.55409	0.123874	0.441636	-4.45116	AC004233.3
IL33_vs_Nontreated_HUVEC_24_hrs	ENSG00000233673	1.35241	-2.20516	1.46991	0.145273	0.477475	-4.56588	ANAPC1P1	100286979	anaphase promoting complex subunit 1 pseudogene 1
IL33_vs_Nontreated_HUVEC_24_hrs	ENSG00000251503	1.35241	-2.85652	1.40817	0.162722	0.503177	-4.62099	CENPS-CORT
IL33_vs_Nontreated_HUVEC_24_hrs	ENSG00000236266	1.35241	-2.56624	1.40125	0.164775	0.50654	-4.62472	Z98884.1
IL33_vs_Nontreated_HUVEC_24_hrs	ENSG00000284959	1.35241	-2.52232	1.28343	0.202825	0.55539	-4.73959	AC007262.2
IL33_vs_Nontreated_HUVEC_24_hrs	ENSG00000196366	1.35138	-0.631279	2.33235	0.0220428	0.168144	-3.30129	C9orf163	158055	chromosome 9 open reading frame 163
IL33_vs_Nontreated_HUVEC_24_hrs	ENSG00000138623	1.34957	0.969965	4.93828	3.88462e-06	0.000263772	4.14842	SEMA7A	8482	semaphorin 7A, GPI membrane anchor (John Milton Hagen blood group)
IL33_vs_Nontreated_HUVEC_24_hrs	ENSG00000279822	1.34855	-1.94369	2.1635	0.0333053	0.214744	-3.63085	AC016397.2
IL33_vs_Nontreated_HUVEC_24_hrs	ENSG00000272767	1.34786	-0.873172	2.46832	0.0155752	0.135183	-3.04513	JMJD1C-AS1	84989	JMJD1C antisense RNA 1
IL33_vs_Nontreated_HUVEC_24_hrs	ENSG00000177989	1.34658	0.253241	3.69232	0.000391452	0.0100588	-0.00963834	ODF3B	440836	outer dense fiber of sperm tails 3B
IL33_vs_Nontreated_HUVEC_24_hrs	ENSG00000287966	1.34657	-1.65945	1.68623	0.095413	0.386041	-4.30971	AL590062.1
IL33_vs_Nontreated_HUVEC_24_hrs	ENSG00000242531	1.34657	-2.72225	1.47797	0.143106	0.474016	-4.54093	AC083798.1
IL33_vs_Nontreated_HUVEC_24_hrs	ENSG00000008226	1.34657	-1.89477	1.39688	0.166082	0.50835	-4.64455	DLEC1	9940	deleted in lung and esophageal cancer 1
IL33_vs_Nontreated_HUVEC_24_hrs	ENSG00000266801	1.34657	-2.84681	1.27503	0.205769	0.557881	-4.73683	AC009137.2
IL33_vs_Nontreated_HUVEC_24_hrs	ENSG00000279144	1.34657	-3.30015	1.27354	0.206292	0.558392	-4.75572	AC099667.1
IL33_vs_Nontreated_HUVEC_24_hrs	ENSG00000107317	1.34657	-4.15681	1.2531	0.2136	0.564244	-4.76363	PTGDS	5730	prostaglandin D2 synthase 21kDa (brain)
IL33_vs_Nontreated_HUVEC_24_hrs	ENSG00000132185	1.3438	-3.86949	2.61562	0.0105348	0.104278	-2.79068	FCRLA	84824	Fc receptor-like A
IL33_vs_Nontreated_HUVEC_24_hrs	ENSG00000069482	1.34334	2.30422	4.30256	4.4857e-05	0.00194331	1.90863	GAL	51083	galanin/GMAP prepropeptide
IL33_vs_Nontreated_HUVEC_24_hrs	ENSG00000258875	1.34291	-1.48576	1.8997	0.060858	0.303651	-4.04132	AL135818.1
IL33_vs_Nontreated_HUVEC_24_hrs	ENSG00000151067	1.34169	-2.88883	1.48057	0.142414	0.473062	-4.55782	CACNA1C	775	calcium channel, voltage-dependent, L type, alpha 1C subunit
IL33_vs_Nontreated_HUVEC_24_hrs	ENSG00000259100	1.34148	-2.26185	1.52417	0.131172	0.454703	-4.49133	AL157791.1
IL33_vs_Nontreated_HUVEC_24_hrs	ENSG00000146966	1.34078	-2.11189	1.64913	0.102808	0.401637	-4.38408	DENND2A	27147	DENN/MADD domain containing 2A
IL33_vs_Nontreated_HUVEC_24_hrs	ENSG00000286608	1.34078	-2.61978	1.48498	0.141242	0.471225	-4.56304	AC010201.3
IL33_vs_Nontreated_HUVEC_24_hrs	ENSG00000278733	1.34078	-3.37163	1.37886	0.171549	0.514389	-4.63886	AC022079.2
IL33_vs_Nontreated_HUVEC_24_hrs	ENSG00000236890	1.34078	-3.01044	1.31198	0.193055	0.543891	-4.70509	AC016027.5
IL33_vs_Nontreated_HUVEC_24_hrs	ENSG00000231485	1.34078	-3.91196	1.36933	0.174499	0.519515	-4.71868	AL357078.1
IL33_vs_Nontreated_HUVEC_24_hrs	ENSG00000224321	1.34068	-1.71137	1.91748	0.0585312	0.297942	-4.0338	RPL12P14	729500	ribosomal protein L12 pseudogene 14
IL33_vs_Nontreated_HUVEC_24_hrs	ENSG00000260247	1.34038	-1.7762	1.54324	0.126481	0.44651	-4.4947	SUB1P4	100288661	SUB1 pseudogene 4
IL33_vs_Nontreated_HUVEC_24_hrs	ENSG00000102128	1.33826	-3.78325	1.70262	0.0922874	0.379062	-4.30434	RAB40AL	282808	RAB40A, member RAS oncogene family-like
IL33_vs_Nontreated_HUVEC_24_hrs	ENSG00000287559	1.33826	-2.88727	1.62671	0.107495	0.410406	-4.40042	AL136305.1
IL33_vs_Nontreated_HUVEC_24_hrs	ENSG00000224126	1.33826	-2.20809	1.56466	0.121372	0.437573	-4.44217	UBE2SP2	440406	ubiquitin-conjugating enzyme E2S pseudogene 2
IL33_vs_Nontreated_HUVEC_24_hrs	ENSG00000181856	1.33826	-2.39628	1.46815	0.145749	0.478108	-4.57096	SLC2A4	6517	solute carrier family 2 (facilitated glucose transporter), member 4
IL33_vs_Nontreated_HUVEC_24_hrs	ENSG00000227056	1.33826	-3.44178	1.40451	0.163805	0.504682	-4.63339	RPL6P2	343495	ribosomal protein L6 pseudogene 2
IL33_vs_Nontreated_HUVEC_24_hrs	ENSG00000214223	1.33823	-1.42067	1.7642	0.0812851	0.355555	-4.21504	HNRNPA1P10	664709	heterogeneous nuclear ribonucleoprotein A1 pseudogene 10
IL33_vs_Nontreated_HUVEC_24_hrs	ENSG00000272275	1.33744	-1.39485	1.85721	0.0667396	0.318537	-4.08136	AC092687.3
IL33_vs_Nontreated_HUVEC_24_hrs	ENSG00000137965	1.33672	-0.530511	1.7969	0.0759478	0.341706	-4.32654	IFI44	10561	interferon-induced protein 44
IL33_vs_Nontreated_HUVEC_24_hrs	ENSG00000275178	1.33545	-3.5209	1.20639	0.231066	0.584238	-4.84589	AC018529.1
IL33_vs_Nontreated_HUVEC_24_hrs	ENSG00000154153	1.33543	1.13716	2.31677	0.0229182	0.172234	-3.32148	RETREG1
IL33_vs_Nontreated_HUVEC_24_hrs	ENSG00000237819	1.33493	-4.24056	1.82267	0.0718644	0.331555	-4.13949	AC002454.1
IL33_vs_Nontreated_HUVEC_24_hrs	ENSG00000272438	1.33493	-1.47044	1.77169	0.0800251	0.352633	-4.19386	AL645608.6
IL33_vs_Nontreated_HUVEC_24_hrs	ENSG00000226791	1.33493	-4.18187	1.74767	0.0841262	0.361882	-4.24433	LINC02611
IL33_vs_Nontreated_HUVEC_24_hrs	ENSG00000206828	1.33493	-2.89332	1.65216	0.102185	0.400318	-4.34502	RF00003
IL33_vs_Nontreated_HUVEC_24_hrs	ENSG00000271555	1.33493	-3.37406	1.24423	0.216829	0.567797	-4.76441	AC113139.1
IL33_vs_Nontreated_HUVEC_24_hrs	ENSG00000226970	1.33493	-2.98121	1.2691	0.207865	0.55968	-4.75038	AL450063.1
IL33_vs_Nontreated_HUVEC_24_hrs	ENSG00000168743	1.33493	0.118575	1.92858	0.0571153	0.293355	-4.01108	NPNT	255743	nephronectin
IL33_vs_Nontreated_HUVEC_24_hrs	ENSG00000119917	1.33459	1.30524	4.51224	2.04149e-05	0.00103097	2.58285	IFIT3	3437	interferon-induced protein with tetratricopeptide repeats 3
IL33_vs_Nontreated_HUVEC_24_hrs	ENSG00000131650	1.33275	1.24346	1.98842	0.0499783	0.272849	-3.90406	KREMEN2	79412	kringle containing transmembrane protein 2
IL33_vs_Nontreated_HUVEC_24_hrs	ENSG00000232040	1.33266	0.312181	2.28744	0.0246501	0.180117	-3.40822	ZBED9
IL33_vs_Nontreated_HUVEC_24_hrs	ENSG00000231924	1.33266	-2.80713	1.53474	0.128557	0.450285	-4.52532	PSG1	5669	pregnancy specific beta-1-glycoprotein 1
IL33_vs_Nontreated_HUVEC_24_hrs	ENSG00000080618	1.33266	-3.22115	1.49655	0.138208	0.466378	-4.59515	CPB2	1361	carboxypeptidase B2 (plasma)
IL33_vs_Nontreated_HUVEC_24_hrs	ENSG00000280333	1.3295	-3.12848	1.40194	0.164569	0.506202	-4.64835	AC090617.9
IL33_vs_Nontreated_HUVEC_24_hrs	ENSG00000120149	1.32934	1.04564	2.42456	0.0174423	0.145686	-3.14652	MSX2	4488	msh homeobox 2
IL33_vs_Nontreated_HUVEC_24_hrs	ENSG00000131400	1.32934	-0.93743	2.12419	0.0365547	0.227178	-3.66967	NAPSA	9476	napsin A aspartic peptidase
IL33_vs_Nontreated_HUVEC_24_hrs	ENSG00000048052	1.32808	0.722544	3.78048	0.000289783	0.00796979	0.207962	HDAC9	9734	histone deacetylase 9
IL33_vs_Nontreated_HUVEC_24_hrs	ENSG00000174500	1.32686	-0.373709	2.47902	0.0151469	0.132381	-3.10729	GCSAM	257144	germinal center-associated, signaling and motility
IL33_vs_Nontreated_HUVEC_24_hrs	ENSG00000227355	1.32372	-2.80555	1.47207	0.144689	0.476587	-4.60295	AL359644.1
IL33_vs_Nontreated_HUVEC_24_hrs	ENSG00000266969	1.32372	-2.09662	1.43136	0.155988	0.493591	-4.61903	AP002449.1
IL33_vs_Nontreated_HUVEC_24_hrs	ENSG00000219392	1.32371	-3.17591	1.37612	0.172392	0.5158	-4.64017	ZNF602P	100419608	zinc finger protein 602, pseudogene
IL33_vs_Nontreated_HUVEC_24_hrs	ENSG00000233178	1.32346	-2.12848	1.63722	0.105277	0.406253	-4.39213	AL161457.2
IL33_vs_Nontreated_HUVEC_24_hrs	ENSG00000214357	1.32234	2.88494	3.86284	0.000217958	0.00649169	0.504677	NEURL1B	54492	neuralized E3 ubiquitin protein ligase 1B
IL33_vs_Nontreated_HUVEC_24_hrs	ENSG00000276757	1.32217	-1.70709	1.67559	0.0974876	0.390712	-4.33703	RN7SL192P
IL33_vs_Nontreated_HUVEC_24_hrs	ENSG00000242992	1.32154	-2.41549	1.46319	0.147099	0.480706	-4.55151	FTH1P4	2499	ferritin, heavy polypeptide 1 pseudogene 4
IL33_vs_Nontreated_HUVEC_24_hrs	ENSG00000271817	1.32059	-2.57382	1.41562	0.160535	0.499778	-4.60653	RF00012
IL33_vs_Nontreated_HUVEC_24_hrs	ENSG00000286313	1.32053	-3.55815	1.29289	0.199558	0.551035	-4.78266	AL360178.1
IL33_vs_Nontreated_HUVEC_24_hrs	ENSG00000234882	1.3204	-0.573663	2.88859	0.00490629	0.06325	-2.1373	EIF3EP1	3647	eukaryotic translation initiation factor 3, subunit E pseudogene 1
IL33_vs_Nontreated_HUVEC_24_hrs	ENSG00000160396	1.31979	-2.09119	1.35765	0.178164	0.52403	-4.69749	HIPK4	147746	homeodomain interacting protein kinase 4
IL33_vs_Nontreated_HUVEC_24_hrs	ENSG00000285761	1.31899	-3.01164	1.88307	0.0631056	0.30887	-4.05903	AL645939.5
IL33_vs_Nontreated_HUVEC_24_hrs	ENSG00000070808	1.31899	-2.33159	1.68742	0.0951834	0.385616	-4.35917	CAMK2A	815	calcium/calmodulin-dependent protein kinase II alpha
IL33_vs_Nontreated_HUVEC_24_hrs	ENSG00000220506	1.31787	-2.48751	1.19493	0.235458	0.588589	-4.84379	AL136310.1
IL33_vs_Nontreated_HUVEC_24_hrs	ENSG00000256745	1.3173	-1.67565	1.89751	0.0611506	0.30404	-4.01765	AP002784.2
IL33_vs_Nontreated_HUVEC_24_hrs	ENSG00000225094	1.31727	-2.46543	1.23812	0.219076	0.56964	-4.7873	SETP20	389217	SET pseudogene 20
IL33_vs_Nontreated_HUVEC_24_hrs	ENSG00000251441	1.31727	-3.04389	1.16382	0.247749	0.600361	-4.83251	RTEL1P1	100421429	regulator of telomere elongation helicase 1 pseudogene 1
IL33_vs_Nontreated_HUVEC_24_hrs	ENSG00000143851	1.31698	-1.5997	1.89222	0.0618613	0.305227	-4.12104	PTPN7	5778	protein tyrosine phosphatase, non-receptor type 7
IL33_vs_Nontreated_HUVEC_24_hrs	ENSG00000265799	1.31568	-3.43909	1.8627	0.0659537	0.316139	-4.14132	AC090844.3
IL33_vs_Nontreated_HUVEC_24_hrs	ENSG00000138642	1.31349	3.46556	8.85256	1.06159e-13	4.28068e-11	20.8232	HERC6	55008	HECT and RLD domain containing E3 ubiquitin protein ligase family member 6
IL33_vs_Nontreated_HUVEC_24_hrs	ENSG00000204876	1.31321	-3.0708	1.89379	0.0616497	0.30499	-4.02963	AC021218.1
IL33_vs_Nontreated_HUVEC_24_hrs	ENSG00000246422	1.31258	-2.45162	1.36769	0.175009	0.519829	-4.67114	AC008781.2
IL33_vs_Nontreated_HUVEC_24_hrs	ENSG00000136999	1.31233	-0.0940289	2.93154	0.00433056	0.0578261	-2.04086	CCN3
IL33_vs_Nontreated_HUVEC_24_hrs	ENSG00000224982	1.31192	-2.99976	2.68966	0.00860584	0.0915732	-2.66183	TMEM233	387890	transmembrane protein 233
IL33_vs_Nontreated_HUVEC_24_hrs	ENSG00000124145	1.31138	6.23368	17.292	1.36112e-29	1.78374e-25	56.8526	SDC4	6385	syndecan 4
IL33_vs_Nontreated_HUVEC_24_hrs	ENSG00000219433	1.31059	-2.61415	1.60507	0.112182	0.419623	-4.38432	BTBD10P2
IL33_vs_Nontreated_HUVEC_24_hrs	ENSG00000251461	1.31059	-3.23386	1.59337	0.114784	0.424627	-4.46036	AC091133.3
IL33_vs_Nontreated_HUVEC_24_hrs	ENSG00000250473	1.31059	-2.96484	1.18028	0.241175	0.59421	-4.83952	DUTP7	100873913	deoxyuridine triphosphatase pseudogene 7
IL33_vs_Nontreated_HUVEC_24_hrs	ENSG00000114646	1.30909	0.219735	2.94303	0.00418751	0.0564291	-2.01518	CSPG5	10675	chondroitin sulfate proteoglycan 5 (neuroglycan C)
IL33_vs_Nontreated_HUVEC_24_hrs	ENSG00000271795	1.3069	-1.35097	2.26403	0.0261144	0.186806	-3.42488	AC011337.1
IL33_vs_Nontreated_HUVEC_24_hrs	ENSG00000272084	1.30629	-1.09468	2.00192	0.0484777	0.268151	-3.89204	AL137127.1
IL33_vs_Nontreated_HUVEC_24_hrs	ENSG00000280734	1.30582	0.684312	2.6982	0.00840523	0.0901027	-2.56555	LINC01232
IL33_vs_Nontreated_HUVEC_24_hrs	ENSG00000266947	1.30444	-0.703824	1.85899	0.0664837	0.317708	-4.1004	AC022916.1
IL33_vs_Nontreated_HUVEC_24_hrs	ENSG00000167034	1.30438	2.22884	5.05221	2.46151e-06	0.000178021	4.57289	NKX3-1	4824	NK3 homeobox 1
IL33_vs_Nontreated_HUVEC_24_hrs	ENSG00000234745	1.30336	4.23639	4.63432	1.43909e-05	0.00077451	2.47873	HLA-B	3106	major histocompatibility complex, class I, B
IL33_vs_Nontreated_HUVEC_24_hrs	ENSG00000187957	1.30296	0.527619	3.0528	0.00302467	0.0451204	-1.75186	DNER	92737	delta/notch-like EGF repeat containing
IL33_vs_Nontreated_HUVEC_24_hrs	ENSG00000280379	1.29744	-2.73603	1.36838	0.174794	0.519742	-4.67683	AP003072.5
IL33_vs_Nontreated_HUVEC_24_hrs	ENSG00000239005	1.29585	-2.57582	1.42718	0.157186	0.495413	-4.58865	RF01225
IL33_vs_Nontreated_HUVEC_24_hrs	ENSG00000235411	1.29464	-2.4379	1.24751	0.215633	0.566347	-4.80889	AC007041.1
IL33_vs_Nontreated_HUVEC_24_hrs	ENSG00000233588	1.29464	-3.05919	1.17733	0.242345	0.595298	-4.8295	CYP51A1P2
IL33_vs_Nontreated_HUVEC_24_hrs	ENSG00000091129	1.29152	7.45867	3.7205	0.000381532	0.00988138	-2.14443	NRCAM	4897	neuronal cell adhesion molecule
IL33_vs_Nontreated_HUVEC_24_hrs	ENSG00000184451	1.29103	-1.02452	1.69067	0.0945579	0.384242	-4.33996	CCR10	2826	chemokine (C-C motif) receptor 10
IL33_vs_Nontreated_HUVEC_24_hrs	ENSG00000225022	1.28761	-2.36829	1.44796	0.151302	0.48688	-4.56511	UBE2D3P1	100037280	ubiquitin-conjugating enzyme E2D 3 pseudogene 1
IL33_vs_Nontreated_HUVEC_24_hrs	ENSG00000166482	1.28687	-0.884812	2.10063	0.0386319	0.234548	-3.70259	MFAP4	4239	microfibrillar-associated protein 4
IL33_vs_Nontreated_HUVEC_24_hrs	ENSG00000276317	1.28687	-2.76956	1.58226	0.117299	0.429929	-4.45902	AL357033.3
IL33_vs_Nontreated_HUVEC_24_hrs	ENSG00000232133	1.28665	-3.03807	1.64508	0.103641	0.403212	-4.40317	IMPDH1P10	100874399	IMP (inosine monophosphate) dehydrogenase 1 pseudogene 10
IL33_vs_Nontreated_HUVEC_24_hrs	ENSG00000256274	1.28645	-1.96144	1.67381	0.0978382	0.391567	-4.34921	TAS2R64P	338412	taste receptor, type 2, member 64, pseudogene
IL33_vs_Nontreated_HUVEC_24_hrs	ENSG00000111331	1.2854	5.84405	12.2953	4.3659e-20	6.35723e-17	34.9422	OAS3	4940	2'-5'-oligoadenylate synthetase 3, 100kDa
IL33_vs_Nontreated_HUVEC_24_hrs	ENSG00000281420	1.28529	-2.20939	1.261	0.210754	0.562225	-4.7804	AP001052.1
IL33_vs_Nontreated_HUVEC_24_hrs	ENSG00000110446	1.28382	-0.673582	2.4648	0.0157184	0.136102	-3.13191	SLC15A3	51296	solute carrier family 15 (oligopeptide transporter), member 3
IL33_vs_Nontreated_HUVEC_24_hrs	ENSG00000219891	1.28264	-1.33384	1.74511	0.0845748	0.362978	-4.25597	ZSCAN12P1	221584	zinc finger and SCAN domain containing 12 pseudogene 1
IL33_vs_Nontreated_HUVEC_24_hrs	ENSG00000084636	1.28215	1.84836	6.7795	1.49223e-09	2.44446e-07	11.5777	COL16A1	1307	collagen, type XVI, alpha 1
IL33_vs_Nontreated_HUVEC_24_hrs	ENSG00000136002	1.28002	0.808065	2.22445	0.0287642	0.198084	-3.50406	ARHGEF4	50649	Rho guanine nucleotide exchange factor (GEF) 4
IL33_vs_Nontreated_HUVEC_24_hrs	ENSG00000286480	1.28002	-2.87228	1.31913	0.190663	0.540714	-4.7082	AC009501.3
IL33_vs_Nontreated_HUVEC_24_hrs	ENSG00000261253	1.27922	-0.0625121	2.90346	0.00469941	0.0614016	-2.10555	AC137932.2
IL33_vs_Nontreated_HUVEC_24_hrs	ENSG00000211452	1.27594	-1.23602	1.57419	0.119152	0.433574	-4.5105	DIO1	1733	deiodinase, iodothyronine, type I
IL33_vs_Nontreated_HUVEC_24_hrs	ENSG00000205929	1.27533	-3.84753	1.64101	0.104485	0.404572	-4.37997	C21orf62	56245	chromosome 21 open reading frame 62
IL33_vs_Nontreated_HUVEC_24_hrs	ENSG00000215223	1.27401	-3.46088	1.56758	0.120689	0.436312	-4.48871	CYP51A1P3
IL33_vs_Nontreated_HUVEC_24_hrs	ENSG00000274751	1.27401	-1.83309	1.51832	0.132639	0.457373	-4.5225	AC120498.9
IL33_vs_Nontreated_HUVEC_24_hrs	ENSG00000256576	1.27369	-0.457046	2.42632	0.0173636	0.145306	-3.13625	LINC02361
IL33_vs_Nontreated_HUVEC_24_hrs	ENSG00000253250	1.27177	-1.61726	2.11973	0.0369405	0.228029	-3.77088	C8orf88
IL33_vs_Nontreated_HUVEC_24_hrs	ENSG00000241211	1.27118	-3.74335	1.25436	0.213192	0.563982	-4.84476	IQCJ-SCHIP1-AS1	100874433	IQCJ-SCHIP1 readthrough antisense RNA 1
IL33_vs_Nontreated_HUVEC_24_hrs	ENSG00000279390	1.26855	-0.296631	2.43739	0.0168754	0.142633	-3.13303	AF127577.6
IL33_vs_Nontreated_HUVEC_24_hrs	ENSG00000229298	1.26771	-1.27527	2.02176	0.0463418	0.261321	-3.84844	TUBB8P1	100418937	tubulin beta 8 class VIII pseudogene 1
IL33_vs_Nontreated_HUVEC_24_hrs	ENSG00000222345	1.26767	-0.979167	2.33169	0.0220793	0.168275	-3.32778	SNORD19C
IL33_vs_Nontreated_HUVEC_24_hrs	ENSG00000238105	1.26759	1.83018	2.01803	0.0467369	0.262587	-3.86309	GOLGA2P5	55592	golgin A2 pseudogene 5
IL33_vs_Nontreated_HUVEC_24_hrs	ENSG00000174482	1.2675	-4.66986	1.57585	0.118769	0.432998	-4.46968	LINGO2	158038	leucine rich repeat and Ig domain containing 2
IL33_vs_Nontreated_HUVEC_24_hrs	ENSG00000130612	1.2675	-2.55351	1.36819	0.174853	0.51978	-4.66149	CYP2G1P	22952	cytochrome P450, family 2, subfamily G, polypeptide 1 pseudogene
IL33_vs_Nontreated_HUVEC_24_hrs	ENSG00000131401	1.2675	-2.69758	1.34754	0.181382	0.528636	-4.69526	NAPSB	256236	napsin B aspartic peptidase, pseudogene
IL33_vs_Nontreated_HUVEC_24_hrs	ENSG00000253336	1.2675	-3.26284	1.17942	0.241518	0.594695	-4.8317	AC018992.1
IL33_vs_Nontreated_HUVEC_24_hrs	ENSG00000087303	1.26668	2.25064	5.8516	8.82912e-08	9.60213e-06	7.64447	NID2	22795	nidogen 2 (osteonidogen)
IL33_vs_Nontreated_HUVEC_24_hrs	ENSG00000271576	1.26624	-1.36663	1.86102	0.0661927	0.316809	-4.11425	AL359504.2
IL33_vs_Nontreated_HUVEC_24_hrs	ENSG00000230501	1.2649	-3.40121	3.67592	0.000413778	0.010438	-0.0580584	ANKRD30BP3	338579	ankyrin repeat domain 30B pseudogene 3
IL33_vs_Nontreated_HUVEC_24_hrs	ENSG00000285602	1.26165	-2.25825	1.5371	0.127978	0.449336	-4.47024	AC097625.2
IL33_vs_Nontreated_HUVEC_24_hrs	ENSG00000231434	1.26165	-2.07131	1.39729	0.165957	0.508206	-4.65325	AL365440.1
IL33_vs_Nontreated_HUVEC_24_hrs	ENSG00000258457	1.26054	0.634226	2.97429	0.00382008	0.0530774	-1.9515	AL132780.2
IL33_vs_Nontreated_HUVEC_24_hrs	ENSG00000164932	1.26033	1.75395	3.95446	0.000158091	0.00509523	0.677014	CTHRC1	115908	collagen triple helix repeat containing 1
IL33_vs_Nontreated_HUVEC_24_hrs	ENSG00000249661	1.25969	-1.58662	1.63945	0.104811	0.405336	-4.44727	TNRC18P1	644962	TNRC18P1
IL33_vs_Nontreated_HUVEC_24_hrs	ENSG00000233871	1.25966	-0.158147	2.12866	0.0361717	0.225621	-3.69314	DLG5-AS1	100128292	DLG5 antisense RNA 1
IL33_vs_Nontreated_HUVEC_24_hrs	ENSG00000286753	1.2586	-1.84584	1.61137	0.110801	0.417014	-4.43088	AC091978.1
IL33_vs_Nontreated_HUVEC_24_hrs	ENSG00000236519	1.25813	-1.65221	1.38714	0.169019	0.511842	-4.6946	LINC01424
IL33_vs_Nontreated_HUVEC_24_hrs	ENSG00000072858	1.25813	2.0475	2.20202	0.030368	0.203889	-3.56172	SIDT1	54847	SID1 transmembrane family, member 1
IL33_vs_Nontreated_HUVEC_24_hrs	ENSG00000172986	1.25727	1.10277	3.38635	0.00107386	0.0213388	-0.893227	GXYLT2	727936	glucoside xylosyltransferase 2
IL33_vs_Nontreated_HUVEC_24_hrs	ENSG00000273345	1.25718	-1.28451	1.81771	0.0726265	0.333483	-4.1431	AC104109.4
IL33_vs_Nontreated_HUVEC_24_hrs	ENSG00000232004	1.25644	-1.852	1.81438	0.0731422	0.335208	-4.13552	CAP1P2	399748	CAP1 pseudogene 2
IL33_vs_Nontreated_HUVEC_24_hrs	ENSG00000172139	1.25576	-2.9797	1.79065	0.076904	0.344144	-4.22076	SLC9C1	285335	solute carrier family 9, subfamily C (Na+-transporting carboxylic acid decarboxylase), member 1
IL33_vs_Nontreated_HUVEC_24_hrs	ENSG00000210100	1.25511	-2.478	1.44158	0.15309	0.490165	-4.60904	MT-TI
IL33_vs_Nontreated_HUVEC_24_hrs	ENSG00000181260	1.25495	-3.7372	1.40635	0.163259	0.503858	-4.68339	MTHFD2P7	442098	methylenetetrahydrofolate dehydrogenase (NADP+ dependent) 2, methenyltetrahydrofolate cyclohydrolase pseudogene 7
IL33_vs_Nontreated_HUVEC_24_hrs	ENSG00000139200	1.25384	0.142061	2.87582	0.00509055	0.0648	-2.17552	PIANP	196500	PILR alpha associated neural protein
IL33_vs_Nontreated_HUVEC_24_hrs	ENSG00000122691	1.25041	-1.92247	2.06651	0.0418192	0.245652	-3.83428	TWIST1	7291	twist family bHLH transcription factor 1
IL33_vs_Nontreated_HUVEC_24_hrs	ENSG00000233554	1.24934	-2.01982	1.55366	0.123976	0.441864	-4.50181	B4GALT1-AS1
IL33_vs_Nontreated_HUVEC_24_hrs	ENSG00000227619	1.24918	-2.29648	1.655	0.101608	0.399152	-4.37159	AL391056.1
IL33_vs_Nontreated_HUVEC_24_hrs	ENSG00000261821	1.24893	-4.49432	1.91116	0.0593488	0.299507	-4.01081	AC090826.1
IL33_vs_Nontreated_HUVEC_24_hrs	ENSG00000126583	1.24893	-0.878628	1.74997	0.0837271	0.361009	-4.25856	PRKCG	5582	protein kinase C, gamma
IL33_vs_Nontreated_HUVEC_24_hrs	ENSG00000283907	1.2472	-1.2896	1.70723	0.091425	0.377252	-4.3738	AD000090.1
IL33_vs_Nontreated_HUVEC_24_hrs	ENSG00000267505	1.2451	-3.10277	1.61244	0.110567	0.416614	-4.43531	AC005180.2
IL33_vs_Nontreated_HUVEC_24_hrs	ENSG00000244357	1.2451	-2.94122	1.3082	0.194326	0.545385	-4.75509	RN7SL145P
IL33_vs_Nontreated_HUVEC_24_hrs	ENSG00000117266	1.24485	1.51774	2.92534	0.00440959	0.0585191	-2.10552	CDK18	5129	cyclin-dependent kinase 18
IL33_vs_Nontreated_HUVEC_24_hrs	ENSG00000166394	1.24317	0.508773	4.26679	5.11976e-05	0.00214702	1.7768	CYB5R2	51700	cytochrome b5 reductase 2
IL33_vs_Nontreated_HUVEC_24_hrs	ENSG00000165072	1.24153	-0.0123438	3.22311	0.00179813	0.0312112	-1.32756	MAMDC2	256691	MAM domain containing 2
IL33_vs_Nontreated_HUVEC_24_hrs	ENSG00000287170	1.24109	-0.888949	2.03249	0.0452207	0.256711	-3.87277	AC010327.8
IL33_vs_Nontreated_HUVEC_24_hrs	ENSG00000243742	1.24105	-1.01495	2.15823	0.033726	0.216292	-3.60789	RPLP0P2	113157	ribosomal protein, large, P0 pseudogene 2
IL33_vs_Nontreated_HUVEC_24_hrs	ENSG00000164114	1.23996	3.91163	5.84158	9.21657e-08	9.98208e-06	7.63407	MAP9	79884	microtubule-associated protein 9
IL33_vs_Nontreated_HUVEC_24_hrs	ENSG00000257718	1.2386	-2.62403	2.16878	0.0328884	0.213579	-3.60313	CPNE8-AS1
IL33_vs_Nontreated_HUVEC_24_hrs	ENSG00000258857	1.23843	-2.74991	1.20123	0.232994	0.586012	-4.81874	AL359397.1
IL33_vs_Nontreated_HUVEC_24_hrs	ENSG00000264343	1.2382	-2.03469	1.42569	0.157614	0.495925	-4.62344	NOTCH2NLA
IL33_vs_Nontreated_HUVEC_24_hrs	ENSG00000245248	1.23785	-0.83599	1.66303	0.0999838	0.396439	-4.38061	USP2-AS1	100499227	USP2 antisense RNA 1 (head to head)
IL33_vs_Nontreated_HUVEC_24_hrs	ENSG00000119547	1.23689	2.06217	2.52018	0.0135957	0.12361	-2.96896	ONECUT2	9480	one cut homeobox 2
IL33_vs_Nontreated_HUVEC_24_hrs	ENSG00000254907	1.2314	-2.18652	1.29483	0.198879	0.55072	-4.76658	AC087276.2
IL33_vs_Nontreated_HUVEC_24_hrs	ENSG00000138696	1.23096	4.35078	5.40593	5.79284e-07	5.0442e-05	5.89322	BMPR1B	658	bone morphogenetic protein receptor, type IB
IL33_vs_Nontreated_HUVEC_24_hrs	ENSG00000100906	1.23089	5.91199	17.4303	8.00829e-30	1.78374e-25	57.3901	NFKBIA	4792	nuclear factor of kappa light polypeptide gene enhancer in B-cells inhibitor, alpha
IL33_vs_Nontreated_HUVEC_24_hrs	ENSG00000075290	1.2304	-2.1983	1.28814	0.201189	0.553376	-4.78205	WNT8B	7479	wingless-type MMTV integration site family, member 8B
IL33_vs_Nontreated_HUVEC_24_hrs	ENSG00000273472	1.22876	-0.436958	2.3669	0.0202062	0.159423	-3.30987	AC096733.2
IL33_vs_Nontreated_HUVEC_24_hrs	ENSG00000240184	1.22793	3.86185	10.9035	7.80977e-18	6.02042e-15	30.1469	PCDHGC3	5098	protocadherin gamma subfamily C, 3
IL33_vs_Nontreated_HUVEC_24_hrs	ENSG00000231007	1.22671	0.376825	2.80734	0.00619197	0.0734345	-2.36558	CDC20P1	157956	cell division cycle 20 pseudogene 1
IL33_vs_Nontreated_HUVEC_24_hrs	ENSG00000135919	1.22655	4.70913	10.4807	5.46468e-17	3.41022e-14	28.0247	SERPINE2	5270	serpin peptidase inhibitor, clade E (nexin, plasminogen activator inhibitor type 1), member 2
IL33_vs_Nontreated_HUVEC_24_hrs	ENSG00000242960	1.2261	-0.908223	1.72921	0.0873972	0.368432	-4.32277	FTH1P23	100420300	ferritin, heavy polypeptide 1 pseudogene 23
IL33_vs_Nontreated_HUVEC_24_hrs	ENSG00000272183	1.22593	-0.571078	2.05742	0.0427064	0.248852	-3.81951	AC005041.3
IL33_vs_Nontreated_HUVEC_24_hrs	ENSG00000204959	1.22492	-1.196	1.95857	0.0534372	0.283176	-3.98167	ARHGEF34P	728377	Rho guanine nucleotide exchange factor (GEF) 34, pseudogene
IL33_vs_Nontreated_HUVEC_24_hrs	ENSG00000239932	1.2238	-1.93956	1.37689	0.172158	0.515274	-4.68245	RN7SL606P
IL33_vs_Nontreated_HUVEC_24_hrs	ENSG00000235440	1.2238	-2.00683	1.37442	0.172918	0.516429	-4.65388	AC011742.3
IL33_vs_Nontreated_HUVEC_24_hrs	ENSG00000272506	1.2238	-3.16333	1.24406	0.216893	0.567854	-4.78991	AL357078.3
IL33_vs_Nontreated_HUVEC_24_hrs	ENSG00000256824	1.2238	-3.3572	1.0887	0.279357	0.629648	-4.90034	AP000721.2
IL33_vs_Nontreated_HUVEC_24_hrs	ENSG00000249853	1.2232	-3.42167	1.9375	0.0560003	0.29036	-3.95577	HS3ST5	222537	heparan sulfate (glucosamine) 3-O-sulfotransferase 5
IL33_vs_Nontreated_HUVEC_24_hrs	ENSG00000179148	1.2232	-0.0220922	1.84846	0.0680078	0.320938	-4.11194	ALOXE3	59344	arachidonate lipoxygenase 3
IL33_vs_Nontreated_HUVEC_24_hrs	ENSG00000235847	1.22299	0.142452	2.16926	0.0328511	0.21339	-3.68295	LDHAP7	100190800	lactate dehydrogenase A pseudogene 7
IL33_vs_Nontreated_HUVEC_24_hrs	ENSG00000187474	1.22204	-4.08103	1.78002	0.0786405	0.348759	-4.22312	FPR3	2359	formyl peptide receptor 3
IL33_vs_Nontreated_HUVEC_24_hrs	ENSG00000143452	1.22204	-0.974325	1.73875	0.0856936	0.365306	-4.34983	HORMAD1	84072	HORMA domain containing 1
IL33_vs_Nontreated_HUVEC_24_hrs	ENSG00000111817	1.22137	4.28567	10.4978	5.04984e-17	3.2282e-14	28.2538	DSE	29940	dermatan sulfate epimerase
IL33_vs_Nontreated_HUVEC_24_hrs	ENSG00000273763	1.22097	-1.05941	1.62639	0.107563	0.410485	-4.39073	AC007318.2
IL33_vs_Nontreated_HUVEC_24_hrs	ENSG00000283064	1.22097	-1.73981	1.52552	0.130836	0.454201	-4.50221	AL353759.1
IL33_vs_Nontreated_HUVEC_24_hrs	ENSG00000188467	1.22097	-3.81315	1.35078	0.180347	0.527144	-4.71098	SLC24A5	283652	solute carrier family 24 (sodium/potassium/calcium exchanger), member 5
IL33_vs_Nontreated_HUVEC_24_hrs	ENSG00000253475	1.22097	-3.65435	1.24916	0.215032	0.566085	-4.80998	AC103769.1
IL33_vs_Nontreated_HUVEC_24_hrs	ENSG00000264500	1.22097	-3.76854	1.16406	0.247653	0.600336	-4.83264	MIR3124	100422879	microRNA 3124
IL33_vs_Nontreated_HUVEC_24_hrs	ENSG00000174473	1.2201	-0.980122	1.7667	0.0808631	0.354537	-4.2155	GALNTL6	442117	polypeptide N-acetylgalactosaminyltransferase-like 6
IL33_vs_Nontreated_HUVEC_24_hrs	ENSG00000287808	1.21989	-1.03084	1.72433	0.0882785	0.370019	-4.29503	AL355999.1
IL33_vs_Nontreated_HUVEC_24_hrs	ENSG00000261649	1.21989	-2.75804	1.84364	0.068715	0.322585	-4.12621	GOLGA6L7
IL33_vs_Nontreated_HUVEC_24_hrs	ENSG00000228485	1.21918	-3.26769	1.76828	0.0805973	0.354023	-4.23951	GRK5-IT1
IL33_vs_Nontreated_HUVEC_24_hrs	ENSG00000249753	1.21878	-2.00069	1.48721	0.140653	0.470519	-4.56521	AC084357.2
[truncated: 25,248 more rows]
